# Supplementary material for: Fishing with two lines: a hybrid approach to spatial transcriptomics discovery
Source: Life Sci Alliance. 2026 Jul 27;9(10):e202603690. doi: 10.26508/lsa.202603690 (PMC13404378; doi:10.26508/lsa.202603690)
Supplement: Supplementary file 1 [file LSA-2026-03690_TableS1.xlsx]

## Sheet: Table of Contents
Supplemental Contents
ST1	Slide-level quality control metrics for each run
ST2	Custom v1 panel gene list and design information
ST3	Xenium prime human 5K panel gene list and design information (from 10X Genomics)
ST4	R-values per sample across the V1 and Prime gene panels
ST5	R-values from correlation tests done per sample across the prime and V1 runs
ST6	Cell counts per sample pre/post-filtering
ST7	Full slide transcript counts, average expression, and correlation values across chemistries for all overlapping genes
ST8	Ligand-receptor pairs queried on the dual slide in both chemistries.

## Sheet: ST1
Table S1 - Slide-level quality control metrics for each run
chemistry_identifier	run_name	cassette_name	region_name	panel_name	panel_design_id	predesigned_panel_id	region_area	total_cell_area	total_high_quality_decoded_transcripts	fraction_transcripts_decoded_q20	fraction_predesigned_transcripts_decoded_q20	fraction_custom_transcripts_decoded_q20	nuclear_transcripts_per_100um2	decoded_transcripts_per_100um2	adjusted_negative_control_probe_rate	adjusted_negative_control_codeword_rate	adjusted_genomic_control_probe_rate	negative_control_probe_counts_per_control_per_cell	genomic_control_probe_counts_per_control_per_cell	estimated_number_of_false_positive_transcripts_per_cell	estimated_number_of_false_positive_transcripts_per_cell_including_genomic_counts	num_cells_detected	fraction_empty_cells	cells_per_100um2	fraction_transcripts_assigned	median_genes_per_cell	median_predesigned_genes_per_cell	median_custom_genes_per_cell	median_transcripts_per_cell	median_predesigned_transcripts_per_cell	median_custom_transcripts_per_cell	thickness_transcripts_high_quality	stain_definition	segmented_cell_stain_frac	segmented_cell_boundary_frac	segmented_cell_interior_frac	segmented_cell_nuc_expansion_frac	segmented_cell_boundary_count	segmented_cell_interior_count	segmented_cell_nuc_expansion_count
v1	NB_PDLTMA06_9-10	NB_PDLTMA06-9	NB_PDLTMA6-9	hLung_50g	43R3RN	6ZX7JP	228687238	6.52223e+07	221439804	0.851535	0.852327	0.844364	330.758	270.823	0.00171002	0.00025865	NA	0.00049874	NA	0.239394	NA	1111107	0.0006858	0.485863	0.797674	55	48	7	125	113	11	4.95044	xenium_cell_segmentation_stains_v1	0.992729	0.136834	0.855895	0.00727113	152037	950991	8079
dual_v1	NB_PDLTMA06_9-10	NB_PDLTMA06-10-v1	NB_PDLTMA6-10-v1	hLung_50g	43R3RN	6ZX7JP	231026930	6.55381e+07	218969052	0.852563	0.853232	0.846721	322.341	265.353	0.0023786	0.00025909	NA	0.00083297	NA	0.399826	NA	1107543	0.00037922	0.4794	0.794209	54	46	8	123	111	11	4.90421	xenium_cell_segmentation_stains_v1	0.992917	0.131718	0.861199	0.00708325	145883	953815	7845
dual_5K	NB_PDLTMA06_10-11_5K	NB_PDLTMA06-10_5K	NB_PDLTMA06-10_5K	Xenium Human 5K Pan Tissue & Pathways Panel	hAtlas_v1.1	NA	230773958	6.4927e+07	187967974	0.894343	NA	NA	278.785	243.672	0.00187401	5.13446e-05	0.0353433	3.39665e-05	0.00063827	0.169867	3.19199	1115068	0.00281866	0.483186	0.841679	88	NA	NA	100	NA	NA	4.80973	xenium_cell_segmentation_stains_v1	0.98827	0.119352	0.868917	0.0117302	133086	968902	13080
5K	NB_PDLTMA06_10-11_5K	NB_PDLTMA06-11_5K	NB_PDLTMA06-11_5K	Xenium Human 5K Pan Tissue & Pathways Panel	hAtlas_v1.1	NA	227071563	6.38834e+07	210218833	0.887478	NA	NA	314.502	276.983	0.0010198	5.94325e-05	0.0300631	2.06296e-05	0.00061045	0.103169	3.05286	1100358	0.00186757	0.484586	0.841723	100	NA	NA	115	NA	NA	4.79344	xenium_cell_segmentation_stains_v1	0.989708	0.122433	0.867275	0.0102921	134720	954313	11325
