# Supplementary material for: Fishing with two lines: a hybrid approach to spatial transcriptomics discovery
Source: Life Sci Alliance. 2026 Jul 27;9(10):e202603690. doi: 10.26508/lsa.202603690 (PMC13404378; doi:10.26508/lsa.202603690)
Supplement: Supplementary file 2 [file LSA-2026-03690_TableS2.xlsx]

## Sheet: Table of Contents
Supplemental Contents
ST1	Slide-level quality control metrics for each run
ST2	Custom v1 panel gene list and design information
ST3	Xenium prime human 5K panel gene list and design information (from 10X Genomics)
ST4	R-values per sample across the V1 and Prime gene panels
ST5	R-values from correlation tests done per sample across the prime and V1 runs
ST6	Cell counts per sample pre/post-filtering
ST7	Full slide transcript counts, average expression, and correlation values across chemistries for all overlapping genes
ST8	Ligand-receptor pairs queried on the dual slide in both chemistries.

## Sheet: ST2
Table S2 - Custom v1 panel gene list and design information
gene_name	gene_id	source_design_id	source_name	gene_coverage	codewords	version	type	overlapping_panels
ACKR1	ENSG00000213088	6ZAAWG	hLung_380g	8	288	1.0.0	gene	N
ACTA2	ENSG00000107796	6ZAAWG	hLung_380g	8	94	1.0.0	gene	N
ADAMTS1	ENSG00000154734	6ZAAWG	hLung_380g	8	388	1.0.0	gene	Y
ADGRF5	ENSG00000069122	6ZAAWG	hLung_380g	8	367	1.0.0	gene	N
ADGRL4	ENSG00000162618	6ZAAWG	hLung_380g	8	37	1.0.0	gene	Y
AGER	ENSG00000204305	6ZAAWG	hLung_380g	8	313	1.0.0	gene	Y
AGR3	ENSG00000173467	6ZAAWG	hLung_380g	8	221	1.0.0	gene	Y
AIF1	ENSG00000204472	6ZAAWG	hLung_380g	8	373	1.0.0	gene	N
AKAP13	ENSG00000170776	6ZAAWG	hLung_380g	8	211	1.0.0	gene	N
AKR1C1	ENSG00000187134	6ZAAWG	hLung_380g	8	29	1.0.0	gene	N
ANKRD1	ENSG00000148677	6ZAAWG	hLung_380g	8	375	1.0.0	gene	N
APLN	ENSG00000171388	6ZAAWG	hLung_380g	8	343	1.0.0	gene	Y
APOE	ENSG00000130203	6ZAAWG	hLung_380g	4	281	1.0.0	gene	N
APOLD1	ENSG00000178878	6ZAAWG	hLung_380g	8	219	1.0.0	gene	N
AQP5	ENSG00000161798	6ZAAWG	hLung_380g	8	315	1.0.0	gene	Y
AREG	ENSG00000109321	6ZAAWG	hLung_380g	8	100	1.0.0	gene	N
ARPC1B	ENSG00000130429	6ZAAWG	hLung_380g	8	217	1.0.0	gene	N
ASPN	ENSG00000106819	6ZAAWG	hLung_380g	8	377	1.0.0	gene	Y
ATF3	ENSG00000162772	6ZAAWG	hLung_380g	8	227	1.0.0	gene	Y
ATG7	ENSG00000197548	6ZAAWG	hLung_380g	8	27	1.0.0	gene	Y
ATP5MF	ENSG00000241468	6ZAAWG	hLung_380g	6	81	1.0.0	gene	N
AXL	ENSG00000167601	6ZAAWG	hLung_380g	8	93	1.0.0	gene	Y
BANK1	ENSG00000153064	6ZAAWG	hLung_380g	8	243	1.0.0	gene	Y
BAX	ENSG00000087088	6ZAAWG	hLung_380g	8	196	1.0.0	gene	Y
BCL2	ENSG00000171791	6ZAAWG	hLung_380g	8	85	1.0.0	gene	Y
BCL2L1	ENSG00000171552	6ZAAWG	hLung_380g	8	293	1.0.0	gene	Y
BCL2L11	ENSG00000153094	6ZAAWG	hLung_380g	8	63	1.0.0	gene	Y
BMP4	ENSG00000125378	6ZAAWG	hLung_380g	8	206	1.0.0	gene	Y
BMPR2	ENSG00000204217	6ZAAWG	hLung_380g	8	68	1.0.0	gene	Y
BPIFA1	ENSG00000198183	6ZAAWG	hLung_380g	8	300	1.0.0	gene	N
BPIFB1	ENSG00000125999	6ZAAWG	hLung_380g	7	337	1.0.0	gene	N
C1QC	ENSG00000159189	6ZAAWG	hLung_380g	8	264	1.0.0	gene	N
C20orf85	ENSG00000124237	6ZAAWG	hLung_380g	8	145	1.0.0	gene	N
C7	ENSG00000112936	6ZAAWG	hLung_380g	8	25	1.0.0	gene	N
CA4	ENSG00000167434	6ZAAWG	hLung_380g	8	236	1.0.0	gene	Y
CCDC78	ENSG00000162004	6ZAAWG	hLung_380g	8	394	1.0.0	gene	N
CCL2	ENSG00000108691	6ZAAWG	hLung_380g	8	33	1.0.0	gene	N
CCL22	ENSG00000102962	6ZAAWG	hLung_380g	8	327	1.0.0	gene	Y
CCL5	ENSG00000271503	6ZAAWG	hLung_380g	8	328	1.0.0	gene	N
CCN2	ENSG00000118523	6ZAAWG	hLung_380g	8	396	1.0.0	gene	Y
CD14	ENSG00000170458	6ZAAWG	hLung_380g	8	353	1.0.0	gene	Y
CD151	ENSG00000177697	6ZAAWG	hLung_380g	8	10	1.0.0	gene	Y
CD163	ENSG00000177575	6ZAAWG	hLung_380g	8	244	1.0.0	gene	Y
CD19	ENSG00000177455	6ZAAWG	hLung_380g	8	247	1.0.0	gene	Y
CD1C	ENSG00000158481	6ZAAWG	hLung_380g	8	316	1.0.0	gene	Y
CD1E	ENSG00000158488	6ZAAWG	hLung_380g	8	178	1.0.0	gene	Y
CD2	ENSG00000116824	6ZAAWG	hLung_380g	8	205	1.0.0	gene	Y
CD247	ENSG00000198821	6ZAAWG	hLung_380g	8	322	1.0.0	gene	Y
CD27	ENSG00000139193	6ZAAWG	hLung_380g	8	99	1.0.0	gene	Y
CD28	ENSG00000178562	6ZAAWG	hLung_380g	8	339	1.0.0	gene	Y
CD34	ENSG00000174059	6ZAAWG	hLung_380g	8	299	1.0.0	gene	Y
CD36	ENSG00000135218	6ZAAWG	hLung_380g	8	319	1.0.0	gene	Y
CD3D	ENSG00000167286	6ZAAWG	hLung_380g	8	352	1.0.0	gene	N
CD3E	ENSG00000198851	6ZAAWG	hLung_380g	8	35	1.0.0	gene	Y
CD3G	ENSG00000160654	6ZAAWG	hLung_380g	8	77	1.0.0	gene	Y
CD4	ENSG00000010610	6ZAAWG	hLung_380g	8	378	1.0.0	gene	Y
CD44	ENSG00000026508	6ZAAWG	hLung_380g	8	66	1.0.0	gene	Y
CD47	ENSG00000196776	6ZAAWG	hLung_380g	8	84	1.0.0	gene	Y
CD52	ENSG00000169442	6ZAAWG	hLung_380g	6	48	1.0.0	gene	N
CD68	ENSG00000129226	6ZAAWG	hLung_380g	8	132	1.0.0	gene	Y
CD69	ENSG00000110848	6ZAAWG	hLung_380g	8	306	1.0.0	gene	N
CD79A	ENSG00000105369	6ZAAWG	hLung_380g	8	284	1.0.0	gene	Y
CD79B	ENSG00000007312	6ZAAWG	hLung_380g	8	232	1.0.0	gene	Y
CD8A	ENSG00000153563	6ZAAWG	hLung_380g	8	20	1.0.0	gene	Y
CD8B	ENSG00000172116	6ZAAWG	hLung_380g	8	365	1.0.0	gene	Y
CDH1	ENSG00000039068	6ZAAWG	hLung_380g	8	54	1.0.0	gene	Y
CDH26	ENSG00000124215	6ZAAWG	hLung_380g	8	18	1.0.0	gene	N
CDK1	ENSG00000170312	6ZAAWG	hLung_380g	8	138	1.0.0	gene	Y
CEACAM5	ENSG00000105388	6ZAAWG	hLung_380g	8	136	1.0.0	gene	N
CEACAM6	ENSG00000086548	6ZAAWG	hLung_380g	8	234	1.0.0	gene	N
CENPF	ENSG00000117724	6ZAAWG	hLung_380g	8	124	1.0.0	gene	Y
CES1	ENSG00000198848	6ZAAWG	hLung_380g	8	70	1.0.0	gene	Y
CFH	ENSG00000000971	6ZAAWG	hLung_380g	8	387	1.0.0	gene	Y
CFTR	ENSG00000001626	6ZAAWG	hLung_380g	8	182	1.0.0	gene	Y
CHI3L1	ENSG00000133048	6ZAAWG	hLung_380g	8	304	1.0.0	gene	N
CHIT1	ENSG00000133063	6ZAAWG	hLung_380g	8	282	1.0.0	gene	Y
CHST12	ENSG00000136213	6ZAAWG	hLung_380g	8	303	1.0.0	gene	N
CKS1B	ENSG00000173207	6ZAAWG	hLung_380g	8	301	1.0.0	gene	N
CLDN4	ENSG00000189143	6ZAAWG	hLung_380g	8	230	1.0.0	gene	N
CLDN5	ENSG00000184113	6ZAAWG	hLung_380g	8	360	1.0.0	gene	Y
COL15A1	ENSG00000204291	6ZAAWG	hLung_380g	8	175	1.0.0	gene	N
COL1A1	ENSG00000108821	6ZAAWG	hLung_380g	8	131	1.0.0	gene	N
COL2A1	ENSG00000139219	6ZAAWG	hLung_380g	8	215	1.0.0	gene	Y
COL3A1	ENSG00000168542	6ZAAWG	hLung_380g	8	259	1.0.0	gene	N
COL4A1	ENSG00000187498	6ZAAWG	hLung_380g	8	245	1.0.0	gene	Y
COX4I2	ENSG00000131055	6ZAAWG	hLung_380g	6	395	1.0.0	gene	N
CP	ENSG00000047457	6ZAAWG	hLung_380g	8	290	1.0.0	gene	Y
CPA3	ENSG00000163751	6ZAAWG	hLung_380g	8	6	1.0.0	gene	N
CPE	ENSG00000109472	6ZAAWG	hLung_380g	8	201	1.0.0	gene	N
CSPG4	ENSG00000173546	6ZAAWG	hLung_380g	8	398	1.0.0	gene	Y
CTHRC1	ENSG00000164932	6ZAAWG	hLung_380g	8	195	1.0.0	gene	Y
CTSD	ENSG00000117984	6ZAAWG	hLung_380g	8	4	1.0.0	gene	N
CXCL12	ENSG00000107562	6ZAAWG	hLung_380g	8	90	1.0.0	gene	Y
CXCL13	ENSG00000156234	6ZAAWG	hLung_380g	8	308	1.0.0	gene	Y
CXCL14	ENSG00000145824	6ZAAWG	hLung_380g	8	326	1.0.0	gene	N
CXCL6	ENSG00000124875	6ZAAWG	hLung_380g	8	51	1.0.0	gene	Y
CXCR4	ENSG00000121966	6ZAAWG	hLung_380g	8	268	1.0.0	gene	Y
CYP2F1	ENSG00000197446	6ZAAWG	hLung_380g	8	255	1.0.0	gene	N
DCN	ENSG00000011465	6ZAAWG	hLung_380g	8	115	1.0.0	gene	N
DERL3	ENSG00000099958	6ZAAWG	hLung_380g	8	380	1.0.0	gene	Y
DES	ENSG00000175084	6ZAAWG	hLung_380g	8	149	1.0.0	gene	N
DGKG	ENSG00000058866	6ZAAWG	hLung_380g	8	231	1.0.0	gene	N
DKK2	ENSG00000155011	6ZAAWG	hLung_380g	8	180	1.0.0	gene	N
DMBT1	ENSG00000187908	6ZAAWG	hLung_380g	8	397	1.0.0	gene	N
DNAH10	ENSG00000197653	6ZAAWG	hLung_380g	8	60	1.0.0	gene	Y
DNAH12	ENSG00000174844	6ZAAWG	hLung_380g	8	291	1.0.0	gene	Y
DNAJB9	ENSG00000128590	6ZAAWG	hLung_380g	8	273	1.0.0	gene	N
DUOX1	ENSG00000137857	6ZAAWG	hLung_380g	8	248	1.0.0	gene	N
EDNRB	ENSG00000136160	6ZAAWG	hLung_380g	8	30	1.0.0	gene	Y
EGFR	ENSG00000146648	6ZAAWG	hLung_380g	8	147	1.0.0	gene	Y
ELN	ENSG00000049540	6ZAAWG	hLung_380g	8	374	1.0.0	gene	Y
EPAS1	ENSG00000116016	6ZAAWG	hLung_380g	8	359	1.0.0	gene	Y
EPCAM	ENSG00000119888	6ZAAWG	hLung_380g	8	358	1.0.0	gene	Y
EREG	ENSG00000124882	6ZAAWG	hLung_380g	8	280	1.0.0	gene	Y
ERLEC1	ENSG00000068912	6ZAAWG	hLung_380g	8	11	1.0.0	gene	N
ERN2	ENSG00000134398	6ZAAWG	hLung_380g	8	176	1.0.0	gene	N
ETV5	ENSG00000244405	6ZAAWG	hLung_380g	8	228	1.0.0	gene	Y
FABP4	ENSG00000170323	6ZAAWG	hLung_380g	8	23	1.0.0	gene	N
FAM13A	ENSG00000138640	6ZAAWG	hLung_380g	8	274	1.0.0	gene	N
FANK1	ENSG00000203780	6ZAAWG	hLung_380g	8	183	1.0.0	gene	N
FAP	ENSG00000078098	6ZAAWG	hLung_380g	8	235	1.0.0	gene	Y
FASN	ENSG00000169710	6ZAAWG	hLung_380g	8	161	1.0.0	gene	Y
FCER1A	ENSG00000179639	6ZAAWG	hLung_380g	8	151	1.0.0	gene	Y
FCER1G	ENSG00000158869	6ZAAWG	hLung_380g	8	241	1.0.0	gene	N
FCGBP	ENSG00000275395	6ZAAWG	hLung_380g	8	91	1.0.0	gene	Y
FCGR3A	ENSG00000203747	6ZAAWG	hLung_380g	8	174	1.0.0	gene	Y
FCN1	ENSG00000085265	6ZAAWG	hLung_380g	8	384	1.0.0	gene	Y
FCN3	ENSG00000142748	6ZAAWG	hLung_380g	7	229	1.0.0	gene	N
FGF10	ENSG00000070193	6ZAAWG	hLung_380g	8	381	1.0.0	gene	Y
FGF18	ENSG00000156427	6ZAAWG	hLung_380g	8	155	1.0.0	gene	N
FGF2	ENSG00000138685	6ZAAWG	hLung_380g	8	277	1.0.0	gene	Y
FGFBP2	ENSG00000137441	6ZAAWG	hLung_380g	8	260	1.0.0	gene	Y
FGFR4	ENSG00000160867	6ZAAWG	hLung_380g	8	89	1.0.0	gene	Y
FKBP11	ENSG00000134285	6ZAAWG	hLung_380g	8	190	1.0.0	gene	Y
FN1	ENSG00000115414	6ZAAWG	hLung_380g	8	87	1.0.0	gene	N
FOXF1	ENSG00000103241	6ZAAWG	hLung_380g	8	102	1.0.0	gene	Y
FOXJ1	ENSG00000129654	6ZAAWG	hLung_380g	8	42	1.0.0	gene	Y
FSTL1	ENSG00000163430	6ZAAWG	hLung_380g	8	36	1.0.0	gene	Y
GATA6	ENSG00000141448	6ZAAWG	hLung_380g	8	130	1.0.0	gene	Y
GCLM	ENSG00000023909	6ZAAWG	hLung_380g	8	261	1.0.0	gene	Y
GDF15	ENSG00000130513	6ZAAWG	hLung_380g	7	311	1.0.0	gene	Y
GJA5	ENSG00000265107	6ZAAWG	hLung_380g	8	340	1.0.0	gene	Y
GKN2	ENSG00000183607	6ZAAWG	hLung_380g	8	342	1.0.0	gene	N
GNB2	ENSG00000172354	6ZAAWG	hLung_380g	8	312	1.0.0	gene	N
GNG11	ENSG00000127920	6ZAAWG	hLung_380g	8	24	1.0.0	gene	N
GNLY	ENSG00000115523	6ZAAWG	hLung_380g	8	224	1.0.0	gene	N
GPR183	ENSG00000169508	6ZAAWG	hLung_380g	8	166	1.0.0	gene	N
GSR	ENSG00000104687	6ZAAWG	hLung_380g	8	19	1.0.0	gene	Y
GZMA	ENSG00000145649	6ZAAWG	hLung_380g	8	390	1.0.0	gene	Y
GZMB	ENSG00000100453	6ZAAWG	hLung_380g	8	351	1.0.0	gene	Y
HAS1	ENSG00000105509	6ZAAWG	hLung_380g	8	333	1.0.0	gene	N
HDAC9	ENSG00000048052	6ZAAWG	hLung_380g	8	110	1.0.0	gene	Y
HES1	ENSG00000114315	6ZAAWG	hLung_380g	8	109	1.0.0	gene	Y
HEY1	ENSG00000164683	6ZAAWG	hLung_380g	8	276	1.0.0	gene	Y
HHIP	ENSG00000164161	6ZAAWG	hLung_380g	8	108	1.0.0	gene	N
HIF1A	ENSG00000100644	6ZAAWG	hLung_380g	8	294	1.0.0	gene	Y
HLA-DQA1	ENSG00000196735	6ZAAWG	hLung_380g	8	150	1.0.0	gene	N
HLA-DQB1	ENSG00000179344	6ZAAWG	hLung_380g	8	271	1.0.0	gene	N
HLA-DRB5	ENSG00000198502	6ZAAWG	hLung_380g	8	47	1.0.0	gene	N
HMGA1	ENSG00000137309	6ZAAWG	hLung_380g	8	197	1.0.0	gene	Y
HMOX1	ENSG00000100292	6ZAAWG	hLung_380g	8	399	1.0.0	gene	Y
HOPX	ENSG00000171476	6ZAAWG	hLung_380g	8	302	1.0.0	gene	Y
HSPG2	ENSG00000142798	6ZAAWG	hLung_380g	8	295	1.0.0	gene	Y
ICAM1	ENSG00000090339	6ZAAWG	hLung_380g	8	185	1.0.0	gene	Y
ID2	ENSG00000115738	6ZAAWG	hLung_380g	8	202	1.0.0	gene	N
ID4	ENSG00000172201	6ZAAWG	hLung_380g	8	218	1.0.0	gene	Y
IDH1	ENSG00000138413	6ZAAWG	hLung_380g	8	156	1.0.0	gene	Y
IFITM1	ENSG00000185885	6ZAAWG	hLung_380g	6	366	1.0.0	gene	Y
IFITM2	ENSG00000185201	6ZAAWG	hLung_380g	8	61	1.0.0	gene	N
IFITM3	ENSG00000142089	6ZAAWG	hLung_380g	8	65	1.0.0	gene	N
IFT43	ENSG00000119650	6ZAAWG	hLung_380g	8	270	1.0.0	gene	N
IGF1	ENSG00000017427	6ZAAWG	hLung_380g	8	78	1.0.0	gene	Y
IGFBP3	ENSG00000146674	6ZAAWG	hLung_380g	8	252	1.0.0	gene	N
IGFBP5	ENSG00000115461	6ZAAWG	hLung_380g	8	292	1.0.0	gene	N
IL32	ENSG00000008517	6ZAAWG	hLung_380g	8	103	1.0.0	gene	N
IL4R	ENSG00000077238	6ZAAWG	hLung_380g	8	392	1.0.0	gene	Y
IL7R	ENSG00000168685	6ZAAWG	hLung_380g	8	181	1.0.0	gene	N
INHBA	ENSG00000122641	6ZAAWG	hLung_380g	8	330	1.0.0	gene	Y
INMT	ENSG00000241644	6ZAAWG	hLung_380g	8	98	1.0.0	gene	Y
IRF1	ENSG00000125347	6ZAAWG	hLung_380g	8	148	1.0.0	gene	Y
IRF7	ENSG00000185507	6ZAAWG	hLung_380g	8	118	1.0.0	gene	Y
ITGA6	ENSG00000091409	6ZAAWG	hLung_380g	8	250	1.0.0	gene	Y
ITGAV	ENSG00000138448	6ZAAWG	hLung_380g	8	350	1.0.0	gene	Y
ITGB1	ENSG00000150093	6ZAAWG	hLung_380g	8	239	1.0.0	gene	N
ITM2C	ENSG00000135916	6ZAAWG	hLung_380g	8	170	1.0.0	gene	N
KANSL1	ENSG00000120071	6ZAAWG	hLung_380g	8	83	1.0.0	gene	N
KANSL1-AS1	ENSG00000214401	6ZAAWG	hLung_380g	1	209	1.0.0	gene	N
KCNK3	ENSG00000171303	6ZAAWG	hLung_380g	8	73	1.0.0	gene	Y
KDR	ENSG00000128052	6ZAAWG	hLung_380g	8	324	1.0.0	gene	Y
KIT	ENSG00000157404	6ZAAWG	hLung_380g	8	240	1.0.0	gene	Y
KLK11	ENSG00000167757	6ZAAWG	hLung_380g	8	263	1.0.0	gene	N
KLRB1	ENSG00000111796	6ZAAWG	hLung_380g	8	13	1.0.0	gene	Y
KLRC1	ENSG00000134545	6ZAAWG	hLung_380g	8	80	1.0.0	gene	Y
KLRG1	ENSG00000139187	6ZAAWG	hLung_380g	8	38	1.0.0	gene	Y
KRT14	ENSG00000186847	6ZAAWG	hLung_380g	8	207	1.0.0	gene	N
KRT15	ENSG00000171346	6ZAAWG	hLung_380g	8	144	1.0.0	gene	N
KRT17	ENSG00000128422	6ZAAWG	hLung_380g	8	141	1.0.0	gene	N
KRT18	ENSG00000111057	6ZAAWG	hLung_380g	8	112	1.0.0	gene	N
KRT5	ENSG00000186081	6ZAAWG	hLung_380g	8	189	1.0.0	gene	N
KRT6A	ENSG00000205420	6ZAAWG	hLung_380g	8	212	1.0.0	gene	N
KRT8	ENSG00000170421	6ZAAWG	hLung_380g	8	34	1.0.0	gene	N
LAMA3	ENSG00000053747	6ZAAWG	hLung_380g	8	186	1.0.0	gene	Y
LAMA5	ENSG00000130702	6ZAAWG	hLung_380g	8	368	1.0.0	gene	N
LAMC3	ENSG00000050555	6ZAAWG	hLung_380g	8	194	1.0.0	gene	N
LAMP3	ENSG00000078081	6ZAAWG	hLung_380g	8	329	1.0.0	gene	Y
LAMTOR4	ENSG00000188186	6ZAAWG	hLung_380g	6	225	1.0.0	gene	N
LCK	ENSG00000182866	6ZAAWG	hLung_380g	8	154	1.0.0	gene	Y
LEF1	ENSG00000138795	6ZAAWG	hLung_380g	8	55	1.0.0	gene	Y
LGR5	ENSG00000139292	6ZAAWG	hLung_380g	8	371	1.0.0	gene	Y
LILRA4	ENSG00000239961	6ZAAWG	hLung_380g	8	76	1.0.0	gene	Y
LRRC34	ENSG00000171757	6ZAAWG	hLung_380g	8	111	1.0.0	gene	N
LRRIQ1	ENSG00000133640	6ZAAWG	hLung_380g	8	278	1.0.0	gene	N
LSP1	ENSG00000130592	6ZAAWG	hLung_380g	8	305	1.0.0	gene	N
LTB	ENSG00000227507	6ZAAWG	hLung_380g	4	7	1.0.0	gene	N
LTBP2	ENSG00000119681	6ZAAWG	hLung_380g	8	153	1.0.0	gene	Y
LTC4S	ENSG00000213316	6ZAAWG	hLung_380g	4	267	1.0.0	gene	N
LTF	ENSG00000012223	6ZAAWG	hLung_380g	8	22	1.0.0	gene	N
LUM	ENSG00000139329	6ZAAWG	hLung_380g	8	123	1.0.0	gene	N
LYVE1	ENSG00000133800	6ZAAWG	hLung_380g	8	152	1.0.0	gene	N
LYZ	ENSG00000090382	6ZAAWG	hLung_380g	8	314	1.0.0	gene	N
MAD1L1	ENSG00000002822	6ZAAWG	hLung_380g	8	203	1.0.0	gene	Y
MANF	ENSG00000145050	6ZAAWG	hLung_380g	7	113	1.0.0	gene	N
MAP2K2	ENSG00000126934	6ZAAWG	hLung_380g	8	355	1.0.0	gene	N
MARCO	ENSG00000019169	6ZAAWG	hLung_380g	8	286	1.0.0	gene	Y
MCEMP1	ENSG00000183019	6ZAAWG	hLung_380g	8	116	1.0.0	gene	N
MEG3	ENSG00000214548	6ZAAWG	hLung_380g	8	372	1.0.0	gene	Y
MFAP5	ENSG00000197614	6ZAAWG	hLung_380g	8	287	1.0.0	gene	Y
MGP	ENSG00000111341	6ZAAWG	hLung_380g	8	370	1.0.0	gene	N
MGST1	ENSG00000008394	6ZAAWG	hLung_380g	8	97	1.0.0	gene	N
MKI67	ENSG00000148773	6ZAAWG	hLung_380g	8	159	1.0.0	gene	Y
MLPH	ENSG00000115648	6ZAAWG	hLung_380g	8	74	1.0.0	gene	Y
MMP10	ENSG00000166670	6ZAAWG	hLung_380g	8	289	1.0.0	gene	N
MMP12	ENSG00000262406	6ZAAWG	hLung_380g	8	317	1.0.0	gene	Y
MMP7	ENSG00000137673	6ZAAWG	hLung_380g	8	254	1.0.0	gene	N
MMRN1	ENSG00000138722	6ZAAWG	hLung_380g	8	72	1.0.0	gene	N
MOXD1	ENSG00000079931	6ZAAWG	hLung_380g	8	266	1.0.0	gene	N
MRC1	ENSG00000260314	6ZAAWG	hLung_380g	8	105	1.0.0	gene	Y
MS4A1	ENSG00000156738	6ZAAWG	hLung_380g	8	376	1.0.0	gene	Y
MS4A7	ENSG00000166927	6ZAAWG	hLung_380g	8	249	1.0.0	gene	N
MSLN	ENSG00000102854	6ZAAWG	hLung_380g	8	21	1.0.0	gene	Y
MUC5AC	ENSG00000215182	6ZAAWG	hLung_380g	8	269	1.0.0	gene	Y
MUC5B	ENSG00000117983	6ZAAWG	hLung_380g	8	187	1.0.0	gene	Y
MYC	ENSG00000136997	6ZAAWG	hLung_380g	8	307	1.0.0	gene	Y
MYH11	ENSG00000133392	6ZAAWG	hLung_380g	8	120	1.0.0	gene	N
MYL4	ENSG00000198336	6ZAAWG	hLung_380g	8	334	1.0.0	gene	N
MZB1	ENSG00000170476	6ZAAWG	hLung_380g	8	222	1.0.0	gene	Y
NAPSA	ENSG00000131400	6ZAAWG	hLung_380g	8	26	1.0.0	gene	N
NDUFA4L2	ENSG00000185633	6ZAAWG	hLung_380g	8	283	1.0.0	gene	N
NFKB1	ENSG00000109320	6ZAAWG	hLung_380g	8	49	1.0.0	gene	Y
NFKBIA	ENSG00000100906	6ZAAWG	hLung_380g	8	310	1.0.0	gene	N
NKD1	ENSG00000140807	6ZAAWG	hLung_380g	8	46	1.0.0	gene	N
NKG7	ENSG00000105374	6ZAAWG	hLung_380g	4	165	1.0.0	gene	N
NKX2-1	ENSG00000136352	6ZAAWG	hLung_380g	8	389	1.0.0	gene	Y
NOTCH3	ENSG00000074181	6ZAAWG	hLung_380g	8	126	1.0.0	gene	Y
NPNT	ENSG00000168743	6ZAAWG	hLung_380g	8	96	1.0.0	gene	Y
NRP1	ENSG00000099250	6ZAAWG	hLung_380g	8	361	1.0.0	gene	Y
NTN4	ENSG00000074527	6ZAAWG	hLung_380g	8	391	1.0.0	gene	Y
NUCB2	ENSG00000070081	6ZAAWG	hLung_380g	8	318	1.0.0	gene	Y
NUTF2	ENSG00000102898	6ZAAWG	hLung_380g	8	32	1.0.0	gene	Y
PDGFRA	ENSG00000134853	6ZAAWG	hLung_380g	8	167	1.0.0	gene	Y
PDGFRB	ENSG00000113721	6ZAAWG	hLung_380g	8	12	1.0.0	gene	Y
PDIA4	ENSG00000155660	6ZAAWG	hLung_380g	8	191	1.0.0	gene	Y
PDK4	ENSG00000004799	6ZAAWG	hLung_380g	8	242	1.0.0	gene	N
PECAM1	ENSG00000261371	6ZAAWG	hLung_380g	8	59	1.0.0	gene	Y
PGC	ENSG00000096088	6ZAAWG	hLung_380g	8	146	1.0.0	gene	N
PI16	ENSG00000164530	6ZAAWG	hLung_380g	8	379	1.0.0	gene	Y
PIFO	ENSG00000173947	6ZAAWG	hLung_380g	8	226	1.0.0	gene	N
PIM2	ENSG00000102096	6ZAAWG	hLung_380g	8	341	1.0.0	gene	Y
PLIN2	ENSG00000147872	6ZAAWG	hLung_380g	8	173	1.0.0	gene	Y
PLN	ENSG00000198523	6ZAAWG	hLung_380g	8	45	1.0.0	gene	Y
PLPP5	ENSG00000147535	6ZAAWG	hLung_380g	8	157	1.0.0	gene	N
PLVAP	ENSG00000130300	6ZAAWG	hLung_380g	8	58	1.0.0	gene	Y
PLXNA4	ENSG00000221866	6ZAAWG	hLung_380g	8	52	1.0.0	gene	N
POLR2L	ENSG00000177700	6ZAAWG	hLung_380g	6	164	1.0.0	gene	N
POSTN	ENSG00000133110	6ZAAWG	hLung_380g	8	213	1.0.0	gene	Y
PPARG	ENSG00000132170	6ZAAWG	hLung_380g	8	69	1.0.0	gene	Y
PRDX4	ENSG00000123131	6ZAAWG	hLung_380g	8	168	1.0.0	gene	N
PROX1	ENSG00000117707	6ZAAWG	hLung_380g	8	101	1.0.0	gene	Y
PSMB9	ENSG00000240065	6ZAAWG	hLung_380g	8	332	1.0.0	gene	N
PTGDS	ENSG00000107317	6ZAAWG	hLung_380g	7	233	1.0.0	gene	N
PTGS1	ENSG00000095303	6ZAAWG	hLung_380g	8	122	1.0.0	gene	Y
PTPRC	ENSG00000081237	6ZAAWG	hLung_380g	8	348	1.0.0	gene	N
PTTG1	ENSG00000164611	6ZAAWG	hLung_380g	8	214	1.0.0	gene	Y
RAMP2	ENSG00000131477	6ZAAWG	hLung_380g	7	251	1.0.0	gene	N
RBP4	ENSG00000138207	6ZAAWG	hLung_380g	8	258	1.0.0	gene	N
RNASE1	ENSG00000129538	6ZAAWG	hLung_380g	8	198	1.0.0	gene	N
RSPO2	ENSG00000147655	6ZAAWG	hLung_380g	8	184	1.0.0	gene	Y
RSPO3	ENSG00000146374	6ZAAWG	hLung_380g	8	53	1.0.0	gene	Y
RTKN2	ENSG00000182010	6ZAAWG	hLung_380g	8	357	1.0.0	gene	Y
RUNX1	ENSG00000159216	6ZAAWG	hLung_380g	8	117	1.0.0	gene	Y
S100A12	ENSG00000163221	6ZAAWG	hLung_380g	7	14	1.0.0	gene	N
S100A14	ENSG00000189334	6ZAAWG	hLung_380g	8	262	1.0.0	gene	N
S100A2	ENSG00000196754	6ZAAWG	hLung_380g	8	385	1.0.0	gene	N
S100A4	ENSG00000196154	6ZAAWG	hLung_380g	4	95	1.0.0	gene	N
S100A8	ENSG00000143546	6ZAAWG	hLung_380g	4	256	1.0.0	gene	N
S100A9	ENSG00000163220	6ZAAWG	hLung_380g	4	64	1.0.0	gene	N
SAA2	ENSG00000134339	6ZAAWG	hLung_380g	8	31	1.0.0	gene	N
SCEL	ENSG00000136155	6ZAAWG	hLung_380g	8	220	1.0.0	gene	N
SCGB1A1	ENSG00000149021	6ZAAWG	hLung_380g	3	383	1.0.0	gene	N
SCGB3A2	ENSG00000164265	6ZAAWG	hLung_380g	7	272	1.0.0	gene	N
SELL	ENSG00000188404	6ZAAWG	hLung_380g	8	320	1.0.0	gene	Y
SEMA3A	ENSG00000075213	6ZAAWG	hLung_380g	8	75	1.0.0	gene	Y
SEMA3B	ENSG00000012171	6ZAAWG	hLung_380g	8	210	1.0.0	gene	N
SEMA3C	ENSG00000075223	6ZAAWG	hLung_380g	8	2	1.0.0	gene	Y
SERPINF1	ENSG00000132386	6ZAAWG	hLung_380g	8	177	1.0.0	gene	N
SFRP1	ENSG00000104332	6ZAAWG	hLung_380g	8	354	1.0.0	gene	Y
SFRP2	ENSG00000145423	6ZAAWG	hLung_380g	8	369	1.0.0	gene	N
SFRP4	ENSG00000106483	6ZAAWG	hLung_380g	8	345	1.0.0	gene	Y
SFTA2	ENSG00000196260	6ZAAWG	hLung_380g	8	204	1.0.0	gene	N
SFTPC	ENSG00000168484	6ZAAWG	hLung_380g	5	346	1.0.0	gene	N
SFTPD	ENSG00000133661	6ZAAWG	hLung_380g	8	188	1.0.0	gene	N
SHANK3	ENSG00000251322	6ZAAWG	hLung_380g	8	134	1.0.0	gene	Y
SHH	ENSG00000164690	6ZAAWG	hLung_380g	8	40	1.0.0	gene	Y
SLC1A3	ENSG00000079215	6ZAAWG	hLung_380g	8	364	1.0.0	gene	Y
SLC25A37	ENSG00000147454	6ZAAWG	hLung_380g	8	119	1.0.0	gene	N
SLC25A4	ENSG00000151729	6ZAAWG	hLung_380g	8	279	1.0.0	gene	Y
SLIT3	ENSG00000184347	6ZAAWG	hLung_380g	8	114	1.0.0	gene	Y
SMAD4	ENSG00000141646	6ZAAWG	hLung_380g	8	0	1.0.0	gene	Y
SMPD3	ENSG00000103056	6ZAAWG	hLung_380g	8	137	1.0.0	gene	Y
SNAI1	ENSG00000124216	6ZAAWG	hLung_380g	8	246	1.0.0	gene	Y
SNAI2	ENSG00000019549	6ZAAWG	hLung_380g	8	162	1.0.0	gene	Y
SOD2	ENSG00000112096	6ZAAWG	hLung_380g	8	57	1.0.0	gene	N
SOX2	ENSG00000181449	6ZAAWG	hLung_380g	8	50	1.0.0	gene	Y
SOX4	ENSG00000124766	6ZAAWG	hLung_380g	8	107	1.0.0	gene	N
SOX9	ENSG00000125398	6ZAAWG	hLung_380g	8	297	1.0.0	gene	Y
SPARCL1	ENSG00000152583	6ZAAWG	hLung_380g	8	169	1.0.0	gene	N
SPINK1	ENSG00000164266	6ZAAWG	hLung_380g	8	275	1.0.0	gene	N
SPOCK2	ENSG00000107742	6ZAAWG	hLung_380g	8	349	1.0.0	gene	N
SPP1	ENSG00000118785	6ZAAWG	hLung_380g	8	363	1.0.0	gene	N
SPRY1	ENSG00000164056	6ZAAWG	hLung_380g	8	331	1.0.0	gene	N
SPRY2	ENSG00000136158	6ZAAWG	hLung_380g	8	43	1.0.0	gene	Y
SRP14	ENSG00000140319	6ZAAWG	hLung_380g	8	257	1.0.0	gene	N
SSR1	ENSG00000124783	6ZAAWG	hLung_380g	8	309	1.0.0	gene	N
SSR3	ENSG00000114850	6ZAAWG	hLung_380g	8	104	1.0.0	gene	N
STAT1	ENSG00000115415	6ZAAWG	hLung_380g	8	238	1.0.0	gene	Y
STAT6	ENSG00000166888	6ZAAWG	hLung_380g	8	393	1.0.0	gene	Y
SVEP1	ENSG00000165124	6ZAAWG	hLung_380g	8	344	1.0.0	gene	Y
SYT8	ENSG00000149043	6ZAAWG	hLung_380g	7	39	1.0.0	gene	N
TACSTD2	ENSG00000184292	6ZAAWG	hLung_380g	8	335	1.0.0	gene	N
TALDO1	ENSG00000177156	6ZAAWG	hLung_380g	8	79	1.0.0	gene	N
TBX4	ENSG00000121075	6ZAAWG	hLung_380g	8	1	1.0.0	gene	Y
TCF21	ENSG00000118526	6ZAAWG	hLung_380g	8	296	1.0.0	gene	Y
TCL1A	ENSG00000100721	6ZAAWG	hLung_380g	8	15	1.0.0	gene	Y
TGFB1	ENSG00000105329	6ZAAWG	hLung_380g	8	223	1.0.0	gene	Y
TGFB2	ENSG00000092969	6ZAAWG	hLung_380g	8	8	1.0.0	gene	Y
TGFB3	ENSG00000119699	6ZAAWG	hLung_380g	8	356	1.0.0	gene	Y
TGFBI	ENSG00000120708	6ZAAWG	hLung_380g	8	28	1.0.0	gene	N
TGFBR2	ENSG00000163513	6ZAAWG	hLung_380g	8	17	1.0.0	gene	Y
TIMP1	ENSG00000102265	6ZAAWG	hLung_380g	8	192	1.0.0	gene	N
TLE4	ENSG00000106829	6ZAAWG	hLung_380g	8	9	1.0.0	gene	N
TMEM100	ENSG00000166292	6ZAAWG	hLung_380g	8	325	1.0.0	gene	Y
TMPRSS2	ENSG00000184012	6ZAAWG	hLung_380g	8	125	1.0.0	gene	Y
TNFRSF13C	ENSG00000159958	6ZAAWG	hLung_380g	8	338	1.0.0	gene	Y
TOLLIP	ENSG00000078902	6ZAAWG	hLung_380g	8	82	1.0.0	gene	Y
TOP2A	ENSG00000131747	6ZAAWG	hLung_380g	8	199	1.0.0	gene	Y
TP53	ENSG00000141510	6ZAAWG	hLung_380g	8	285	1.0.0	gene	Y
TP63	ENSG00000073282	6ZAAWG	hLung_380g	8	88	1.0.0	gene	Y
TP73	ENSG00000078900	6ZAAWG	hLung_380g	8	142	1.0.0	gene	Y
TPSAB1	ENSG00000172236	6ZAAWG	hLung_380g	6	347	1.0.0	gene	N
TRAC	ENSG00000277734	6ZAAWG	hLung_380g	8	362	1.0.0	gene	N
TREM2	ENSG00000095970	6ZAAWG	hLung_380g	8	298	1.0.0	gene	Y
TRPC6	ENSG00000137672	6ZAAWG	hLung_380g	8	135	1.0.0	gene	Y
TSPAN8	ENSG00000127324	6ZAAWG	hLung_380g	8	382	1.0.0	gene	Y
TTYH3	ENSG00000136295	6ZAAWG	hLung_380g	8	44	1.0.0	gene	N
UBE2J1	ENSG00000198833	6ZAAWG	hLung_380g	8	200	1.0.0	gene	N
UPK3B	ENSG00000243566	6ZAAWG	hLung_380g	8	323	1.0.0	gene	Y
VCAN	ENSG00000038427	6ZAAWG	hLung_380g	8	56	1.0.0	gene	N
VEGFA	ENSG00000112715	6ZAAWG	hLung_380g	8	253	1.0.0	gene	Y
VIM	ENSG00000026025	6ZAAWG	hLung_380g	8	179	1.0.0	gene	N
VWF	ENSG00000110799	6ZAAWG	hLung_380g	8	321	1.0.0	gene	N
WFDC2	ENSG00000101443	6ZAAWG	hLung_380g	7	237	1.0.0	gene	N
WNT11	ENSG00000085741	6ZAAWG	hLung_380g	8	265	1.0.0	gene	N
WNT2	ENSG00000105989	6ZAAWG	hLung_380g	8	121	1.0.0	gene	Y
WNT3A	ENSG00000154342	6ZAAWG	hLung_380g	8	336	1.0.0	gene	Y
WNT5A	ENSG00000114251	6ZAAWG	hLung_380g	8	3	1.0.0	gene	Y
WNT7B	ENSG00000188064	6ZAAWG	hLung_380g	8	92	1.0.0	gene	N
WT1	ENSG00000184937	6ZAAWG	hLung_380g	8	386	1.0.0	gene	Y
WWTR1	ENSG00000018408	6ZAAWG	hLung_380g	8	216	1.0.0	gene	Y
XBP1	ENSG00000100219	6ZAAWG	hLung_380g	8	143	1.0.0	gene	Y
ZEB1	ENSG00000148516	6ZAAWG	hLung_380g	8	171	1.0.0	gene	Y
ABHD16A	ENSG00000204427	43R3RN	hLung_50g	8	406	1.0.0	gene	N
ACAA2	ENSG00000167315	43R3RN	hLung_50g	8	464	1.0.0	gene	Y
ACSL3	ENSG00000123983	43R3RN	hLung_50g	8	458	1.0.0	gene	N
ALDH1A1	ENSG00000165092	43R3RN	hLung_50g	8	496	1.0.0	gene	N
ANTXR2	ENSG00000163297	43R3RN	hLung_50g	8	443	1.0.0	gene	N
APLNR	ENSG00000134817	43R3RN	hLung_50g	8	479	1.0.0	gene	Y
ARF6	ENSG00000165527	43R3RN	hLung_50g	8	404	1.0.0	gene	Y
ARL4A	ENSG00000122644	43R3RN	hLung_50g	8	494	1.0.0	gene	N
ATF4	ENSG00000128272	43R3RN	hLung_50g	8	428	1.0.0	gene	Y
BTG2	ENSG00000159388	43R3RN	hLung_50g	8	477	1.0.0	gene	N
BZW1	ENSG00000082153	43R3RN	hLung_50g	8	417	1.0.0	gene	N
C1D	ENSG00000197223	43R3RN	hLung_50g	8	492	1.0.0	gene	N
C9orf72	ENSG00000147894	43R3RN	hLung_50g	8	495	1.0.0	gene	N
CCDC32	ENSG00000128891	43R3RN	hLung_50g	8	426	1.0.0	gene	N
CCL18	ENSG00000275385	43R3RN	hLung_50g	8	437	1.0.0	gene	Y
CCT8	ENSG00000156261	43R3RN	hLung_50g	8	435	1.0.0	gene	Y
CH25H	ENSG00000138135	43R3RN	hLung_50g	8	414	1.0.0	gene	Y
CHCHD6	ENSG00000159685	43R3RN	hLung_50g	8	475	1.0.0	gene	N
CHCHD7	ENSG00000170791	43R3RN	hLung_50g	8	425	1.0.0	gene	N
CHMP5	ENSG00000086065	43R3RN	hLung_50g	8	493	1.0.0	gene	N
CHP1	ENSG00000187446	43R3RN	hLung_50g	8	400	1.0.0	gene	N
COL1A2	ENSG00000164692	43R3RN	hLung_50g	8	440	1.0.0	gene	N
COL4A3	ENSG00000169031	43R3RN	hLung_50g	8	441	1.0.0	gene	Y
COMMD6	ENSG00000188243	43R3RN	hLung_50g	8	498	1.0.0	gene	N
COMMD9	ENSG00000110442	43R3RN	hLung_50g	8	411	1.0.0	gene	N
CPM	ENSG00000135678	43R3RN	hLung_50g	8	466	1.0.0	gene	N
DCP2	ENSG00000172795	43R3RN	hLung_50g	8	438	1.0.0	gene	N
DECR1	ENSG00000104325	43R3RN	hLung_50g	8	470	1.0.0	gene	N
ELANE	ENSG00000197561	43R3RN	hLung_50g	5	447	1.0.0	gene	Y
ELOVL5	ENSG00000012660	43R3RN	hLung_50g	8	419	1.0.0	gene	N
EMC7	ENSG00000134153	43R3RN	hLung_50g	8	445	1.0.0	gene	N
EP400	ENSG00000183495	43R3RN	hLung_50g	8	472	1.0.0	gene	N
EPS8	ENSG00000151491	43R3RN	hLung_50g	8	473	1.0.0	gene	N
ETS2	ENSG00000157557	43R3RN	hLung_50g	8	484	1.0.0	gene	N
EXOC4	ENSG00000131558	43R3RN	hLung_50g	8	415	1.0.0	gene	N
FAM3B	ENSG00000183844	43R3RN	hLung_50g	8	413	1.0.0	gene	N
FARP1	ENSG00000152767	43R3RN	hLung_50g	8	491	1.0.0	gene	N
FGF7	ENSG00000140285	43R3RN	hLung_50g	8	444	1.0.0	gene	Y
FILIP1L	ENSG00000168386	43R3RN	hLung_50g	8	422	1.0.0	gene	Y
FRMD4B	ENSG00000114541	43R3RN	hLung_50g	8	433	1.0.0	gene	N
GBP1	ENSG00000117228	43R3RN	hLung_50g	8	409	1.0.0	gene	Y
GBP2	ENSG00000162645	43R3RN	hLung_50g	8	453	1.0.0	gene	N
GSAP	ENSG00000186088	43R3RN	hLung_50g	8	403	1.0.0	gene	N
HLA-DRA	ENSG00000204287	43R3RN	hLung_50g	8	423	1.0.0	gene	N
HRAS	ENSG00000174775	43R3RN	hLung_50g	8	432	1.0.0	gene	Y
IFI16	ENSG00000163565	43R3RN	hLung_50g	8	431	1.0.0	gene	Y
IFIT1	ENSG00000185745	43R3RN	hLung_50g	8	462	1.0.0	gene	Y
IFT57	ENSG00000114446	43R3RN	hLung_50g	8	402	1.0.0	gene	Y
ITGA3	ENSG00000005884	43R3RN	hLung_50g	8	460	1.0.0	gene	Y
ITGB6	ENSG00000115221	43R3RN	hLung_50g	8	465	1.0.0	gene	Y
INTS10	ENSG00000104613	6ZX7JP	hLung_50g	8	468	1.0.0	gene	N
IVD	ENSG00000128928	6ZX7JP	hLung_50g	8	412	1.0.0	gene	N
LAPTM4A	ENSG00000068697	6ZX7JP	hLung_50g	8	420	1.0.0	gene	N
LITAF	ENSG00000189067	6ZX7JP	hLung_50g	8	461	1.0.0	gene	N
LMO3	ENSG00000048540	6ZX7JP	hLung_50g	8	407	1.0.0	gene	N
LTA4H	ENSG00000111144	6ZX7JP	hLung_50g	8	474	1.0.0	gene	Y
MALSU1	ENSG00000156928	6ZX7JP	hLung_50g	8	476	1.0.0	gene	N
MORF4L1	ENSG00000185787	6ZX7JP	hLung_50g	8	434	1.0.0	gene	N
NDUFA12	ENSG00000184752	6ZX7JP	hLung_50g	8	486	1.0.0	gene	N
NDUFA8	ENSG00000119421	6ZX7JP	hLung_50g	8	478	1.0.0	gene	N
NSF	ENSG00000073969	6ZX7JP	hLung_50g	8	489	1.0.0	gene	N
PCM1	ENSG00000078674	6ZX7JP	hLung_50g	8	497	1.0.0	gene	N
PCNP	ENSG00000081154	6ZX7JP	hLung_50g	8	442	1.0.0	gene	N
PDE4D	ENSG00000113448	6ZX7JP	hLung_50g	8	449	1.0.0	gene	N
PHAX	ENSG00000164902	6ZX7JP	hLung_50g	8	459	1.0.0	gene	N
PLPP1	ENSG00000067113	6ZX7JP	hLung_50g	8	483	1.0.0	gene	N
PPA2	ENSG00000138777	6ZX7JP	hLung_50g	8	450	1.0.0	gene	N
PROM1	ENSG00000007062	6ZX7JP	hLung_50g	8	416	1.0.0	gene	Y
PTPN6	ENSG00000111679	6ZX7JP	hLung_50g	8	456	1.0.0	gene	Y
RNASEH2C	ENSG00000172922	6ZX7JP	hLung_50g	8	424	1.0.0	gene	N
RNH1	ENSG00000023191	6ZX7JP	hLung_50g	8	469	1.0.0	gene	N
RPP25L	ENSG00000164967	6ZX7JP	hLung_50g	8	439	1.0.0	gene	N
RSF1	ENSG00000048649	6ZX7JP	hLung_50g	8	454	1.0.0	gene	N
SEC61A1	ENSG00000058262	6ZX7JP	hLung_50g	8	480	1.0.0	gene	N
SECISBP2L	ENSG00000138593	6ZX7JP	hLung_50g	8	499	1.0.0	gene	Y
SEM1	ENSG00000127922	6ZX7JP	hLung_50g	8	485	1.0.0	gene	N
SIPA1L1	ENSG00000197555	6ZX7JP	hLung_50g	8	430	1.0.0	gene	N
SLU7	ENSG00000164609	6ZX7JP	hLung_50g	8	457	1.0.0	gene	N
SMAP1	ENSG00000112305	6ZX7JP	hLung_50g	8	408	1.0.0	gene	N
SPATS2L	ENSG00000196141	6ZX7JP	hLung_50g	8	451	1.0.0	gene	Y
SRRM1	ENSG00000133226	6ZX7JP	hLung_50g	8	467	1.0.0	gene	N
SRSF1	ENSG00000136450	6ZX7JP	hLung_50g	8	482	1.0.0	gene	Y
SRSF5	ENSG00000100650	6ZX7JP	hLung_50g	8	455	1.0.0	gene	N
STARD3NL	ENSG00000010270	6ZX7JP	hLung_50g	8	490	1.0.0	gene	N
TBC1D1	ENSG00000065882	6ZX7JP	hLung_50g	8	471	1.0.0	gene	N
TMEM170A	ENSG00000166822	6ZX7JP	hLung_50g	8	481	1.0.0	gene	N
TMEM179B	ENSG00000185475	6ZX7JP	hLung_50g	7	401	1.0.0	gene	N
TMEM223	ENSG00000168569	6ZX7JP	hLung_50g	8	421	1.0.0	gene	N
TMEM33	ENSG00000109133	6ZX7JP	hLung_50g	8	436	1.0.0	gene	Y
TNNI2	ENSG00000130598	6ZX7JP	hLung_50g	7	405	1.0.0	gene	N
TRAF3IP1	ENSG00000204104	6ZX7JP	hLung_50g	8	446	1.0.0	gene	N
TRIM4	ENSG00000146833	6ZX7JP	hLung_50g	8	427	1.0.0	gene	N
TRIM47	ENSG00000132481	6ZX7JP	hLung_50g	8	488	1.0.0	gene	Y
TSPAN4	ENSG00000214063	6ZX7JP	hLung_50g	8	452	1.0.0	gene	Y
UBL3	ENSG00000122042	6ZX7JP	hLung_50g	8	487	1.0.0	gene	N
UNC119	ENSG00000109103	6ZX7JP	hLung_50g	8	463	1.0.0	gene	Y
WTAP	ENSG00000146457	6ZX7JP	hLung_50g	8	410	1.0.0	gene	N
YWHAG	ENSG00000170027	6ZX7JP	hLung_50g	8	418	1.0.0	gene	N
ZBTB16	ENSG00000109906	6ZX7JP	hLung_50g	8	429	1.0.0	gene	Y
ZFAND2A	ENSG00000178381	6ZX7JP	hLung_50g	8	448	1.0.0	gene	N
