# Supplementary material for: Fishing with two lines: a hybrid approach to spatial transcriptomics discovery
Source: Life Sci Alliance. 2026 Jul 27;9(10):e202603690. doi: 10.26508/lsa.202603690 (PMC13404378; doi:10.26508/lsa.202603690)
Supplement: Supplementary file 3 [file LSA-2026-03690_TableS3.xlsx]

## Sheet: Table of Contents
Supplemental Contents
ST1	Slide-level quality control metrics for each run
ST2	Custom v1 panel gene list and design information
ST3	Xenium prime human 5K panel gene list and design information (from 10X Genomics)
ST4	R-values per sample across the V1 and Prime gene panels
ST5	R-values from correlation tests done per sample across the prime and V1 runs
ST6	Cell counts per sample pre/post-filtering
ST7	Full slide transcript counts, average expression, and correlation values across chemistries for all overlapping genes
ST8	Ligand-receptor pairs queried on the dual slide in both chemistries.

## Sheet: ST3
Table S3 - Xenium prime human 5K panel gene list and design information (from 10X Genomics)
gene_name	gene_id	source_design_id	source_name	gene_coverage	full_name	location	cell_type	cellchat_pathway	overlapping_panels
A2ML1	ENSG00000166535	hAtlas_v1.1	Xenium Human 5K Pan Tissue & Pathways Panel	2	Alpha-2-macroglobulin-like protein 1 (C3 and PZP-like alpha-2-macroglobulin domain-containing protein 9)	Secreted	stem cell;basal cell;epithelial cell of stratum germinativum of esophagus;keratinocyte;stratified epithelial cell;epidermal cell		N
AAMP	ENSG00000127837	hAtlas_v1.1	Xenium Human 5K Pan Tissue & Pathways Panel	3	Angio-associated migratory cell protein	Cell membrane;Cytoplasm	pancreatic A cell		N
AAR2	ENSG00000131043	hAtlas_v1.1	Xenium Human 5K Pan Tissue & Pathways Panel	3	Protein AAR2 homolog (AAR2 splicing factor homolog)				N
AARSD1	ENSG00000266967	hAtlas_v1.1	Xenium Human 5K Pan Tissue & Pathways Panel	3	Alanyl-tRNA editing protein Aarsd1 (Alanyl-tRNA synthetase domain-containing protein 1)	Cytoplasm			N
ABAT	ENSG00000183044	hAtlas_v1.1	Xenium Human 5K Pan Tissue & Pathways Panel	3	4-aminobutyrate aminotransferase, mitochondrial	Mitochondrion matrix			N
ABCA1	ENSG00000165029	hAtlas_v1.1	Xenium Human 5K Pan Tissue & Pathways Panel	3	Phospholipid-transporting ATPase ABCA1	Cell membrane	hepatocyte;periportal region hepatocyte;midzonal region hepatocyte;centrilobular region hepatocyte;alternatively activated macrophage;Kupffer cell;immature innate lymphoid cell;medium spiny neuron;connective tissue cell;fibroblast;hepatic stellate cell;fibroblast of lung;mesothelial fibroblast;fat cell;white fat cell;brown fat cell;epicardial adipocyte	ApoA	N
ABCA3	ENSG00000167972	hAtlas_v1.1	Xenium Human 5K Pan Tissue & Pathways Panel	3	Phospholipid-transporting ATPase ABCA3	Endosome	epithelial cell of lung;epithelial cell of alveolus of lung;pneumocyte;type II pneumocyte;lung secretory cell		N
ABCA4	ENSG00000198691	hAtlas_v1.1	Xenium Human 5K Pan Tissue & Pathways Panel	3	Retinal-specific phospholipid-transporting ATPase ABCA4	Membrane	pigmented ciliary epithelial cell;non-pigmented ciliary epithelial cell;small intestine goblet cell;kidney loop of Henle thin ascending limb epithelial cell;retinal pigment epithelial cell;neuronal receptor cell;photoreceptor cell;eye photoreceptor cell;retinal cone cell;retinal rod cell		N
ABCA7	ENSG00000064687	hAtlas_v1.1	Xenium Human 5K Pan Tissue & Pathways Panel	3	Phospholipid-transporting ATPase ABCA7	Cell membrane	extravillous trophoblast		N
ABCB1	ENSG00000085563	hAtlas_v1.1	Xenium Human 5K Pan Tissue & Pathways Panel	2	ATP-dependent translocase ABCB1 (ATP-binding cassette sub-family B member 1) (Multidrug resistance protein 1)	Cell membrane	renal principal cell;cardiac endothelial cell		N
ABCB4	ENSG00000005471	hAtlas_v1.1	Xenium Human 5K Pan Tissue & Pathways Panel	3	Phosphatidylcholine translocator ABCB4	Cell membrane	hepatocyte;periportal region hepatocyte;midzonal region hepatocyte;centrilobular region hepatocyte;hepatic stellate cell		N
ABCB6	ENSG00000115657	hAtlas_v1.1	Xenium Human 5K Pan Tissue & Pathways Panel	3	ATP-binding cassette sub-family B member 6 (ABC-type heme transporter ABCB6)	Cell membrane			N
ABCC1	ENSG00000103222	hAtlas_v1.1	Xenium Human 5K Pan Tissue & Pathways Panel	3	Multidrug resistance-associated protein 1	Cell membrane			N
ABCC12	ENSG00000140798	hAtlas_v1.1	Xenium Human 5K Pan Tissue & Pathways Panel	3	ATP-binding cassette sub-family C member 12 (Multidrug resistance-associated protein 9)	Endoplasmic reticulum membrane			N
ABCC2	ENSG00000023839	hAtlas_v1.1	Xenium Human 5K Pan Tissue & Pathways Panel	3	ATP-binding cassette sub-family C member 2	Apical cell membrane	hepatocyte;centrilobular region hepatocyte		N
ABCC3	ENSG00000108846	hAtlas_v1.1	Xenium Human 5K Pan Tissue & Pathways Panel	3	ATP-binding cassette sub-family C member 3	Basolateral cell membrane	cholangiocyte;intrahepatic cholangiocyte;basal epithelial cell of prostatic duct;paneth cell of epithelium of small intestine;hepatocyte;periportal region hepatocyte;midzonal region hepatocyte;centrilobular region hepatocyte;papillary tips cell		N
ABCC4	ENSG00000125257	hAtlas_v1.1	Xenium Human 5K Pan Tissue & Pathways Panel	2	ATP-binding cassette sub-family C member 4	Basolateral cell membrane	kidney collecting duct intercalated cell;renal intercalated cell;renal alpha-intercalated cell;luminal cell of prostate epithelium;tissue-resident macrophage;central nervous system macrophage;enucleate erythrocyte;epidermal Langerhans cell		N
ABCC6	ENSG00000091262	hAtlas_v1.1	Xenium Human 5K Pan Tissue & Pathways Panel	3	ATP-binding cassette sub-family C member 6	Basal cell membrane	hepatoblast		N
ABCC8	ENSG00000006071	hAtlas_v1.1	Xenium Human 5K Pan Tissue & Pathways Panel	3	ATP-binding cassette sub-family C member 8 (Sulfonylurea receptor 1)	Cell membrane	pancreatic endocrine cell;type B pancreatic cell;pancreatic D cell;pancreatic PP cell;glandular epithelial cell;enteroendocrine cell;PP cell;type L enteroendocrine cell;intestinal enteroendocrine cell;endocrine cell		N
ABCC9	ENSG00000069431	hAtlas_v1.1	Xenium Human 5K Pan Tissue & Pathways Panel	2	ATP-binding cassette sub-family C member 9 (Sulfonylurea receptor 2)	Membrane	capillary endothelial cell;pancreatic PP cell;ciliary muscle cell;pericyte;mural cell		N
ABCD1	ENSG00000101986	hAtlas_v1.1	Xenium Human 5K Pan Tissue & Pathways Panel	3	ATP-binding cassette sub-family D member 1	Peroxisome membrane			N
ABCD3	ENSG00000117528	hAtlas_v1.1	Xenium Human 5K Pan Tissue & Pathways Panel	3	ATP-binding cassette sub-family D member 3	Peroxisome membrane	epithelial cell of lung;centrilobular region hepatocyte;lung secretory cell		N
ABCD4	ENSG00000119688	hAtlas_v1.1	Xenium Human 5K Pan Tissue & Pathways Panel	2	Lysosomal cobalamin transporter ABCD4	Endoplasmic reticulum membrane			N
ABCF3	ENSG00000161204	hAtlas_v1.1	Xenium Human 5K Pan Tissue & Pathways Panel	3	ATP-binding cassette sub-family F member 3				N
ABCG1	ENSG00000160179	hAtlas_v1.1	Xenium Human 5K Pan Tissue & Pathways Panel	3	ATP-binding cassette sub-family G member 1	Endoplasmic reticulum membrane	alveolar macrophage;lung macrophage		N
ABCG2	ENSG00000118777	hAtlas_v1.1	Xenium Human 5K Pan Tissue & Pathways Panel	2	Broad substrate specificity ATP-binding cassette transporter ABCG2	Cell membrane	prostate gland microvascular endothelial cell;cerebral cortex endothelial cell		N
ABHD11	ENSG00000106077	hAtlas_v1.1	Xenium Human 5K Pan Tissue & Pathways Panel	2	Protein ABHD11		fallopian tube secretory epithelial cell		N
ABHD6	ENSG00000163686	hAtlas_v1.1	Xenium Human 5K Pan Tissue & Pathways Panel	3	Monoacylglycerol lipase ABHD6	Late endosome membrane			N
ABI3	ENSG00000108798	hAtlas_v1.1	Xenium Human 5K Pan Tissue & Pathways Panel	3	ABI gene family member 3 (New molecule including SH3) (Nesh)	Cytoplasm	colon macrophage;Langerhans cell;non-classical monocyte;CD14-low, CD16-positive monocyte;CD14-positive, CD16-positive monocyte;CD8-alpha-beta-positive, alpha-beta intraepithelial T cell;peripheral blood mononuclear cell;pre-conventional dendritic cell		N
ABI3BP	ENSG00000154175	hAtlas_v1.1	Xenium Human 5K Pan Tissue & Pathways Panel	3	Target of Nesh-SH3 (Tarsh) (ABI gene family member 3-binding protein) (Nesh-binding protein) (NeshBP)	Secreted	non-pigmented ciliary epithelial cell;anterior lens cell;endosteal cell;lens fiber cell;secondary lens fiber;muscle cell;smooth muscle cell;fibroblast;keratocyte;alveolar type 2 fibroblast cell;fibroblast of cardiac tissue;skin fibroblast;mesothelial fibroblast;adventitial cell;fibro/adipogenic progenitor cell		N
ABL1	ENSG00000097007	hAtlas_v1.1	Xenium Human 5K Pan Tissue & Pathways Panel	3	Tyrosine-protein kinase ABL1	Cytoplasm	brown preadipocyte		N
ABL2	ENSG00000143322	hAtlas_v1.1	Xenium Human 5K Pan Tissue & Pathways Panel	3	Tyrosine-protein kinase ABL2	Cytoplasm			N
ABO	ENSG00000175164	hAtlas_v1.1	Xenium Human 5K Pan Tissue & Pathways Panel	3	Histo-blood group ABO system transferase (Fucosylglycoprotein 3-alpha-galactosyltransferase) (Fucosylglycoprotein alpha-N-acetylgalactosaminyltransferase) (Glycoprotein-fucosylgalactoside alpha-N-acetylgalactosaminyltransferase)	Golgi apparatus			N
ABTB1	ENSG00000114626	hAtlas_v1.1	Xenium Human 5K Pan Tissue & Pathways Panel	2	Ankyrin repeat and BTB/POZ domain-containing protein 1 (Elongation factor 1A-binding protein)	Cytoplasm	blood cell;granulocyte;neutrophil		N
ABTB2	ENSG00000166016	hAtlas_v1.1	Xenium Human 5K Pan Tissue & Pathways Panel	3	Ankyrin repeat and BTB/POZ domain-containing protein 2		kidney collecting duct epithelial cell;kidney collecting duct principal cell;renal principal cell;cortical cell of adrenal gland;kidney connecting tubule epithelial cell;kidney collecting duct cell		N
ACAA2	ENSG00000167315	hAtlas_v1.1	Xenium Human 5K Pan Tissue & Pathways Panel	3	3-ketoacyl-CoA thiolase, mitochondrial	Mitochondrion	intrahepatic cholangiocyte;transit amplifying cell of colon;transit amplifying cell of small intestine		Y
ACACA	ENSG00000278540	hAtlas_v1.1	Xenium Human 5K Pan Tissue & Pathways Panel	3	Acetyl-CoA carboxylase 1 (ACC1)	Cytoplasm	preadipocyte;brown preadipocyte;white fat cell;brown fat cell;subcutaneous fat cell;epicardial adipocyte;sebaceous gland cell		N
ACACB	ENSG00000076555	hAtlas_v1.1	Xenium Human 5K Pan Tissue & Pathways Panel	3	Acetyl-CoA carboxylase 2	Mitochondrion	skeletal muscle fiber;fast muscle cell;cell of skeletal muscle;preadipocyte;fat cell;white fat cell;brown fat cell;subcutaneous fat cell;adipocyte of breast;epicardial adipocyte;adipocyte of epicardial fat of left ventricle		N
ACAP1	ENSG00000072818	hAtlas_v1.1	Xenium Human 5K Pan Tissue & Pathways Panel	3	Arf-GAP with coiled-coil, ANK repeat and PH domain-containing protein 1 (Centaurin-beta-1) (Cnt-b1)	Recycling endosome membrane	hematopoietic cell;CD4-positive, CD25-positive, alpha-beta regulatory T cell;naive regulatory T cell;activated CD4-positive, alpha-beta T cell, human;effector CD4-positive, alpha-beta T cell;DN3 thymocyte;decidual natural killer cell, human;group 2 innate lymphoid cell;CD34-positive, CD56-positive, CD117-positive common innate lymphoid precursor, human;DN1 thymic pro-T cell		N
ACAP2	ENSG00000114331	hAtlas_v1.1	Xenium Human 5K Pan Tissue & Pathways Panel	2	Arf-GAP with coiled-coil, ANK repeat and PH domain-containing protein 2 (Centaurin-beta-2) (Cnt-b2)	Endosome membrane			N
ACAT1	ENSG00000075239	hAtlas_v1.1	Xenium Human 5K Pan Tissue & Pathways Panel	3	Acetyl-CoA acetyltransferase, mitochondrial	Mitochondrion	kidney collecting duct intercalated cell;renal intercalated cell		N
ACE	ENSG00000159640	hAtlas_v1.1	Xenium Human 5K Pan Tissue & Pathways Panel	3	Angiotensin-converting enzyme (ACE)	Cell membrane	epithelial cell;enterocyte;enterocyte of epithelium of large intestine;enterocyte of colon;enterocyte of epithelium of small intestine;enterocyte of epithelium proper of ileum;columnar/cuboidal epithelial cell;lung endothelial cell;M cell of gut;intestinal epithelial cell;epithelial cell of large intestine;colon epithelial cell;epithelial cell of small intestine;endothelial cell;endothelial cell …		N
ACE2	ENSG00000130234	hAtlas_v1.1	Xenium Human 5K Pan Tissue & Pathways Panel	3	Angiotensin-converting enzyme 2	Apical cell membrane	ciliated epithelial cell;enterocyte;enterocyte of epithelium of small intestine;columnar/cuboidal epithelial cell;type L enteroendocrine cell;intestinal epithelial cell;epithelial cell of small intestine		N
ACHE	ENSG00000087085	hAtlas_v1.1	Xenium Human 5K Pan Tissue & Pathways Panel	3	Acetylcholinesterase (AChE)	Synapse	medullary thymic epithelial cell;follicular dendritic cell		N
ACKR3	ENSG00000144476	hAtlas_v1.1	Xenium Human 5K Pan Tissue & Pathways Panel	3	Atypical chemokine receptor 3 (C-X-C chemokine receptor type 7) (CXC-R7) (CXCR-7) (Chemokine orphan receptor 1) (G-protein coupled receptor 159) (G-protein coupled receptor RDC1 homolog) (RDC-1)	Cell membrane	mesenchymal stem cell;endothelial cell of lymphatic vessel;endocardial cell;endosteal cell;surface ectodermal cell;keratocyte;fibroblast of breast;myofibroblast cell	CXCL;MIF	N
ACLY	ENSG00000131473	hAtlas_v1.1	Xenium Human 5K Pan Tissue & Pathways Panel	3	ATP-citrate synthase	Cytoplasm	type B pancreatic cell;pancreatic PP cell;PP cell;brown fat cell;epicardial adipocyte		N
ACOD1	ENSG00000102794	hAtlas_v1.1	Xenium Human 5K Pan Tissue & Pathways Panel	3	Cis-aconitate decarboxylase (CAD)	Mitochondrion			N
ACP5	ENSG00000102575	hAtlas_v1.1	Xenium Human 5K Pan Tissue & Pathways Panel	2	Tartrate-resistant acid phosphatase type 5 (TR-AP)	Lysosome	macrophage;tissue-resident macrophage;alveolar macrophage;colon macrophage;lung macrophage;mononuclear phagocyte;osteoclast;basophil;professional antigen presenting cell;Langerhans cell;intermediate monocyte;mononuclear cell;lymphocyte;B cell		N
ACPP	ENSG00000014257	hAtlas_v1.1	Xenium Human 5K Pan Tissue & Pathways Panel	1	ACPP protein				N
ACRBP	ENSG00000111644	hAtlas_v1.1	Xenium Human 5K Pan Tissue & Pathways Panel	2	Acrosin-binding protein (Acrosin-binding protein, 60 kDa form) (Cancer/testis antigen 23) (CT23) (Cancer/testis antigen OY-TES-1) (Proacrosin-binding protein sp32)	Secreted	blood cell;platelet;peripheral blood mononuclear cell;megakaryocyte-erythroid progenitor cell;megakaryocyte		N
ACRV1	ENSG00000134940	hAtlas_v1.1	Xenium Human 5K Pan Tissue & Pathways Panel	3	Acrosomal protein SP-10 (Acrosomal vesicle protein 1)	Cytoplasmic vesicle			N
ACSL4	ENSG00000068366	hAtlas_v1.1	Xenium Human 5K Pan Tissue & Pathways Panel	3	Long-chain-fatty-acid--CoA ligase 4	Mitochondrion outer membrane	hepatoblast;epithelial cell of lung;epithelial cell of alveolus of lung;pneumocyte;type II pneumocyte;intestinal tuft cell;tuft cell of colon;kidney distal convoluted tubule epithelial cell;mast cell;lung secretory cell		N
ACTBL2	ENSG00000169067	hAtlas_v1.1	Xenium Human 5K Pan Tissue & Pathways Panel	3	Beta-actin-like protein 2 (Kappa-actin)	Cytoplasm			N
ACTL6A	ENSG00000136518	hAtlas_v1.1	Xenium Human 5K Pan Tissue & Pathways Panel	3	Actin-like protein 6A (53 kDa BRG1-associated factor A) (Actin-related protein Baf53a) (ArpNbeta) (BRG1-associated factor 53A) (BAF53A) (INO80 complex subunit K)	Nucleus			N
ACTL7A	ENSG00000187003	hAtlas_v1.1	Xenium Human 5K Pan Tissue & Pathways Panel	3	Actin-like protein 7A (Actin-like-7-alpha)	Cytoplasm			N
ACTN1	ENSG00000072110	hAtlas_v1.1	Xenium Human 5K Pan Tissue & Pathways Panel	2	Alpha-actinin-1 (Alpha-actinin cytoskeletal isoform) (F-actin cross-linking protein) (Non-muscle alpha-actinin-1)	Cytoplasm	myoepithelial cell;myoepithelial cell of mammary gland;retinal blood vessel endothelial cell;smooth muscle cell;smooth muscle cell of sphincter of pupil;enteric smooth muscle cell;myometrial cell;tracheobronchial smooth muscle cell;bronchial smooth muscle cell		N
ACTN2	ENSG00000077522	hAtlas_v1.1	Xenium Human 5K Pan Tissue & Pathways Panel	2	Alpha-actinin-2 (Alpha-actinin skeletal muscle isoform 2) (F-actin cross-linking protein)	Cytoplasm	muscle cell;cardiac muscle cell;regular atrial cardiac myocyte;regular ventricular cardiac myocyte;skeletal muscle fiber;slow muscle cell;fast muscle cell;cell of skeletal muscle;muscle precursor cell;cardiac muscle myoblast		N
ACTN4	ENSG00000130402	hAtlas_v1.1	Xenium Human 5K Pan Tissue & Pathways Panel	2	Alpha-actinin-4 (Non-muscle alpha-actinin 4)	Nucleus	myoepithelial cell;myoepithelial cell of mammary gland;podocyte		N
ACVR1	ENSG00000115170	hAtlas_v1.1	Xenium Human 5K Pan Tissue & Pathways Panel	3	Activin receptor type-1	Membrane		TGFb;BMP;AMH	N
ACVR1B	ENSG00000135503	hAtlas_v1.1	Xenium Human 5K Pan Tissue & Pathways Panel	3	Activin receptor type-1B	Cell membrane		TGFb;GDF;MSTN;NODAL;ACTIVIN	N
ACVR2A	ENSG00000121989	hAtlas_v1.1	Xenium Human 5K Pan Tissue & Pathways Panel	3	Activin receptor type-2A	Cell membrane		BMP;BMP10;GDF;MSTN;NODAL;ACTIVIN	N
ACVRL1	ENSG00000139567	hAtlas_v1.1	Xenium Human 5K Pan Tissue & Pathways Panel	3	Serine/threonine-protein kinase receptor R3 (SKR3)	Cell membrane	mesenchymal stem cell;epithelial cell;blood vessel endothelial cell;endothelial cell of umbilical vein;vasa recta descending limb cell;endothelial cell of artery;capillary endothelial cell;lung endothelial cell;endothelial cell;endothelial cell of vascular tree;fibroblast of breast	BMP10	N
ACYP2	ENSG00000170634	hAtlas_v1.1	Xenium Human 5K Pan Tissue & Pathways Panel	3	Acylphosphatase-2		pancreatic D cell		N
ADA	ENSG00000196839	hAtlas_v1.1	Xenium Human 5K Pan Tissue & Pathways Panel	3	Adenosine deaminase	Cell membrane	bone marrow cell;granulocyte monocyte progenitor cell;immature alpha-beta T cell;double-positive, alpha-beta thymocyte;immature T cell;thymocyte;double negative thymocyte;late pro-B cell;common dendritic progenitor;macrophage dendritic cell progenitor;hematopoietic precursor cell;hematopoietic multipotent progenitor cell;early lymphoid progenitor;lymphoid lineage restricted progenitor cell;pro-B …		N
ADAM10	ENSG00000137845	hAtlas_v1.1	Xenium Human 5K Pan Tissue & Pathways Panel	3	Disintegrin and metalloproteinase domain-containing protein 10 (ADAM 10)	Cell membrane	papillary tips cell		N
ADAM12	ENSG00000148848	hAtlas_v1.1	Xenium Human 5K Pan Tissue & Pathways Panel	3	Disintegrin and metalloproteinase domain-containing protein 12 (ADAM 12)	Secreted	preosteoblast;trophoblast giant cell;extravillous trophoblast;preadipocyte;brown preadipocyte;white fat cell;mesangial cell		N
ADAM17	ENSG00000151694	hAtlas_v1.1	Xenium Human 5K Pan Tissue & Pathways Panel	3	Disintegrin and metalloproteinase domain-containing protein 17 (ADAM 17)	Membrane	alveolar macrophage;lung macrophage		N
ADAM28	ENSG00000042980	hAtlas_v1.1	Xenium Human 5K Pan Tissue & Pathways Panel	2	Disintegrin and metalloproteinase domain-containing protein 28 (ADAM 28)	Secreted	basal cell of epithelium of trachea;lung goblet cell;macrophage;tissue-resident macrophage;central nervous system macrophage;microglial cell;mature microglial cell;professional antigen presenting cell;memory B cell;unswitched memory B cell;class switched memory B cell		N
ADAM33	ENSG00000149451	hAtlas_v1.1	Xenium Human 5K Pan Tissue & Pathways Panel	3	Disintegrin and metalloproteinase domain-containing protein 33 (ADAM 33)	Membrane	smooth muscle cell of prostate;skin fibroblast		N
ADAM8	ENSG00000151651	hAtlas_v1.1	Xenium Human 5K Pan Tissue & Pathways Panel	3	Disintegrin and metalloproteinase domain-containing protein 8 (ADAM 8)	Membrane	blood cell;granulocyte;basophil;eosinophil;conventional dendritic cell;Langerhans cell;myeloid dendritic cell, human;ILC1, human		N
ADAM9	ENSG00000168615	hAtlas_v1.1	Xenium Human 5K Pan Tissue & Pathways Panel	3	Disintegrin and metalloproteinase domain-containing protein 9 (ADAM 9)	Secreted	salivary gland cell		N
ADAMDEC1	ENSG00000134028	hAtlas_v1.1	Xenium Human 5K Pan Tissue & Pathways Panel	3	ADAM DEC1	Secreted	mononuclear phagocyte;smooth muscle fiber of ileum;myofibroblast cell;mesenchymal cell		N
ADAMTS1	ENSG00000154734	hAtlas_v1.1	Xenium Human 5K Pan Tissue & Pathways Panel	4	A disintegrin and metalloproteinase with thrombospondin motifs 1 (ADAM-TS 1) (ADAM-TS1) (ADAMTS-1)	Secreted	vasa recta descending limb cell;retinal blood vessel endothelial cell;endothelial cell of artery;lung microvascular endothelial cell;lung endothelial cell;muscle cell;smooth muscle cell;vascular associated smooth muscle cell;myometrial cell;tracheobronchial smooth muscle cell;smooth muscle cell of prostate;myofibroblast cell;pericyte;mural cell		Y
ADAMTS12	ENSG00000151388	hAtlas_v1.1	Xenium Human 5K Pan Tissue & Pathways Panel	3	A disintegrin and metalloproteinase with thrombospondin motifs 12 (ADAM-TS 12) (ADAM-TS12) (ADAMTS-12)	Secreted	hepatic stellate cell;alveolar type 2 fibroblast cell;kidney interstitial fibroblast;fat cell;adipocyte of breast;adipocyte of epicardial fat of left ventricle;pericyte;kidney interstitial cell		N
ADAMTS19	ENSG00000145808	hAtlas_v1.1	Xenium Human 5K Pan Tissue & Pathways Panel	3	A disintegrin and metalloproteinase with thrombospondin motifs 19 (ADAM-TS 19) (ADAM-TS19) (ADAMTS-19)	Secreted	interstitial cell of Cajal;taste receptor cell;cortical cell of adrenal gland;kidney glomerular epithelial cell;podocyte;sympathetic neuron		N
ADAMTS2	ENSG00000087116	hAtlas_v1.1	Xenium Human 5K Pan Tissue & Pathways Panel	3	A disintegrin and metalloproteinase with thrombospondin motifs 2 (ADAM-TS 2) (ADAM-TS2) (ADAMTS-2)	Secreted	hepatic stellate cell;alveolar type 2 fibroblast cell;preadipocyte;subcutaneous fat cell		N
ADAMTS4	ENSG00000158859	hAtlas_v1.1	Xenium Human 5K Pan Tissue & Pathways Panel	2	A disintegrin and metalloproteinase with thrombospondin motifs 4 (ADAM-TS 4) (ADAM-TS4) (ADAMTS-4)	Secreted	squamous epithelial cell;blood vessel endothelial cell;vein endothelial cell;vasa recta ascending limb cell;prostate gland microvascular endothelial cell;endothelial cell;endothelial cell of vascular tree;smooth muscle cell;vascular associated smooth muscle cell;myometrial cell;smooth muscle cell of prostate;fibroblast of mammary gland;fibroblast of connective tissue of nonglandular part of prost…		N
ADAMTS5	ENSG00000154736	hAtlas_v1.1	Xenium Human 5K Pan Tissue & Pathways Panel	3	A disintegrin and metalloproteinase with thrombospondin motifs 5 (ADAM-TS 5) (ADAM-TS5) (ADAMTS-5)	Secreted	mesenchymal stem cell		N
ADAMTSL3	ENSG00000156218	hAtlas_v1.1	Xenium Human 5K Pan Tissue & Pathways Panel	3	ADAMTS-like protein 3 (ADAMTSL-3) (Punctin-2)	Secreted	interstitial cell of Cajal;renal beta-intercalated cell;hepatic stellate cell;fibroblast of cardiac tissue;fibro/adipogenic progenitor cell		N
ADAR	ENSG00000160710	hAtlas_v1.1	Xenium Human 5K Pan Tissue & Pathways Panel	3	Double-stranded RNA-specific adenosine deaminase (DRADA)	Cytoplasm	epithelial cell;endothelial cell;endothelial cell of vascular tree;IgA plasmablast		N
ADCY2	ENSG00000078295	hAtlas_v1.1	Xenium Human 5K Pan Tissue & Pathways Panel	2	Adenylate cyclase type 2	Membrane	smooth muscle cell of prostate;astrocyte;Bergmann glial cell;mature astrocyte;retina horizontal cell		N
ADCYAP1	ENSG00000141433	hAtlas_v1.1	Xenium Human 5K Pan Tissue & Pathways Panel	2	Pituitary adenylate cyclase-activating polypeptide (PACAP)	Secreted	type B pancreatic cell;enteroendocrine cell;endocrine cell;basophil;mast cell	PACAP	N
ADCYAP1R1	ENSG00000078549	hAtlas_v1.1	Xenium Human 5K Pan Tissue & Pathways Panel	3	Pituitary adenylate cyclase-activating polypeptide type I receptor (PACAP type I receptor) (PACAP-R-1) (PACAP-R1)	Cell membrane		PACAP	N
ADD1	ENSG00000087274	hAtlas_v1.1	Xenium Human 5K Pan Tissue & Pathways Panel	2	Alpha-adducin (Erythrocyte adducin subunit alpha)	Cytoplasm	neuronal receptor cell;photoreceptor cell;eye photoreceptor cell;retinal rod cell		N
ADGRA1	ENSG00000197177	hAtlas_v1.1	Xenium Human 5K Pan Tissue & Pathways Panel	3	Adhesion G protein-coupled receptor A1 (G-protein coupled receptor 123)	Membrane			N
ADGRA2	ENSG00000020181	hAtlas_v1.1	Xenium Human 5K Pan Tissue & Pathways Panel	3	Adhesion G protein-coupled receptor A2 (G-protein coupled receptor 124) (Tumor endothelial marker 5)	Cell membrane	interstitial cell of Cajal;interstitial cell of ovary	ADGRA	N
ADGRA3	ENSG00000152990	hAtlas_v1.1	Xenium Human 5K Pan Tissue & Pathways Panel	2	Adhesion G protein-coupled receptor A3 (G-protein coupled receptor 125)	Membrane	cholangiocyte;hepatocyte;periportal region hepatocyte;midzonal region hepatocyte;centrilobular region hepatocyte;hepatic stellate cell		N
ADGRB1	ENSG00000181790	hAtlas_v1.1	Xenium Human 5K Pan Tissue & Pathways Panel	3	Adhesion G protein-coupled receptor B1 (Brain-specific angiogenesis inhibitor 1)	Cell membrane		ADGRB	N
ADGRB2	ENSG00000121753	hAtlas_v1.1	Xenium Human 5K Pan Tissue & Pathways Panel	3	Adhesion G protein-coupled receptor B2 (Brain-specific angiogenesis inhibitor 2)	Cell membrane		ADGRB	N
ADGRD1	ENSG00000111452	hAtlas_v1.1	Xenium Human 5K Pan Tissue & Pathways Panel	2	Adhesion G-protein coupled receptor D1 (G-protein coupled receptor 133) (G-protein coupled receptor PGR25)	Cell membrane	fibroblast of cardiac tissue		N
ADGRD2	ENSG00000180264	hAtlas_v1.1	Xenium Human 5K Pan Tissue & Pathways Panel	3	Adhesion G-protein coupled receptor D2 (G-protein coupled receptor 144) (G-protein coupled receptor PGR24)	Membrane	ependymal cell		N
ADGRE1	ENSG00000174837	hAtlas_v1.1	Xenium Human 5K Pan Tissue & Pathways Panel	3	Adhesion G protein-coupled receptor E1 (EGF-like module receptor 1) (EGF-like module-containing mucin-like hormone receptor-like 1) (EMR1 hormone receptor)	Cell membrane			N
ADGRE2	ENSG00000127507	hAtlas_v1.1	Xenium Human 5K Pan Tissue & Pathways Panel	3	Adhesion G protein-coupled receptor E2 (EGF-like module receptor 2) (EGF-like module-containing mucin-like hormone receptor-like 2) (CD antigen CD312)	Cell membrane	granulocyte;Langerhans cell	ADGRE	N
ADGRE5	ENSG00000123146	hAtlas_v1.1	Xenium Human 5K Pan Tissue & Pathways Panel	3	Adhesion G protein-coupled receptor E5 (Leukocyte antigen CD97) (CD antigen CD97)	Cell membrane	alveolar macrophage;lung macrophage;non-classical monocyte;CD14-low, CD16-positive monocyte;CD14-positive, CD16-positive monocyte;T-helper 1 cell;mature NK T cell;CD16-negative, CD56-bright natural killer cell, human;CD16-positive, CD56-dim natural killer cell, human;decidual natural killer cell, human;group 3 innate lymphoid cell;peripheral blood mononuclear cell	ADGRE	N
ADGRG5	ENSG00000159618	hAtlas_v1.1	Xenium Human 5K Pan Tissue & Pathways Panel	3	Adhesion G-protein coupled receptor G5 (G-protein coupled receptor 114) (G-protein coupled receptor PGR27)	Cell membrane			N
ADGRG6	ENSG00000112414	hAtlas_v1.1	Xenium Human 5K Pan Tissue & Pathways Panel	3	Adhesion G-protein coupled receptor G6 (Developmentally regulated G-protein-coupled receptor) (G-protein coupled receptor 126) (Vascular inducible G protein-coupled receptor)	Cell membrane	brush cell;intestinal tuft cell;tuft cell of colon;parietal epithelial cell;muscle cell;smooth muscle cell	ADGRG	N
ADGRL1	ENSG00000072071	hAtlas_v1.1	Xenium Human 5K Pan Tissue & Pathways Panel	3	Adhesion G protein-coupled receptor L1 (Calcium-independent alpha-latrotoxin receptor 1) (CIRL-1) (Latrophilin-1) (Lectomedin-2)	Cell membrane		ADGRL	N
ADGRL4	ENSG00000162618	hAtlas_v1.1	Xenium Human 5K Pan Tissue & Pathways Panel	2	Adhesion G protein-coupled receptor L4 (EGF, latrophilin and seven transmembrane domain-containing protein 1) (EGF-TM7-latrophilin-related protein) (ETL protein)	Cell membrane	epithelial cell;squamous epithelial cell;blood vessel endothelial cell;endothelial tip cell;vein endothelial cell;endothelial cell of umbilical vein;vasa recta ascending limb cell;vasa recta descending limb cell;retinal blood vessel endothelial cell;endothelial cell of artery;kidney capillary endothelial cell;glomerular capillary endothelial cell;capillary endothelial cell;lung microvascular endo…		Y
ADIPOQ	ENSG00000181092	hAtlas_v1.1	Xenium Human 5K Pan Tissue & Pathways Panel	3	Adiponectin (30 kDa adipocyte complement-related protein) (Adipocyte complement-related 30 kDa protein) (ACRP30) (Adipocyte, C1q and collagen domain-containing protein) (Adipose most abundant gene transcript 1 protein) (apM-1) (Gelatin-binding protein)	Secreted	fat cell;white fat cell;brown fat cell;subcutaneous fat cell;adipocyte of breast;epicardial adipocyte;adipocyte of epicardial fat of left ventricle	ADIPONECTIN	N
ADIPOR1	ENSG00000159346	hAtlas_v1.1	Xenium Human 5K Pan Tissue & Pathways Panel	3	Adiponectin receptor protein 1 (Progestin and adipoQ receptor family member 1) (Progestin and adipoQ receptor family member I)	Cell membrane	erythrocyte;erythroid lineage cell;reticulocyte;enucleated reticulocyte	ADIPONECTIN	N
ADIPOR2	ENSG00000006831	hAtlas_v1.1	Xenium Human 5K Pan Tissue & Pathways Panel	2	Adiponectin receptor protein 2 (Progestin and adipoQ receptor family member 2) (Progestin and adipoQ receptor family member II)	Cell membrane	melanocyte;brown fat cell;epicardial adipocyte;adipocyte of epicardial fat of left ventricle	ADIPONECTIN	N
ADM	ENSG00000148926	hAtlas_v1.1	Xenium Human 5K Pan Tissue & Pathways Panel	2	Pro-adrenomedullin	Secreted	glomerular capillary endothelial cell;trophoblast giant cell;extravillous trophoblast;myeloid cell;fibroblast of breast;white fat cell	CALCR;ADM	N
ADNP	ENSG00000101126	hAtlas_v1.1	Xenium Human 5K Pan Tissue & Pathways Panel	3	Activity-dependent neuroprotector homeobox protein (Activity-dependent neuroprotective protein)	Nucleus			N
ADORA1	ENSG00000163485	hAtlas_v1.1	Xenium Human 5K Pan Tissue & Pathways Panel	3	Adenosine receptor A1	Cell membrane		CD39;Adenosine	N
ADORA2A	ENSG00000128271	hAtlas_v1.1	Xenium Human 5K Pan Tissue & Pathways Panel	3	Adenosine receptor A2a	Cell membrane		CD39;Adenosine	N
ADORA2B	ENSG00000170425	hAtlas_v1.1	Xenium Human 5K Pan Tissue & Pathways Panel	3	Adenosine receptor A2b	Cell membrane		CD39;Adenosine	N
ADORA3	ENSG00000282608	hAtlas_v1.1	Xenium Human 5K Pan Tissue & Pathways Panel	3	Adenosine receptor A3	Cell membrane	microglial cell	CD39;Adenosine	N
ADRA1A	ENSG00000120907	hAtlas_v1.1	Xenium Human 5K Pan Tissue & Pathways Panel	3	Alpha-1A adrenergic receptor (Alpha-1A adrenoreceptor) (Alpha-1A adrenoceptor) (Alpha-1C adrenergic receptor) (Alpha-adrenergic receptor 1c)	Nucleus membrane	hepatocyte;periportal region hepatocyte;midzonal region hepatocyte;centrilobular region hepatocyte;hepatic stellate cell;epicardial adipocyte;adipocyte of epicardial fat of left ventricle	Adrenaline;Noradrenaline	N
ADRA1B	ENSG00000170214	hAtlas_v1.1	Xenium Human 5K Pan Tissue & Pathways Panel	3	Alpha-1B adrenergic receptor (Alpha-1B adrenoreceptor) (Alpha-1B adrenoceptor)	Nucleus membrane		Adrenaline;Noradrenaline	N
ADRA1D	ENSG00000171873	hAtlas_v1.1	Xenium Human 5K Pan Tissue & Pathways Panel	3	Alpha-1D adrenergic receptor (Alpha-1A adrenergic receptor) (Alpha-1D adrenoreceptor) (Alpha-1D adrenoceptor) (Alpha-adrenergic receptor 1a)	Cell membrane		Adrenaline;Noradrenaline	N
ADRA2A	ENSG00000150594	hAtlas_v1.1	Xenium Human 5K Pan Tissue & Pathways Panel	3	Alpha-2A adrenergic receptor (Alpha-2 adrenergic receptor subtype C10) (Alpha-2A adrenoreceptor) (Alpha-2A adrenoceptor) (Alpha-2AAR)	Cell membrane	vascular associated smooth muscle cell;mural cell	Adrenaline;Noradrenaline	N
ADRA2B	ENSG00000274286	hAtlas_v1.1	Xenium Human 5K Pan Tissue & Pathways Panel	3	Alpha-2B adrenergic receptor (Alpha-2 adrenergic receptor subtype C2) (Alpha-2B adrenoreceptor) (Alpha-2B adrenoceptor) (Alpha-2BAR)	Cell membrane		Adrenaline;Noradrenaline	N
ADRA2C	ENSG00000184160	hAtlas_v1.1	Xenium Human 5K Pan Tissue & Pathways Panel	3	Alpha-2C adrenergic receptor (Alpha-2 adrenergic receptor subtype C4) (Alpha-2C adrenoreceptor) (Alpha-2C adrenoceptor) (Alpha-2CAR)	Cell membrane	uterine smooth muscle cell;myometrial cell;smooth muscle cell of prostate;myofibroblast cell;stromal cell;stromal cell of ovary;pericyte;mural cell	Adrenaline;Noradrenaline	N
ADRB1	ENSG00000043591	hAtlas_v1.1	Xenium Human 5K Pan Tissue & Pathways Panel	3	Beta-1 adrenergic receptor (Beta-1 adrenoreceptor) (Beta-1 adrenoceptor)	Cell membrane		Adrenaline;Noradrenaline	N
ADRB2	ENSG00000169252	hAtlas_v1.1	Xenium Human 5K Pan Tissue & Pathways Panel	3	Beta-2 adrenergic receptor (Beta-2 adrenoreceptor) (Beta-2 adrenoceptor)	Cell membrane	stem cell of epidermis;keratinocyte;epidermal cell;mast cell	Adrenaline;Noradrenaline	N
ADRB3	ENSG00000188778	hAtlas_v1.1	Xenium Human 5K Pan Tissue & Pathways Panel	3	Beta-3 adrenergic receptor (Beta-3 adrenoreceptor) (Beta-3 adrenoceptor)	Cell membrane		Adrenaline;Noradrenaline	N
ADTRP	ENSG00000111863	hAtlas_v1.1	Xenium Human 5K Pan Tissue & Pathways Panel	3	Androgen-dependent TFPI-regulating protein (Fatty acid esters of hydroxy fatty acids hydrolase ADTRP) (FAHFA hydrolase ADTRP)	Cell membrane			N
AEBP1	ENSG00000106624	hAtlas_v1.1	Xenium Human 5K Pan Tissue & Pathways Panel	2	Adipocyte enhancer-binding protein 1 (AE-binding protein 1) (Aortic carboxypeptidase-like protein)	Cytoplasm	preosteoblast;bronchial smooth muscle cell;smooth muscle cell of prostate;immature alpha-beta T cell;double-positive, alpha-beta thymocyte;immature T cell;connective tissue cell;fibroblast;keratocyte;reticular cell;pancreatic stellate cell;fibroblast of mammary gland;skin fibroblast;fibroblast of connective tissue of glandular part of prostate;fibroblast of breast;tendon cell;adventitial cell		N
AFAP1L2	ENSG00000169129	hAtlas_v1.1	Xenium Human 5K Pan Tissue & Pathways Panel	3	Actin filament-associated protein 1-like 2 (AFAP1-like protein 2)	Cytoplasm	brush cell;intestinal tuft cell;tuft cell of colon;decidual natural killer cell, human		N
AFF1	ENSG00000172493	hAtlas_v1.1	Xenium Human 5K Pan Tissue & Pathways Panel	3	AF4/FMR2 family member 1 (ALL1-fused gene from chromosome 4 protein) (Protein AF-4) (Protein FEL) (Proto-oncogene AF4)	Nucleus	renal principal cell;trophoblast giant cell;papillary tips cell		N
AFF2	ENSG00000155966	hAtlas_v1.1	Xenium Human 5K Pan Tissue & Pathways Panel	3	AF4/FMR2 family member 2 (Protein FMR-2) (FMR2P) (Protein Ox19)	Nucleus speckle			N
AFG1L	ENSG00000135537	hAtlas_v1.1	Xenium Human 5K Pan Tissue & Pathways Panel	3	AFG1-like ATPase (Lactation elevated protein 1)	Mitochondrion membrane			N
AFM	ENSG00000079557	hAtlas_v1.1	Xenium Human 5K Pan Tissue & Pathways Panel	3	Afamin (Alpha-albumin) (Alpha-Alb)	Secreted			N
AGAP1	ENSG00000157985	hAtlas_v1.1	Xenium Human 5K Pan Tissue & Pathways Panel	2	Arf-GAP with GTPase, ANK repeat and PH domain-containing protein 1 (AGAP-1) (Centaurin-gamma-2) (Cnt-g2) (GTP-binding and GTPase-activating protein 1) (GGAP1)	Cytoplasm	oligodendrocyte precursor cell;bipolar neuron;retinal bipolar neuron		N
AGAP3	ENSG00000133612	hAtlas_v1.1	Xenium Human 5K Pan Tissue & Pathways Panel	3	Arf-GAP with GTPase, ANK repeat and PH domain-containing protein 3 (AGAP-3) (CRAM-associated GTPase) (CRAG) (Centaurin-gamma-3) (Cnt-g3) (MR1-interacting protein) (MRIP-1)	Cytoplasm			N
AGER	ENSG00000204305	hAtlas_v1.1	Xenium Human 5K Pan Tissue & Pathways Panel	2	Advanced glycosylation end product-specific receptor (Receptor for advanced glycosylation end products)	Cell membrane	epithelial cell;epithelial cell of lung;epithelial cell of alveolus of lung;pneumocyte;type I pneumocyte;type II pneumocyte;lung secretory cell		Y
AGMAT	ENSG00000116771	hAtlas_v1.1	Xenium Human 5K Pan Tissue & Pathways Panel	3	Guanidino acid hydrolase, mitochondrial	Mitochondrion			N
AGO1	ENSG00000092847	hAtlas_v1.1	Xenium Human 5K Pan Tissue & Pathways Panel	2	Protein argonaute-1 (Argonaute1) (hAgo1) (Argonaute RISC catalytic component 1) (Eukaryotic translation initiation factor 2C 1) (eIF-2C 1) (eIF2C 1) (Putative RNA-binding protein Q99)	Cytoplasm			N
AGR3	ENSG00000173467	hAtlas_v1.1	Xenium Human 5K Pan Tissue & Pathways Panel	2	Anterior gradient protein 3 (AG-3) (AG3) (hAG-3) (Anterior gradient 3 homolog) (Breast cancer membrane protein 11) (Protein disulfide isomerase family A, member 18)	Endoplasmic reticulum	epithelial cell;enterocyte of epithelium of small intestine;enterocyte of epithelium proper of ileum;multi-ciliated epithelial cell;ciliated columnar cell of tracheobronchial tree;ciliated cell of the bronchus;intestine goblet cell;large intestine goblet cell;colon goblet cell;small intestine goblet cell;ileal goblet cell;paneth cell of colon;intestinal epithelial cell;epithelial cell of large in…		Y
AGRP	ENSG00000159723	hAtlas_v1.1	Xenium Human 5K Pan Tissue & Pathways Panel	3	Agouti-related protein	Secreted			N
AGTR1	ENSG00000144891	hAtlas_v1.1	Xenium Human 5K Pan Tissue & Pathways Panel	3	Type-1 angiotensin II receptor (AT1AR) (AT1BR) (Angiotensin II type-1 receptor) (AT1 receptor)	Cell membrane			N
AGTR2	ENSG00000180772	hAtlas_v1.1	Xenium Human 5K Pan Tissue & Pathways Panel	3	Type-2 angiotensin II receptor (Angiotensin II type-2 receptor) (AT2 receptor)	Cell membrane		AGT	N
AGXT	ENSG00000172482	hAtlas_v1.1	Xenium Human 5K Pan Tissue & Pathways Panel	2	Alanine--glyoxylate aminotransferase (AGT)	Peroxisome	hepatoblast;hepatocyte;periportal region hepatocyte;midzonal region hepatocyte;centrilobular region hepatocyte;endothelial cell of sinusoid;endothelial cell of hepatic sinusoid;endothelial cell of pericentral hepatic sinusoid;hepatic stellate cell		N
AHCY	ENSG00000101444	hAtlas_v1.1	Xenium Human 5K Pan Tissue & Pathways Panel	3	Adenosylhomocysteinase (AdoHcyase)	Cytoplasm	macrophage dendritic cell progenitor		N
AHR	ENSG00000106546	hAtlas_v1.1	Xenium Human 5K Pan Tissue & Pathways Panel	3	Aryl hydrocarbon receptor (Ah receptor) (AhR) (Class E basic helix-loop-helix protein 76) (bHLHe76)	Cytoplasm	lung goblet cell;mast cell;group 2 innate lymphoid cell;group 3 innate lymphoid cell;CD34-positive, CD56-positive, CD117-positive common innate lymphoid precursor, human		N
AHRR	ENSG00000063438	hAtlas_v1.1	Xenium Human 5K Pan Tissue & Pathways Panel	3	Aryl hydrocarbon receptor repressor (AhR repressor) (AhRR) (Class E basic helix-loop-helix protein 77) (bHLHe77)	Cytoplasm	type I pneumocyte		N
AHSG	ENSG00000145192	hAtlas_v1.1	Xenium Human 5K Pan Tissue & Pathways Panel	1	Alpha-2-HS-glycoprotein (Alpha-2-Z-globulin) (Ba-alpha-2-glycoprotein) (Fetuin-A)	Secreted	stem cell;hepatoblast;Kupffer cell;hepatic stellate cell		N
AICDA	ENSG00000111732	hAtlas_v1.1	Xenium Human 5K Pan Tissue & Pathways Panel	3	Single-stranded DNA cytosine deaminase	Nucleus	germinal center B cell		N
AIF1L	ENSG00000126878	hAtlas_v1.1	Xenium Human 5K Pan Tissue & Pathways Panel	2	Allograft inflammatory factor 1-like (Ionized calcium-binding adapter molecule 2)	Cytoplasm	kidney collecting duct epithelial cell;kidney collecting duct principal cell;renal principal cell;vasa recta descending limb cell;kidney loop of Henle thin ascending limb epithelial cell;kidney epithelial cell;kidney connecting tubule epithelial cell;epithelial cell of nephron;kidney loop of Henle thin descending limb epithelial cell;extravillous trophoblast;kidney cell;kidney collecting duct cell		N
AIFM1	ENSG00000156709	hAtlas_v1.1	Xenium Human 5K Pan Tissue & Pathways Panel	3	Apoptosis-inducing factor 1, mitochondrial	Mitochondrion intermembrane space			N
AIM2	ENSG00000163568	hAtlas_v1.1	Xenium Human 5K Pan Tissue & Pathways Panel	3	Interferon-inducible protein AIM2 (Absent in melanoma 2)	Cytoplasm	memory B cell;class switched memory B cell;follicular B cell		N
AIMP2	ENSG00000106305	hAtlas_v1.1	Xenium Human 5K Pan Tissue & Pathways Panel	3	Aminoacyl tRNA synthase complex-interacting multifunctional protein 2 (Multisynthase complex auxiliary component p38) (Protein JTV-1)	Cytoplasm			N
AIP	ENSG00000110711	hAtlas_v1.1	Xenium Human 5K Pan Tissue & Pathways Panel	3	AH receptor-interacting protein (AIP) (Aryl-hydrocarbon receptor-interacting protein) (HBV X-associated protein 2) (XAP-2) (Immunophilin homolog ARA9)	Cytoplasm	DN4 thymocyte;B cell		N
AIRE	ENSG00000160224	hAtlas_v1.1	Xenium Human 5K Pan Tissue & Pathways Panel	3	Autoimmune regulator (Autoimmune polyendocrinopathy candidiasis ectodermal dystrophy protein) (APECED protein)	Nucleus	medullary thymic epithelial cell		N
AJAP1	ENSG00000196581	hAtlas_v1.1	Xenium Human 5K Pan Tissue & Pathways Panel	3	Adherens junction-associated protein 1 (Membrane protein shrew-1)	Basolateral cell membrane			N
AKAP11	ENSG00000023516	hAtlas_v1.1	Xenium Human 5K Pan Tissue & Pathways Panel	3	A-kinase anchor protein 11 (AKAP-11) (A-kinase anchor protein 220 kDa) (AKAP 220) (hAKAP220) (Protein kinase A-anchoring protein 11) (PRKA11)	Cytoplasm;Cytoplasm			N
AKAP4	ENSG00000147081	hAtlas_v1.1	Xenium Human 5K Pan Tissue & Pathways Panel	3	A-kinase anchor protein 4 (AKAP-4) (A-kinase anchor protein 82 kDa) (AKAP 82) (hAKAP82) (Major sperm fibrous sheath protein) (HI) (Protein kinase A-anchoring protein 4) (PRKA4)	Cell projection			N
AKAP8	ENSG00000105127	hAtlas_v1.1	Xenium Human 5K Pan Tissue & Pathways Panel	3	A-kinase anchor protein 8 (AKAP-8) (A-kinase anchor protein 95 kDa) (AKAP 95)	Nucleus			N
AKR1B1	ENSG00000085662	hAtlas_v1.1	Xenium Human 5K Pan Tissue & Pathways Panel	2	Aldo-keto reductase family 1 member B1	Cytoplasm	pulmonary ionocyte;kidney loop of Henle thin ascending limb epithelial cell;ionocyte;Hofbauer cell;sperm;extravillous trophoblast;placental villous trophoblast;syncytiotrophoblast cell		N
AKR1C3	ENSG00000196139	hAtlas_v1.1	Xenium Human 5K Pan Tissue & Pathways Panel	2	Aldo-keto reductase family 1 member C3	Cytoplasm	intestinal crypt stem cell of small intestine;enterocyte of epithelium of small intestine;intrahepatic cholangiocyte;paneth cell of epithelium of small intestine;urothelial cell;bladder urothelial cell;microfold cell of epithelium of small intestine;epithelial cell of small intestine;respiratory epithelial cell;epithelial cell of lower respiratory tract;club cell;transit amplifying cell of small …		N
AKT1	ENSG00000142208	hAtlas_v1.1	Xenium Human 5K Pan Tissue & Pathways Panel	3	RAC-alpha serine/threonine-protein kinase	Cytoplasm			N
AKT2	ENSG00000105221	hAtlas_v1.1	Xenium Human 5K Pan Tissue & Pathways Panel	3	RAC-beta serine/threonine-protein kinase	Cytoplasm;Nucleus;Cell membrane			N
AKT3	ENSG00000117020	hAtlas_v1.1	Xenium Human 5K Pan Tissue & Pathways Panel	2	RAC-gamma serine/threonine-protein kinase	Nucleus			N
AKTIP	ENSG00000166971	hAtlas_v1.1	Xenium Human 5K Pan Tissue & Pathways Panel	3	AKT-interacting protein (Ft1) (Fused toes protein homolog)	Cytoplasm			N
ALAD	ENSG00000148218	hAtlas_v1.1	Xenium Human 5K Pan Tissue & Pathways Panel	2	Delta-aminolevulinic acid dehydratase (ALADH)		erythrocyte;erythroid lineage cell;erythroblast;primitive red blood cell		N
ALCAM	ENSG00000170017	hAtlas_v1.1	Xenium Human 5K Pan Tissue & Pathways Panel	2	CD166 antigen (Activated leukocyte cell adhesion molecule) (CD antigen CD166)	Cell membrane	corneal endothelial cell;neuroendocrine cell;chromaffin cell;type I pneumocyte;lung goblet cell;pancreatic A cell;visceromotor neuron;sebaceous gland cell	CD6	N
ALDH1B1	ENSG00000137124	hAtlas_v1.1	Xenium Human 5K Pan Tissue & Pathways Panel	3	Aldehyde dehydrogenase X, mitochondrial	Mitochondrion matrix	intestinal crypt stem cell;intestinal crypt stem cell of colon		N
ALDH2	ENSG00000111275	hAtlas_v1.1	Xenium Human 5K Pan Tissue & Pathways Panel	3	Aldehyde dehydrogenase, mitochondrial	Mitochondrion matrix	microfold cell of epithelium of small intestine;alveolar macrophage;lung macrophage;myeloid dendritic cell, human		N
ALDH3A2	ENSG00000072210	hAtlas_v1.1	Xenium Human 5K Pan Tissue & Pathways Panel	3	Aldehyde dehydrogenase family 3 member A2	Microsome membrane	respiratory basal cell;basal cell of epithelium of trachea		N
ALDH7A1	ENSG00000164904	hAtlas_v1.1	Xenium Human 5K Pan Tissue & Pathways Panel	3	Alpha-aminoadipic semialdehyde dehydrogenase (Alpha-AASA dehydrogenase)	Mitochondrion	placental villous trophoblast		N
ALDOA	ENSG00000149925	hAtlas_v1.1	Xenium Human 5K Pan Tissue & Pathways Panel	2	Fructose-bisphosphate aldolase A	Cytoplasm	osteoclast;myeloid leukocyte;myeloid cell;rod bipolar cell;OFF-bipolar cell;glycinergic neuron		N
ALG11	ENSG00000253710	hAtlas_v1.1	Xenium Human 5K Pan Tissue & Pathways Panel	3	GDP-Man:Man(3)GlcNAc(2)-PP-Dol alpha-1,2-mannosyltransferase	Endoplasmic reticulum			N
ALG13	ENSG00000101901	hAtlas_v1.1	Xenium Human 5K Pan Tissue & Pathways Panel	3	Putative bifunctional UDP-N-acetylglucosamine transferase and deubiquitinase ALG13	Endoplasmic reticulum	T follicular helper cell		N
ALG2	ENSG00000119523	hAtlas_v1.1	Xenium Human 5K Pan Tissue & Pathways Panel	3	Alpha-1,3/1,6-mannosyltransferase ALG2	Membrane			N
ALG6	ENSG00000088035	hAtlas_v1.1	Xenium Human 5K Pan Tissue & Pathways Panel	3	Dolichyl pyrophosphate Man9GlcNAc2 alpha-1,3-glucosyltransferase	Endoplasmic reticulum membrane			N
ALG9	ENSG00000086848	hAtlas_v1.1	Xenium Human 5K Pan Tissue & Pathways Panel	3	Alpha-1,2-mannosyltransferase ALG9	Endoplasmic reticulum membrane			N
ALK	ENSG00000171094	hAtlas_v1.1	Xenium Human 5K Pan Tissue & Pathways Panel	2	ALK tyrosine kinase receptor	Cell membrane	neuroendocrine cell;chromaffin cell;skeletal muscle fiber;cell of skeletal muscle;Schwann cell;visceromotor neuron;medium spiny neuron	MK;PTN	N
ALKBH5	ENSG00000091542	hAtlas_v1.1	Xenium Human 5K Pan Tissue & Pathways Panel	3	RNA demethylase ALKBH5	Nucleus speckle			N
ALOX12	ENSG00000108839	hAtlas_v1.1	Xenium Human 5K Pan Tissue & Pathways Panel	3	Polyunsaturated fatty acid lipoxygenase ALOX12	Cytoplasm	platelet;megakaryocyte		N
ALOX15	ENSG00000161905	hAtlas_v1.1	Xenium Human 5K Pan Tissue & Pathways Panel	4	Polyunsaturated fatty acid lipoxygenase ALOX15 (12/15-lipoxygenase) (Arachidonate 12-lipoxygenase, leukocyte-type) (12-LOX)	Cytoplasm	stem cell;basal cell;respiratory basal cell;basal cell of epithelium of trachea;multi-ciliated epithelial cell;lung goblet cell;glandular epithelial cell;goblet cell;respiratory goblet cell;tracheal goblet cell;respiratory epithelial cell;epithelial cell of lower respiratory tract;club cell;bronchial epithelial cell;erythroid lineage cell		N
ALOX5	ENSG00000012779	hAtlas_v1.1	Xenium Human 5K Pan Tissue & Pathways Panel	3	Polyunsaturated fatty acid 5-lipoxygenase	Cytoplasm	brush cell;intestinal tuft cell;tuft cell of colon;macrophage;tissue-resident macrophage;alveolar macrophage;lung macrophage;basophil;eosinophil;Langerhans cell;B-1b B cell;mast cell		N
ALPK1	ENSG00000073331	hAtlas_v1.1	Xenium Human 5K Pan Tissue & Pathways Panel	3	Alpha-protein kinase 1	Cytoplasm			N
ALPK3	ENSG00000136383	hAtlas_v1.1	Xenium Human 5K Pan Tissue & Pathways Panel	3	Alpha-protein kinase 3	Nucleus			N
ALPL	ENSG00000162551	hAtlas_v1.1	Xenium Human 5K Pan Tissue & Pathways Panel	3	Alkaline phosphatase, tissue-nonspecific isozyme (AP-TNAP) (TNS-ALP) (TNSALP)	Cell membrane	epithelial cell of lung;epithelial cell of alveolus of lung;pneumocyte;type II pneumocyte;goblet cell;respiratory goblet cell;tracheal goblet cell;preosteoblast;blood cell;granulocyte;neutrophil;osteoblast;lung secretory cell		N
ALX1	ENSG00000180318	hAtlas_v1.1	Xenium Human 5K Pan Tissue & Pathways Panel	3	ALX homeobox protein 1 (Cartilage homeoprotein 1) (CART-1)	Nucleus	mesangial cell		N
ALYREF	ENSG00000183684	hAtlas_v1.1	Xenium Human 5K Pan Tissue & Pathways Panel	3	THO complex subunit 4 (Tho4) (Ally of AML-1 and LEF-1) (Aly/REF export factor) (Transcriptional coactivator Aly/REF) (bZIP-enhancing factor BEF)	Nucleus	DN4 thymocyte;erythroid progenitor cell;proerythroblast;common dendritic progenitor;hematopoietic precursor cell;myeloid lineage restricted progenitor cell		N
AMACR	ENSG00000242110	hAtlas_v1.1	Xenium Human 5K Pan Tissue & Pathways Panel	3	Alpha-methylacyl-CoA racemase	Peroxisome	pulmonary ionocyte;ionocyte		N
AMER1	ENSG00000184675	hAtlas_v1.1	Xenium Human 5K Pan Tissue & Pathways Panel	3	APC membrane recruitment protein 1 (Amer1) (Protein FAM123B) (Wilms tumor gene on the X chromosome protein)	Cytoplasm;Cell membrane			N
AMFR	ENSG00000159461	hAtlas_v1.1	Xenium Human 5K Pan Tissue & Pathways Panel	3	E3 ubiquitin-protein ligase AMFR	Endoplasmic reticulum membrane	kidney collecting duct intercalated cell;phagocyte;classical monocyte;CD14-positive, CD16-negative classical monocyte;monocyte;CD14-positive monocyte;CD14-positive, CD16-positive monocyte;CD8-positive, alpha-beta T cell;mature gamma-delta T cell;megakaryocyte		N
AMH	ENSG00000104899	hAtlas_v1.1	Xenium Human 5K Pan Tissue & Pathways Panel	1	Muellerian-inhibiting factor (Anti-Muellerian hormone) (AMH) (Muellerian-inhibiting substance) (MIS)	Secreted	duct epithelial cell;Sertoli cell;squamous epithelial cell;mesothelial cell;mesenchymal cell	AMH	N
AMIGO1	ENSG00000181754	hAtlas_v1.1	Xenium Human 5K Pan Tissue & Pathways Panel	3	Amphoterin-induced protein 1 (AMIGO-1) (Alivin-2)	Cell membrane			N
AMIGO3	ENSG00000176020	hAtlas_v1.1	Xenium Human 5K Pan Tissue & Pathways Panel	3	Amphoterin-induced protein 3 (AMIGO-3) (Alivin-3)	Membrane			N
AMOT	ENSG00000126016	hAtlas_v1.1	Xenium Human 5K Pan Tissue & Pathways Panel	3	Angiomotin	Cell junction			N
ANAPC1	ENSG00000153107	hAtlas_v1.1	Xenium Human 5K Pan Tissue & Pathways Panel	3	Anaphase-promoting complex subunit 1 (APC1) (Cyclosome subunit 1) (Mitotic checkpoint regulator) (Testis-specific gene 24 protein)				N
ANGPT1	ENSG00000154188	hAtlas_v1.1	Xenium Human 5K Pan Tissue & Pathways Panel	3	Angiopoietin-1 (ANG-1)	Secreted	preosteoblast;connective tissue cell;fibroblast;pulmonary interstitial fibroblast;alveolar type 2 fibroblast cell;fibroblast of lung;kidney interstitial fibroblast;mesangial cell;kidney interstitial cell	ANGPT	N
ANGPT2	ENSG00000091879	hAtlas_v1.1	Xenium Human 5K Pan Tissue & Pathways Panel	2	Angiopoietin-2 (ANG-2)	Secreted	squamous epithelial cell;blood vessel endothelial cell;vein endothelial cell;endothelial cell of umbilical vein;endothelial cell of artery;capillary endothelial cell;prostate gland microvascular endothelial cell;medullary thymic epithelial cell;endothelial cell;endothelial cell of vascular tree;endothelial cell of lymphatic vessel;endothelial cell of uterus;surface ectodermal cell;muscle cell;smo…	ANGPT	N
ANGPTL2	ENSG00000136859	hAtlas_v1.1	Xenium Human 5K Pan Tissue & Pathways Panel	3	Angiopoietin-related protein 2 (Angiopoietin-like protein 2)	Secreted	endosteal cell;skin fibroblast	ANGPTL	N
ANGPTL3	ENSG00000132855	hAtlas_v1.1	Xenium Human 5K Pan Tissue & Pathways Panel	3	Angiopoietin-related protein 3 (Angiopoietin-5) (ANG-5) (Angiopoietin-like protein 3)	Secreted	hepatoblast	ANGPTL	N
ANGPTL4	ENSG00000167772	hAtlas_v1.1	Xenium Human 5K Pan Tissue & Pathways Panel	3	Angiopoietin-related protein 4 (Angiopoietin-like protein 4) (Hepatic fibrinogen/angiopoietin-related protein) (HFARP)	Secreted	endothelial tip cell;respiratory epithelial cell;epithelial cell of lower respiratory tract;club cell;mature astrocyte;subcutaneous fat cell;epicardial adipocyte	ANGPTL	N
ANGPTL6	ENSG00000130812	hAtlas_v1.1	Xenium Human 5K Pan Tissue & Pathways Panel	3	Angiopoietin-related protein 6 (Angiopoietin-like protein 6) (Angiopoietin-related growth factor) (Angiopoietin-related protein 5)	Secreted			N
ANGPTL7	ENSG00000171819	hAtlas_v1.1	Xenium Human 5K Pan Tissue & Pathways Panel	4	Angiopoietin-related protein 7 (Angiopoietin-like factor) (Angiopoietin-like protein 7) (Cornea-derived transcript 6 protein)	Secreted	skin fibroblast	ANGPTL	N
ANGPTL8	ENSG00000130173	hAtlas_v1.1	Xenium Human 5K Pan Tissue & Pathways Panel	3	Angiopoietin-like protein 8 (Betatrophin) (Lipasin) (Refeeding-induced fat and liver protein)	Secreted	subcutaneous fat cell		N
ANK1	ENSG00000029534	hAtlas_v1.1	Xenium Human 5K Pan Tissue & Pathways Panel	3	Ankyrin-1 (ANK-1) (Ankyrin-R) (Erythrocyte ankyrin)	Sarcoplasmic reticulum	erythrocyte;enucleate erythrocyte;erythroid lineage cell;reticulocyte;enucleated reticulocyte;erythroblast;primitive red blood cell		N
ANKHD1	ENSG00000131503	hAtlas_v1.1	Xenium Human 5K Pan Tissue & Pathways Panel	3	Ankyrin repeat and KH domain-containing protein 1 (HIV-1 Vpr-binding ankyrin repeat protein) (Multiple ankyrin repeats single KH domain) (hMASK)	Cytoplasm			N
ANKK1	ENSG00000170209	hAtlas_v1.1	Xenium Human 5K Pan Tissue & Pathways Panel	3	Ankyrin repeat and protein kinase domain-containing protein 1				N
ANKRD13A	ENSG00000076513	hAtlas_v1.1	Xenium Human 5K Pan Tissue & Pathways Panel	3	Ankyrin repeat domain-containing protein 13A (Protein KE03)	Cell membrane	germinal center B cell		N
ANKRD13D	ENSG00000172932	hAtlas_v1.1	Xenium Human 5K Pan Tissue & Pathways Panel	2	Ankyrin repeat domain-containing protein 13D	Cell membrane			N
ANKRD17	ENSG00000132466	hAtlas_v1.1	Xenium Human 5K Pan Tissue & Pathways Panel	2	Ankyrin repeat domain-containing protein 17 (Gene trap ankyrin repeat protein) (Serologically defined breast cancer antigen NY-BR-16)	Cytoplasm			N
ANKRD30A	ENSG00000148513	hAtlas_v1.1	Xenium Human 5K Pan Tissue & Pathways Panel	3	Ankyrin repeat domain-containing protein 30A (Serologically defined breast cancer antigen NY-BR-1)		epithelial cell;duct epithelial cell;luminal epithelial cell of mammary gland;mammary gland epithelial cell		N
ANKRD40	ENSG00000154945	hAtlas_v1.1	Xenium Human 5K Pan Tissue & Pathways Panel	2	Ankyrin repeat domain-containing protein 40				N
ANKRD44	ENSG00000065413	hAtlas_v1.1	Xenium Human 5K Pan Tissue & Pathways Panel	2	Serine/threonine-protein phosphatase 6 regulatory ankyrin repeat subunit B (PP6-ARS-B) (Serine/threonine-protein phosphatase 6 regulatory subunit ARS-B) (Ankyrin repeat domain-containing protein 44)		tissue-resident macrophage;Kupffer cell;central nervous system macrophage;mature microglial cell;melanocyte of skin		N
ANKRD6	ENSG00000135299	hAtlas_v1.1	Xenium Human 5K Pan Tissue & Pathways Panel	2	Ankyrin repeat domain-containing protein 6 (Diversin)		type B pancreatic cell		N
ANKS1A	ENSG00000064999	hAtlas_v1.1	Xenium Human 5K Pan Tissue & Pathways Panel	2	Ankyrin repeat and SAM domain-containing protein 1A (Odin)	Cytoplasm;Cell projection	endothelial cell of sinusoid;endothelial cell of hepatic sinusoid;endothelial cell of pericentral hepatic sinusoid;hepatic stellate cell		N
ANKS6	ENSG00000165138	hAtlas_v1.1	Xenium Human 5K Pan Tissue & Pathways Panel	3	Ankyrin repeat and SAM domain-containing protein 6 (Ankyrin repeat domain-containing protein 14) (SamCystin) (Sterile alpha motif domain-containing protein 6) (SAM domain-containing protein 6)	Cell projection			N
ANKZF1	ENSG00000163516	hAtlas_v1.1	Xenium Human 5K Pan Tissue & Pathways Panel	3	tRNA endonuclease ANKZF1	Cytoplasm			N
ANO1	ENSG00000131620	hAtlas_v1.1	Xenium Human 5K Pan Tissue & Pathways Panel	3	Anoctamin-1 (Discovered on gastrointestinal stromal tumors protein 1) (Oral cancer overexpressed protein 2) (Transmembrane protein 16A) (Tumor-amplified and overexpressed sequence 2)	Apical cell membrane	basal cell;interstitial cell of Cajal		N
ANO3	ENSG00000134343	hAtlas_v1.1	Xenium Human 5K Pan Tissue & Pathways Panel	3	Anoctamin-3 (Transmembrane protein 16C)	Cell membrane	renal interstitial pericyte;kidney interstitial cell		N
ANP32E	ENSG00000143401	hAtlas_v1.1	Xenium Human 5K Pan Tissue & Pathways Panel	3	Acidic leucine-rich nuclear phosphoprotein 32 family member E (LANP-like protein) (LANP-L)	Cytoplasm	double-positive, alpha-beta thymocyte;T-helper 17 cell;DN4 thymocyte;CD34-positive, CD56-positive, CD117-positive common innate lymphoid precursor, human;fraction A pre-pro B cell;myeloid lineage restricted progenitor cell		N
ANPEP	ENSG00000166825	hAtlas_v1.1	Xenium Human 5K Pan Tissue & Pathways Panel	3	Aminopeptidase N (AP-N) (hAPN)	Cell membrane	intestinal crypt stem cell of small intestine;ciliated epithelial cell;enterocyte;enterocyte of epithelium of large intestine;enterocyte of colon;enterocyte of epithelium of small intestine;enterocyte of epithelium proper of ileum;intrahepatic cholangiocyte;columnar/cuboidal epithelial cell;pancreatic acinar cell;enteroendocrine cell of small intestine;M cell of gut;intestinal epithelial cell;epi…		N
ANXA10	ENSG00000109511	hAtlas_v1.1	Xenium Human 5K Pan Tissue & Pathways Panel	3	Annexin A10 (Annexin-10) (Annexin-14)		paneth cell;paneth cell of epithelium of small intestine		N
ANXA2	ENSG00000182718	hAtlas_v1.1	Xenium Human 5K Pan Tissue & Pathways Panel	2	Annexin A2 (Annexin II) (Annexin-2) (Calpactin I heavy chain) (Calpactin-1 heavy chain) (Chromobindin-8) (Lipocortin II) (Placental anticoagulant protein IV) (PAP-IV) (Protein I) (p36)	Secreted	basal cell of epithelium of bronchus;pancreatic ductal cell;epithelial cell of alveolus of lung;pneumocyte;type I pneumocyte;bronchial epithelial cell;epithelial cell of urethra;conjunctival epithelial cell;T cell		N
ANXA3	ENSG00000138772	hAtlas_v1.1	Xenium Human 5K Pan Tissue & Pathways Panel	3	Annexin A3 (35-alpha calcimedin) (Annexin III) (Annexin-3) (Inositol 1,2-cyclic phosphate 2-phosphohydrolase) (Lipocortin III) (Placental anticoagulant protein III) (PAP-III)		pancreatic ductal cell;epithelial cell of lung;epithelial cell of alveolus of lung;pneumocyte;type I pneumocyte;epithelial cell of uterus;immature neutrophil;myelocyte;tracheobronchial serous cell		N
ANXA5	ENSG00000164111	hAtlas_v1.1	Xenium Human 5K Pan Tissue & Pathways Panel	2	Annexin A5 (Anchorin CII) (Annexin V) (Annexin-5) (Calphobindin I) (CPB-I) (Endonexin II) (Lipocortin V) (Placental anticoagulant protein 4) (PP4) (Placental anticoagulant protein I) (PAP-I) (Thromboplastin inhibitor) (Vascular anticoagulant-alpha) (VAC-alpha)		skeletal muscle satellite stem cell;pancreatic PP cell;PP cell;ovarian surface epithelial cell;elicited macrophage;alternatively activated macrophage;myeloid leukocyte;myeloid cell;fibroblast of mammary gland;fibroblast of connective tissue of glandular part of prostate;fibroblast of breast		N
ANXA8	ENSG00000265190	hAtlas_v1.1	Xenium Human 5K Pan Tissue & Pathways Panel	3	Annexin A8 (Annexin VIII) (Annexin-8) (Vascular anticoagulant-beta) (VAC-beta)		basal cell of epithelium of trachea		N
AOAH	ENSG00000136250	hAtlas_v1.1	Xenium Human 5K Pan Tissue & Pathways Panel	2	Acyloxyacyl hydrolase	Secreted	macrophage;tissue-resident macrophage;Kupffer cell;central nervous system macrophage;microglial cell;mature microglial cell;hematopoietic cell;leukocyte;myeloid leukocyte;activated CD8-positive, alpha-beta T cell;innate lymphoid cell;CD16-positive, CD56-dim natural killer cell, human;immature innate lymphoid cell;myeloid cell		N
AOC3	ENSG00000131471	hAtlas_v1.1	Xenium Human 5K Pan Tissue & Pathways Panel	3	Membrane primary amine oxidase	Cell membrane	smooth muscle cell;vascular associated smooth muscle cell;tracheobronchial smooth muscle cell;bronchial smooth muscle cell;pulmonary interstitial fibroblast;pericyte;mural cell		N
AOX1	ENSG00000138356	hAtlas_v1.1	Xenium Human 5K Pan Tissue & Pathways Panel	3	Aldehyde oxidase	Cytoplasm	mesenchymal stem cell;hepatocyte;periportal region hepatocyte;midzonal region hepatocyte;centrilobular region hepatocyte;skeletal muscle fibroblast;hepatic stellate cell;adventitial cell		N
AP1B1	ENSG00000100280	hAtlas_v1.1	Xenium Human 5K Pan Tissue & Pathways Panel	3	AP-1 complex subunit beta-1 (Adaptor protein complex AP-1 subunit beta-1) (Adaptor-related protein complex 1 subunit beta-1) (Beta-1-adaptin) (Beta-adaptin 1) (Clathrin assembly protein complex 1 beta large chain) (Golgi adaptor HA1/AP1 adaptin beta subunit)	Golgi apparatus;Cytoplasmic vesicle	late pro-B cell		N
AP1M1	ENSG00000072958	hAtlas_v1.1	Xenium Human 5K Pan Tissue & Pathways Panel	3	AP-1 complex subunit mu-1 (AP-mu chain family member mu1A) (Adaptor protein complex AP-1 subunit mu-1) (Adaptor-related protein complex 1 subunit mu-1) (Clathrin assembly protein complex 1 mu-1 medium chain 1) (Clathrin coat assembly protein AP47) (Clathrin coat-associated protein AP47) (Golgi adaptor HA1/AP1 adaptin mu-1 subunit) (Mu-adaptin 1) (Mu1A-adaptin)	Golgi apparatus;Cytoplasmic vesicle			N
AP1S3	ENSG00000152056	hAtlas_v1.1	Xenium Human 5K Pan Tissue & Pathways Panel	3	AP-1 complex subunit sigma-3 (Adaptor protein complex AP-1 subunit sigma-1C) (Adaptor-related protein complex 1 subunit sigma-1C) (Clathrin assembly protein complex 1 sigma-1C small chain) (Golgi adaptor HA1/AP1 adaptin sigma-1C subunit) (Sigma 1C subunit of AP-1 clathrin) (Sigma-adaptin 1C) (Sigma1C-adaptin)	Golgi apparatus;Cytoplasmic vesicle membrane			N
AP2A1	ENSG00000196961	hAtlas_v1.1	Xenium Human 5K Pan Tissue & Pathways Panel	3	AP-2 complex subunit alpha-1 (100 kDa coated vesicle protein A) (Adaptor protein complex AP-2 subunit alpha-1) (Adaptor-related protein complex 2 subunit alpha-1) (Alpha-adaptin A) (Alpha1-adaptin) (Clathrin assembly protein complex 2 alpha-A large chain) (Plasma membrane adaptor HA2/AP2 adaptin alpha A subunit)	Cell membrane	Leydig cell;erythroid lineage cell		N
AP2A2	ENSG00000183020	hAtlas_v1.1	Xenium Human 5K Pan Tissue & Pathways Panel	3	AP-2 complex subunit alpha-2 (100 kDa coated vesicle protein C) (Adaptor protein complex AP-2 subunit alpha-2) (Adaptor-related protein complex 2 subunit alpha-2) (Alpha-adaptin C) (Alpha2-adaptin) (Clathrin assembly protein complex 2 alpha-C large chain) (Huntingtin yeast partner J) (Huntingtin-interacting protein 9) (HIP-9) (Huntingtin-interacting protein J) (Plasma membrane adaptor HA2/AP2 ada…	Cell membrane	Kupffer cell;immature innate lymphoid cell		N
AP2M1	ENSG00000161203	hAtlas_v1.1	Xenium Human 5K Pan Tissue & Pathways Panel	3	AP-2 complex subunit mu (AP-2 mu chain) (Adaptin-mu2) (Adaptor protein complex AP-2 subunit mu) (Adaptor-related protein complex 2 subunit mu) (Clathrin assembly protein complex 2 mu medium chain) (Clathrin coat assembly protein AP50) (Clathrin coat-associated protein AP50) (HA2 50 kDa subunit) (Plasma membrane adaptor AP-2 50 kDa protein)	Cell membrane	fallopian tube secretory epithelial cell;Hofbauer cell		N
AP3B2	ENSG00000103723	hAtlas_v1.1	Xenium Human 5K Pan Tissue & Pathways Panel	3	AP-3 complex subunit beta-2 (Adaptor protein complex AP-3 subunit beta-2) (Adaptor-related protein complex 3 subunit beta-2) (Beta-3B-adaptin) (Clathrin assembly protein complex 3 beta-2 large chain) (Neuron-specific vesicle coat protein beta-NAP)	Cytoplasmic vesicle			N
AP3D1	ENSG00000065000	hAtlas_v1.1	Xenium Human 5K Pan Tissue & Pathways Panel	3	AP-3 complex subunit delta-1 (AP-3 complex subunit delta) (Adaptor-related protein complex 3 subunit delta-1) (Delta-adaptin)	Cytoplasm			N
AP3M2	ENSG00000070718	hAtlas_v1.1	Xenium Human 5K Pan Tissue & Pathways Panel	2	AP-3 complex subunit mu-2 (Adaptor-related protein complex 3 subunit mu-2) (Clathrin assembly protein assembly protein complex 3 mu-2 medium chain) (Clathrin coat assembly protein AP47 homolog 2) (Clathrin coat-associated protein AP47 homolog 2) (Golgi adaptor AP-1 47 kDa protein homolog 2) (HA1 47 kDa subunit homolog 2) (Mu3B-adaptin) (P47B)	Golgi apparatus;Cytoplasmic vesicle membrane	CD4-positive, alpha-beta memory T cell;effector CD4-positive, alpha-beta T cell;DN3 thymocyte		N
AP5B1	ENSG00000254470	hAtlas_v1.1	Xenium Human 5K Pan Tissue & Pathways Panel	3	AP-5 complex subunit beta-1 (Adaptor-related protein complex 5 beta subunit) (Beta5)				N
APAF1	ENSG00000120868	hAtlas_v1.1	Xenium Human 5K Pan Tissue & Pathways Panel	3	Apoptotic protease-activating factor 1 (APAF-1)	Cytoplasm			N
APC	ENSG00000134982	hAtlas_v1.1	Xenium Human 5K Pan Tissue & Pathways Panel	2	Adenomatous polyposis coli protein (Protein APC) (Deleted in polyposis 2.5)	Cell junction	enteroendocrine cell of small intestine;astrocyte		N
APCDD1	ENSG00000154856	hAtlas_v1.1	Xenium Human 5K Pan Tissue & Pathways Panel	3	Protein APCDD1 (Adenomatosis polyposis coli down-regulated 1 protein)	Cell membrane	endothelial cell of uterus;endocardial cell;cerebral cortex endothelial cell;skin fibroblast;stromal cell;stromal cell of ovary		N
APELA	ENSG00000248329	hAtlas_v1.1	Xenium Human 5K Pan Tissue & Pathways Panel	3	Apelin receptor early endogenous ligand (Protein Elabela) (ELA) (Protein Toddler)	Secreted		APJ	N
APEX1	ENSG00000100823	hAtlas_v1.1	Xenium Human 5K Pan Tissue & Pathways Panel	3	DNA-(apurinic or apyrimidinic site) endonuclease	Nucleus	glioblast;Schwann cell precursor;bone marrow cell;granulocyte monocyte progenitor cell;professional antigen presenting cell;dendritic cell;common dendritic progenitor;macrophage dendritic cell progenitor;basophil mast progenitor cell;hematopoietic multipotent progenitor cell;early lymphoid progenitor;early T lineage precursor		N
APEX2	ENSG00000169188	hAtlas_v1.1	Xenium Human 5K Pan Tissue & Pathways Panel	3	DNA-(apurinic or apyrimidinic site) endonuclease 2	Nucleus			N
APH1B	ENSG00000138613	hAtlas_v1.1	Xenium Human 5K Pan Tissue & Pathways Panel	3	Gamma-secretase subunit APH-1B (APH-1b) (Aph-1beta) (Presenilin-stabilization factor-like)	Membrane			N
API5	ENSG00000166181	hAtlas_v1.1	Xenium Human 5K Pan Tissue & Pathways Panel	3	Apoptosis inhibitor 5 (API-5) (Antiapoptosis clone 11 protein) (AAC-11) (Cell migration-inducing gene 8 protein) (Fibroblast growth factor 2-interacting factor) (FIF) (Protein XAGL)	Nucleus			N
APLF	ENSG00000169621	hAtlas_v1.1	Xenium Human 5K Pan Tissue & Pathways Panel	3	Aprataxin and PNK-like factor	Nucleus			N
APLN	ENSG00000171388	hAtlas_v1.1	Xenium Human 5K Pan Tissue & Pathways Panel	3	Apelin (APJ endogenous ligand)	Secreted	squamous epithelial cell;blood vessel endothelial cell;vein endothelial cell;endothelial cell of umbilical vein;endothelial cell of vascular tree;cerebral cortex endothelial cell	APELIN	Y
APLNR	ENSG00000134817	hAtlas_v1.1	Xenium Human 5K Pan Tissue & Pathways Panel	3	Apelin receptor (Angiotensin receptor-like 1) (G-protein coupled receptor APJ) (G-protein coupled receptor HG11)	Cell membrane	endothelial tip cell;glomerular capillary endothelial cell;fenestrated cell;glomerular endothelial cell;endothelial cell;gut endothelial cell	APELIN;APJ	Y
APMAP	ENSG00000101474	hAtlas_v1.1	Xenium Human 5K Pan Tissue & Pathways Panel	2	Adipocyte plasma membrane-associated protein (Protein BSCv)	Membrane	placental villous trophoblast;syncytiotrophoblast cell;innate lymphoid cell;natural killer cell;CD16-positive, CD56-dim natural killer cell, human;ILC1, human;white fat cell;sebaceous gland cell		N
APOB	ENSG00000084674	hAtlas_v1.1	Xenium Human 5K Pan Tissue & Pathways Panel	2	Apolipoprotein B-100 (Apo B-100)	Cytoplasm	hepatoblast;epithelial cell;ciliated epithelial cell;enterocyte;enterocyte of epithelium of large intestine;enterocyte of colon;enterocyte of epithelium of small intestine;enterocyte of epithelium proper of ileum;cholangiocyte;intrahepatic cholangiocyte;columnar/cuboidal epithelial cell;hepatocyte;periportal region hepatocyte;midzonal region hepatocyte;centrilobular region hepatocyte;M cell of gu…	ApoB	N
APOBEC3B	ENSG00000179750	hAtlas_v1.1	Xenium Human 5K Pan Tissue & Pathways Panel	3	DNA dC->dU-editing enzyme APOBEC-3B (A3B)	Nucleus			N
APOBEC3C	ENSG00000244509	hAtlas_v1.1	Xenium Human 5K Pan Tissue & Pathways Panel	3	DNA dC->dU-editing enzyme APOBEC-3C (A3C)	Nucleus	decidual natural killer cell, human		N
APOBEC3D	ENSG00000243811	hAtlas_v1.1	Xenium Human 5K Pan Tissue & Pathways Panel	3	DNA dC->dU-editing enzyme APOBEC-3D (A3D) (A3DE)	Cytoplasm			N
APOBEC3F	ENSG00000128394	hAtlas_v1.1	Xenium Human 5K Pan Tissue & Pathways Panel	3	DNA dC->dU-editing enzyme APOBEC-3F	Cytoplasm;Cytoplasm			N
APOBEC3G	ENSG00000239713	hAtlas_v1.1	Xenium Human 5K Pan Tissue & Pathways Panel	3	DNA dC->dU-editing enzyme APOBEC-3G	Cytoplasm;Nucleus;Cytoplasm	plasmablast;alpha-beta T cell;mature alpha-beta T cell;CD8-positive, alpha-beta cytotoxic T cell;activated CD8-positive, alpha-beta T cell, human;effector memory CD8-positive, alpha-beta T cell, terminally differentiated;mucosal invariant T cell;mature gamma-delta T cell;mature T cell;innate lymphoid cell;natural killer cell;CD16-negative, CD56-bright natural killer cell, human;decidual natural k…		N
APOL1	ENSG00000100342	hAtlas_v1.1	Xenium Human 5K Pan Tissue & Pathways Panel	3	Apolipoprotein L1 (Apolipoprotein L) (Apo-L) (ApoL) (Apolipoprotein L-I) (ApoL-I)	Secreted			N
APOL2	ENSG00000128335	hAtlas_v1.1	Xenium Human 5K Pan Tissue & Pathways Panel	2	Apolipoprotein L2 (Apolipoprotein L-II) (ApoL-II)	Cytoplasm	alpha-beta T cell;mature alpha-beta T cell;mucosal invariant T cell;mature T cell		N
APOL3	ENSG00000128284	hAtlas_v1.1	Xenium Human 5K Pan Tissue & Pathways Panel	2	Apolipoprotein L3 (Apolipoprotein L-III) (ApoL-III) (TNF-inducible protein CG12-1) (CG12_1)	Cytoplasm	vasa recta descending limb cell;fenestrated cell;glomerular endothelial cell		N
APOL6	ENSG00000221963	hAtlas_v1.1	Xenium Human 5K Pan Tissue & Pathways Panel	2	Apolipoprotein L6 (Apolipoprotein L-VI) (ApoL-VI)	Cytoplasm	respiratory epithelial cell;epithelial cell of lower respiratory tract;club cell		N
APOM	ENSG00000204444	hAtlas_v1.1	Xenium Human 5K Pan Tissue & Pathways Panel	3	Apolipoprotein M (Apo-M) (ApoM) (Protein G3a)	Secreted	epithelial cell of proximal tubule		N
APP	ENSG00000142192	hAtlas_v1.1	Xenium Human 5K Pan Tissue & Pathways Panel	2	Amyloid-beta precursor protein (APP) (ABPP) (APPI) (Alzheimer disease amyloid A4 protein homolog) (Alzheimer disease amyloid protein) (Amyloid precursor protein) (Amyloid-beta (A4) precursor protein) (Amyloid-beta A4 protein) (Cerebral vascular amyloid peptide) (CVAP) (PreA4) (Protease nexin-II) (PN-II)	Cell membrane	epithelial cell;lens epithelial cell;anterior lens cell;endothelial tip cell;kidney capillary endothelial cell;glomerular capillary endothelial cell;lung endothelial cell;type B pancreatic cell;fenestrated cell;glomerular endothelial cell;endothelial cell;endothelial cell of vascular tree;kidney loop of Henle thin ascending limb epithelial cell;surface ectodermal cell	APP	N
APPBP2	ENSG00000062725	hAtlas_v1.1	Xenium Human 5K Pan Tissue & Pathways Panel	3	Amyloid protein-binding protein 2 (Amyloid beta precursor protein-binding protein 2) (APP-BP2) (Protein interacting with APP tail 1)	Nucleus			N
APTX	ENSG00000137074	hAtlas_v1.1	Xenium Human 5K Pan Tissue & Pathways Panel	3	Aprataxin	Nucleus			N
AQP4	ENSG00000171885	hAtlas_v1.1	Xenium Human 5K Pan Tissue & Pathways Panel	2	Aquaporin-4 (AQP-4) (Mercurial-insensitive water channel) (MIWC) (WCH4)	Cell membrane	epithelial cell of lung;epithelial cell of alveolus of lung;pneumocyte;type I pneumocyte;type II pneumocyte;astrocyte;mature astrocyte;radial glial cell;Mueller cell;forebrain radial glial cell;neural progenitor cell;lung secretory cell		N
AQP5	ENSG00000161798	hAtlas_v1.1	Xenium Human 5K Pan Tissue & Pathways Panel	2	Aquaporin-5 (AQP-5)	Apical cell membrane	respiratory basal cell;basal cell of epithelium of trachea;epithelial cell;epithelial cell of lacrimal sac;glandular epithelial cell;goblet cell;respiratory goblet cell;tracheal goblet cell;acinar cell of salivary gland;duodenum glandular cell;respiratory epithelial cell;epithelial cell of lower respiratory tract;club cell;epithelial cell of sweat gland;conjunctival epithelial cell;tracheobronchi…		Y
AQP7	ENSG00000165269	hAtlas_v1.1	Xenium Human 5K Pan Tissue & Pathways Panel	3	Aquaporin-7 (AQP-7) (Aquaglyceroporin-7) (Aquaporin adipose) (AQPap) (Aquaporin-7-like)	Cell membrane	fat cell;white fat cell;brown fat cell;subcutaneous fat cell;adipocyte of breast;epicardial adipocyte;adipocyte of epicardial fat of left ventricle		N
AQP8	ENSG00000103375	hAtlas_v1.1	Xenium Human 5K Pan Tissue & Pathways Panel	3	Aquaporin-8 (AQP-8)	Cell membrane	pancreatic acinar cell;acinar cell		N
AQP9	ENSG00000103569	hAtlas_v1.1	Xenium Human 5K Pan Tissue & Pathways Panel	2	Aquaporin-9 (AQP-9) (Aquaglyceroporin-9) (Small solute channel 1)	Cell membrane	blood cell;granulocyte;neutrophil		N
AR	ENSG00000169083	hAtlas_v1.1	Xenium Human 5K Pan Tissue & Pathways Panel	3	Androgen receptor (Dihydrotestosterone receptor) (Nuclear receptor subfamily 3 group C member 4)	Nucleus	luminal cell of prostate epithelium;neuron	Androstenedione;DHT;Testosterone	N
ARC	ENSG00000198576	hAtlas_v1.1	Xenium Human 5K Pan Tissue & Pathways Panel	3	Activity-regulated cytoskeleton-associated protein (hArc) (Activity-regulated gene 3.1 protein homolog) (ARC/ARG3.1) (Arg3.1)	Extracellular vesicle membrane	type EC enteroendocrine cell;vasa recta descending limb cell;forebrain radial glial cell;sympathetic neuron		N
ARF1	ENSG00000143761	hAtlas_v1.1	Xenium Human 5K Pan Tissue & Pathways Panel	2	ADP-ribosylation factor 1	Golgi apparatus membrane	pancreatic D cell		N
ARF6	ENSG00000165527	hAtlas_v1.1	Xenium Human 5K Pan Tissue & Pathways Panel	3	ADP-ribosylation factor 6	Cytoplasm	epithelial cell of urethra;CD141-positive myeloid dendritic cell;myeloid dendritic cell, human;alpha-beta T cell;mature alpha-beta T cell;mucosal invariant T cell;mature T cell;decidual natural killer cell, human		Y
ARFIP1	ENSG00000164144	hAtlas_v1.1	Xenium Human 5K Pan Tissue & Pathways Panel	2	Arfaptin-1 (ADP-ribosylation factor-interacting protein 1)	Golgi apparatus			N
ARG1	ENSG00000118520	hAtlas_v1.1	Xenium Human 5K Pan Tissue & Pathways Panel	2	Arginase-1	Cytoplasm	hepatocyte;periportal region hepatocyte;midzonal region hepatocyte;centrilobular region hepatocyte;blood cell;granulocyte;neutrophil;immature neutrophil;myelocyte;granulocytopoietic cell		N
ARG2	ENSG00000081181	hAtlas_v1.1	Xenium Human 5K Pan Tissue & Pathways Panel	3	Arginase-2, mitochondrial	Mitochondrion	kidney collecting duct epithelial cell;kidney collecting duct principal cell;renal principal cell		N
ARHGAP35	ENSG00000160007	hAtlas_v1.1	Xenium Human 5K Pan Tissue & Pathways Panel	3	Rho GTPase-activating protein 35 (Glucocorticoid receptor DNA-binding factor 1) (Glucocorticoid receptor repression factor 1) (GRF-1) (Rho GAP p190A) (p190-A)	Cytoplasm			N
ARHGAP36	ENSG00000147256	hAtlas_v1.1	Xenium Human 5K Pan Tissue & Pathways Panel	3	Rho GTPase-activating protein 36				N
ARHGEF2	ENSG00000116584	hAtlas_v1.1	Xenium Human 5K Pan Tissue & Pathways Panel	3	Rho guanine nucleotide exchange factor 2 (Guanine nucleotide exchange factor H1) (GEF-H1) (Microtubule-regulated Rho-GEF) (Proliferating cell nucleolar antigen p40)	Cytoplasm			N
ARHGEF7	ENSG00000102606	hAtlas_v1.1	Xenium Human 5K Pan Tissue & Pathways Panel	2	Rho guanine nucleotide exchange factor 7 (Beta-Pix) (COOL-1) (PAK-interacting exchange factor beta) (p85)	Cell junction	smooth muscle myoblast;renal interstitial pericyte		N
ARID1A	ENSG00000117713	hAtlas_v1.1	Xenium Human 5K Pan Tissue & Pathways Panel	3	AT-rich interactive domain-containing protein 1A (ARID domain-containing protein 1A) (B120) (BRG1-associated factor 250) (BAF250) (BRG1-associated factor 250a) (BAF250A) (Osa homolog 1) (hOSA1) (SWI-like protein) (SWI/SNF complex protein p270) (SWI/SNF-related, matrix-associated, actin-dependent regulator of chromatin subfamily F member 1) (hELD)	Nucleus			N
ARID3B	ENSG00000179361	hAtlas_v1.1	Xenium Human 5K Pan Tissue & Pathways Panel	3	AT-rich interactive domain-containing protein 3B (ARID domain-containing protein 3B) (Bright and dead ringer protein) (Bright-like protein)	Nucleus			N
ARL4D	ENSG00000175906	hAtlas_v1.1	Xenium Human 5K Pan Tissue & Pathways Panel	3	ADP-ribosylation factor-like protein 4D (ADP-ribosylation factor-like protein 4L)	Nucleus	endosteal cell		N
ARL8B	ENSG00000134108	hAtlas_v1.1	Xenium Human 5K Pan Tissue & Pathways Panel	3	ADP-ribosylation factor-like protein 8B	Late endosome membrane			N
ARMC5	ENSG00000140691	hAtlas_v1.1	Xenium Human 5K Pan Tissue & Pathways Panel	3	Armadillo repeat-containing protein 5	Cytoplasm			N
ARMC7	ENSG00000125449	hAtlas_v1.1	Xenium Human 5K Pan Tissue & Pathways Panel	3	Armadillo repeat-containing protein 7				N
ARMH3	ENSG00000120029	hAtlas_v1.1	Xenium Human 5K Pan Tissue & Pathways Panel	3	Armadillo-like helical domain-containing protein 3	Golgi apparatus membrane			N
ARNT	ENSG00000143437	hAtlas_v1.1	Xenium Human 5K Pan Tissue & Pathways Panel	3	Aryl hydrocarbon receptor nuclear translocator (ARNT protein) (Class E basic helix-loop-helix protein 2) (bHLHe2) (Dioxin receptor, nuclear translocator) (Hypoxia-inducible factor 1-beta) (HIF-1-beta) (HIF1-beta)	Nucleus			N
ARNTL	ENSG00000133794	hAtlas_v1.1	Xenium Human 5K Pan Tissue & Pathways Panel	3					N
ARR3	ENSG00000120500	hAtlas_v1.1	Xenium Human 5K Pan Tissue & Pathways Panel	3	Arrestin-C (Cone arrestin) (C-arrestin) (cArr) (Retinal cone arrestin-3) (X-arrestin)	Photoreceptor inner segment	neuron;retinal cone cell		N
ARRB1	ENSG00000137486	hAtlas_v1.1	Xenium Human 5K Pan Tissue & Pathways Panel	3	Beta-arrestin-1 (Arrestin beta-1) (Non-visual arrestin-2)	Cytoplasm;Nucleus;Cell membrane;Membrane			N
ARRB2	ENSG00000141480	hAtlas_v1.1	Xenium Human 5K Pan Tissue & Pathways Panel	3	Beta-arrestin-2 (Arrestin beta-2) (Non-visual arrestin-3)	Cytoplasm;Nucleus;Cell membrane;Membrane	phagocyte;classical monocyte;CD14-positive, CD16-negative classical monocyte;granulocyte;neutrophil;dendritic cell;conventional dendritic cell;myeloid dendritic cell;CD1c-positive myeloid dendritic cell;myeloid leukocyte;monocyte;non-classical monocyte;CD14-low, CD16-positive monocyte;CD14-positive monocyte;CD14-positive, CD16-positive monocyte;myeloid cell		N
ARRDC3	ENSG00000113369	hAtlas_v1.1	Xenium Human 5K Pan Tissue & Pathways Panel	3	Arrestin domain-containing protein 3 (TBP-2-like inducible membrane protein) (TLIMP)	Cytoplasm	respiratory epithelial cell;epithelial cell of lower respiratory tract;club cell;endosteal cell;fibroblast of breast;serous cell of epithelium of trachea		N
ART1	ENSG00000129744	hAtlas_v1.1	Xenium Human 5K Pan Tissue & Pathways Panel	3	GPI-linked NAD(P)(+)--arginine ADP-ribosyltransferase 1	Sarcoplasmic reticulum membrane			N
ART3	ENSG00000156219	hAtlas_v1.1	Xenium Human 5K Pan Tissue & Pathways Panel	3	Ecto-ADP-ribosyltransferase 3	Cell membrane	skeletal muscle fiber;fast muscle cell;cell of skeletal muscle;chondrocyte		N
ART4	ENSG00000111339	hAtlas_v1.1	Xenium Human 5K Pan Tissue & Pathways Panel	3	Ecto-ADP-ribosyltransferase 4	Cell membrane			N
ARX	ENSG00000004848	hAtlas_v1.1	Xenium Human 5K Pan Tissue & Pathways Panel	3	Homeobox protein ARX (Aristaless-related homeobox)	Nucleus	pancreatic endocrine cell;pancreatic PP cell;PP cell;type L enteroendocrine cell;intestinal enteroendocrine cell;enteroendocrine cell of colon;forebrain radial glial cell;cortical interneuron;cerebral cortex GABAergic interneuron;inhibitory interneuron		N
ASCC2	ENSG00000100325	hAtlas_v1.1	Xenium Human 5K Pan Tissue & Pathways Panel	3	Activating signal cointegrator 1 complex subunit 2 (ASC-1 complex subunit p100) (Trip4 complex subunit p100)	Nucleus			N
ASCC3	ENSG00000112249	hAtlas_v1.1	Xenium Human 5K Pan Tissue & Pathways Panel	3	Activating signal cointegrator 1 complex subunit 3	Nucleus			N
ASCL1	ENSG00000139352	hAtlas_v1.1	Xenium Human 5K Pan Tissue & Pathways Panel	3	Achaete-scute homolog 1 (ASH-1) (hASH1) (Class A basic helix-loop-helix protein 46) (bHLHa46)	Nucleus	glioblast;Schwann cell precursor;neural crest cell;neuroendocrine cell;lung neuroendocrine cell;epithelial cell of thymus;medullary thymic epithelial cell;enteric neuron;peripheral nervous system neuron		N
ASCL2	ENSG00000183734	hAtlas_v1.1	Xenium Human 5K Pan Tissue & Pathways Panel	3	Achaete-scute homolog 2 (ASH-2) (hASH2) (Class A basic helix-loop-helix protein 45) (bHLHa45) (Mash2)	Nucleus	stem cell;intestinal crypt stem cell;intestinal crypt stem cell of small intestine;intestinal crypt stem cell of colon;brush cell of trachebronchial tree;brush cell of bronchus;extravillous trophoblast		N
ASF1B	ENSG00000105011	hAtlas_v1.1	Xenium Human 5K Pan Tissue & Pathways Panel	3	Histone chaperone ASF1B (Anti-silencing function protein 1 homolog B) (hAsf1) (hAsf1b) (CCG1-interacting factor A-II) (CIA-II) (hCIA-II)	Nucleus	precursor B cell;large pre-B-II cell;pro-B cell		N
ASH2L	ENSG00000129691	hAtlas_v1.1	Xenium Human 5K Pan Tissue & Pathways Panel	3	Set1/Ash2 histone methyltransferase complex subunit ASH2 (ASH2-like protein)	Nucleus			N
ASIC1	ENSG00000110881	hAtlas_v1.1	Xenium Human 5K Pan Tissue & Pathways Panel	3	Acid-sensing ion channel 1 (ASIC1) (Amiloride-sensitive cation channel 2, neuronal) (Brain sodium channel 2) (BNaC2)	Cell membrane			N
ASPM	ENSG00000066279	hAtlas_v1.1	Xenium Human 5K Pan Tissue & Pathways Panel	3	Abnormal spindle-like microcephaly-associated protein (Abnormal spindle protein homolog) (Asp homolog)	Cytoplasm	DN4 thymocyte;erythroid lineage cell;pro-B cell;salivary gland cell;transit amplifying cell of small intestine		N
ASPN	ENSG00000106819	hAtlas_v1.1	Xenium Human 5K Pan Tissue & Pathways Panel	3	Asporin (Periodontal ligament-associated protein 1) (PLAP-1)	Secreted	interstitial cell of Cajal;endocardial cell;mesodermal cell;muscle cell;smooth muscle cell;skin fibroblast;myofibroblast cell;tendon cell;chondrocyte;mesenchymal cell		Y
ASTN2	ENSG00000148219	hAtlas_v1.1	Xenium Human 5K Pan Tissue & Pathways Panel	2	Astrotactin-2	Membrane	kidney loop of Henle thin descending limb epithelial cell;neuron associated cell (sensu Vertebrata);oligodendrocyte precursor cell;cerebellar granule cell;Purkinje cell;visceromotor neuron		N
ASXL1	ENSG00000171456	hAtlas_v1.1	Xenium Human 5K Pan Tissue & Pathways Panel	3	Polycomb group protein ASXL1 (Additional sex combs-like protein 1)	Nucleus	renal beta-intercalated cell		N
ATAD3A	ENSG00000197785	hAtlas_v1.1	Xenium Human 5K Pan Tissue & Pathways Panel	3	ATPase family AAA domain-containing protein 3A	Mitochondrion inner membrane			N
ATF1	ENSG00000123268	hAtlas_v1.1	Xenium Human 5K Pan Tissue & Pathways Panel	3	Cyclic AMP-dependent transcription factor ATF-1 (cAMP-dependent transcription factor ATF-1) (Activating transcription factor 1) (Protein TREB36)	Nucleus			N
ATF2	ENSG00000115966	hAtlas_v1.1	Xenium Human 5K Pan Tissue & Pathways Panel	3	Cyclic AMP-dependent transcription factor ATF-2 (cAMP-dependent transcription factor ATF-2) (Activating transcription factor 2) (Cyclic AMP-responsive element-binding protein 2) (CREB-2) (cAMP-responsive element-binding protein 2) (HB16) (cAMP response element-binding protein CRE-BP1)	Nucleus;Cytoplasm;Mitochondrion outer membrane			N
ATF3	ENSG00000162772	hAtlas_v1.1	Xenium Human 5K Pan Tissue & Pathways Panel	2	Cyclic AMP-dependent transcription factor ATF-3 (cAMP-dependent transcription factor ATF-3) (Activating transcription factor 3)	Nucleus	ileal goblet cell;paneth cell of epithelium of small intestine;duodenum glandular cell;epithelial cell of uterus;vascular associated smooth muscle cell		Y
ATF4	ENSG00000128272	hAtlas_v1.1	Xenium Human 5K Pan Tissue & Pathways Panel	2	Cyclic AMP-dependent transcription factor ATF-4 (cAMP-dependent transcription factor ATF-4) (Activating transcription factor 4) (Cyclic AMP-responsive element-binding protein 2) (CREB-2) (cAMP-responsive element-binding protein 2) (Tax-responsive enhancer element-binding protein 67) (TaxREB67)	Nucleus	pancreatic PP cell;pancreatic acinar cell;PP cell		Y
ATF6	ENSG00000118217	hAtlas_v1.1	Xenium Human 5K Pan Tissue & Pathways Panel	3	Cyclic AMP-dependent transcription factor ATF-6 alpha (cAMP-dependent transcription factor ATF-6 alpha) (Activating transcription factor 6 alpha) (ATF6-alpha)	Endoplasmic reticulum membrane			N
ATG10	ENSG00000152348	hAtlas_v1.1	Xenium Human 5K Pan Tissue & Pathways Panel	3	Ubiquitin-like-conjugating enzyme ATG10	Cytoplasm			N
ATG16L1	ENSG00000085978	hAtlas_v1.1	Xenium Human 5K Pan Tissue & Pathways Panel	3	Autophagy-related protein 16-1 (APG16-like 1)	Cytoplasm			N
ATG2A	ENSG00000110046	hAtlas_v1.1	Xenium Human 5K Pan Tissue & Pathways Panel	2	Autophagy-related protein 2 homolog A	Preautophagosomal structure membrane	effector memory CD8-positive, alpha-beta T cell, terminally differentiated		N
ATG5	ENSG00000057663	hAtlas_v1.1	Xenium Human 5K Pan Tissue & Pathways Panel	3	Autophagy protein 5 (APG5-like) (Apoptosis-specific protein)	Cytoplasm			N
ATG7	ENSG00000197548	hAtlas_v1.1	Xenium Human 5K Pan Tissue & Pathways Panel	2	Ubiquitin-like modifier-activating enzyme ATG7 (ATG12-activating enzyme E1 ATG7) (Autophagy-related protein 7) (APG7-like) (hAGP7) (Ubiquitin-activating enzyme E1-like protein)	Cytoplasm	Kupffer cell;immature innate lymphoid cell		Y
ATIC	ENSG00000138363	hAtlas_v1.1	Xenium Human 5K Pan Tissue & Pathways Panel	3	Bifunctional purine biosynthesis protein ATIC (AICAR transformylase/inosine monophosphate cyclohydrolase) (ATIC)	Cytoplasm	macrophage dendritic cell progenitor		N
ATL1	ENSG00000198513	hAtlas_v1.1	Xenium Human 5K Pan Tissue & Pathways Panel	2	Atlastin-1	Endoplasmic reticulum membrane			N
ATL2	ENSG00000119787	hAtlas_v1.1	Xenium Human 5K Pan Tissue & Pathways Panel	3	Atlastin-2	Endoplasmic reticulum membrane	renal beta-intercalated cell;white fat cell		N
ATL3	ENSG00000184743	hAtlas_v1.1	Xenium Human 5K Pan Tissue & Pathways Panel	2	Atlastin-3	Endoplasmic reticulum membrane			N
ATM	ENSG00000149311	hAtlas_v1.1	Xenium Human 5K Pan Tissue & Pathways Panel	2	Serine-protein kinase ATM	Nucleus	central nervous system macrophage;mononuclear cell;lymphocyte;T cell;alpha-beta T cell;mature alpha-beta T cell;CD8-positive, alpha-beta cytokine secreting effector T cell;mucosal invariant T cell;mature T cell		N
ATOH1	ENSG00000172238	hAtlas_v1.1	Xenium Human 5K Pan Tissue & Pathways Panel	3	Transcription factor ATOH1 (Atonal bHLH transcription factor 1) (Class A basic helix-loop-helix protein 14) (bHLHa14) (Helix-loop-helix protein hATH-1) (hATH1) (Protein atonal homolog 1)	Nucleus	intestine goblet cell;large intestine goblet cell;colon goblet cell;small intestine goblet cell		N
ATOH7	ENSG00000179774	hAtlas_v1.1	Xenium Human 5K Pan Tissue & Pathways Panel	3	Transcription factor ATOH7 (Atonal bHLH transcription factor 7) (Class A basic helix-loop-helix protein 13) (bHLHa13) (Protein atonal homolog 7)	Nucleus			N
ATOH8	ENSG00000168874	hAtlas_v1.1	Xenium Human 5K Pan Tissue & Pathways Panel	3	Transcription factor ATOH8 (Class A basic helix-loop-helix protein 21) (bHLHa21) (Helix-loop-helix protein hATH-6) (hATH6) (Protein atonal homolog 8)	Nucleus	epithelial cell of lung;epithelial cell of alveolus of lung;pneumocyte;type I pneumocyte		N
ATP10D	ENSG00000145246	hAtlas_v1.1	Xenium Human 5K Pan Tissue & Pathways Panel	3	Phospholipid-transporting ATPase VD	Cell membrane	kidney interstitial fibroblast;kidney interstitial cell		N
ATP13A2	ENSG00000159363	hAtlas_v1.1	Xenium Human 5K Pan Tissue & Pathways Panel	3	Polyamine-transporting ATPase 13A2	Lysosome membrane	retinal ganglion cell		N
ATP1A1	ENSG00000163399	hAtlas_v1.1	Xenium Human 5K Pan Tissue & Pathways Panel	2	Sodium/potassium-transporting ATPase subunit alpha-1 (Na(+)/K(+) ATPase alpha-1 subunit)	Basolateral cell membrane	intestinal crypt stem cell of small intestine;enterocyte of epithelium of small intestine;pancreatic ductal cell;intrahepatic cholangiocyte;epithelial cell of alveolus of lung;pneumocyte;type II pneumocyte;pulmonary ionocyte;microfold cell of epithelium of small intestine;epithelial cell of small intestine;kidney distal convoluted tubule epithelial cell;macula densa epithelial cell;kidney loop of…		N
ATP2A2	ENSG00000174437	hAtlas_v1.1	Xenium Human 5K Pan Tissue & Pathways Panel	2	Sarcoplasmic/endoplasmic reticulum calcium ATPase 2 (SERCA2) (SR Ca(2+)-ATPase 2)	Endoplasmic reticulum membrane	muscle cell;cardiac muscle cell;regular atrial cardiac myocyte;regular ventricular cardiac myocyte;slow muscle cell;smooth muscle cell of sphincter of pupil;ciliary muscle cell;muscle precursor cell;cardiac muscle myoblast		N
ATP2B1	ENSG00000070961	hAtlas_v1.1	Xenium Human 5K Pan Tissue & Pathways Panel	2	Plasma membrane calcium-transporting ATPase 1	Cell membrane			N
ATP5F1A	ENSG00000152234	hAtlas_v1.1	Xenium Human 5K Pan Tissue & Pathways Panel	2	ATP synthase subunit alpha, mitochondrial (ATP synthase F1 subunit alpha)	Mitochondrion	pancreatic D cell		N
ATP5F1C	ENSG00000165629	hAtlas_v1.1	Xenium Human 5K Pan Tissue & Pathways Panel	2	ATP synthase subunit gamma, mitochondrial (ATP synthase F1 subunit gamma) (F-ATPase gamma subunit)	Mitochondrion inner membrane	mast cell;mucosal type mast cell		N
ATP6V1B1	ENSG00000116039	hAtlas_v1.1	Xenium Human 5K Pan Tissue & Pathways Panel	3	V-type proton ATPase subunit B, kidney isoform (V-ATPase subunit B 1) (Endomembrane proton pump 58 kDa subunit) (Vacuolar proton pump subunit B 1)	Apical cell membrane	kidney collecting duct intercalated cell;renal intercalated cell;renal beta-intercalated cell;renal alpha-intercalated cell;pulmonary ionocyte;ionocyte		N
ATP6V1H	ENSG00000047249	hAtlas_v1.1	Xenium Human 5K Pan Tissue & Pathways Panel	3	V-type proton ATPase subunit H (V-ATPase subunit H) (Nef-binding protein 1) (NBP1) (Protein VMA13 homolog) (V-ATPase 50/57 kDa subunits) (Vacuolar proton pump subunit H) (Vacuolar proton pump subunit SFD)	Cytoplasmic vesicle	renal beta-intercalated cell;renal alpha-intercalated cell;osteoclast		N
ATP7A	ENSG00000165240	hAtlas_v1.1	Xenium Human 5K Pan Tissue & Pathways Panel	3	Copper-transporting ATPase 1	Golgi apparatus	pulmonary ionocyte;ionocyte		N
ATP7B	ENSG00000123191	hAtlas_v1.1	Xenium Human 5K Pan Tissue & Pathways Panel	3	Copper-transporting ATPase 2	Golgi apparatus			N
ATPAF1	ENSG00000123472	hAtlas_v1.1	Xenium Human 5K Pan Tissue & Pathways Panel	2	ATP synthase mitochondrial F1 complex assembly factor 1 (ATP11 homolog)	Mitochondrion			N
ATPSCKMT	ENSG00000150756	hAtlas_v1.1	Xenium Human 5K Pan Tissue & Pathways Panel	3	ATP synthase subunit C lysine N-methyltransferase	Mitochondrion membrane			N
ATR	ENSG00000175054	hAtlas_v1.1	Xenium Human 5K Pan Tissue & Pathways Panel	3	Serine/threonine-protein kinase ATR	Nucleus			N
ATRX	ENSG00000085224	hAtlas_v1.1	Xenium Human 5K Pan Tissue & Pathways Panel	3	Transcriptional regulator ATRX	Nucleus;Chromosome			N
ATXN1	ENSG00000124788	hAtlas_v1.1	Xenium Human 5K Pan Tissue & Pathways Panel	2	Ataxin-1 (Spinocerebellar ataxia type 1 protein)	Cytoplasm	ependymal cell		N
ATXN1L	ENSG00000224470	hAtlas_v1.1	Xenium Human 5K Pan Tissue & Pathways Panel	3	Ataxin-1-like (Brother of ataxin-1) (Brother of ATXN1)	Nucleus			N
ATXN2	ENSG00000204842	hAtlas_v1.1	Xenium Human 5K Pan Tissue & Pathways Panel	3	Ataxin-2 (Spinocerebellar ataxia type 2 protein) (Trinucleotide repeat-containing gene 13 protein)	Cytoplasm			N
ATXN2L	ENSG00000168488	hAtlas_v1.1	Xenium Human 5K Pan Tissue & Pathways Panel	3	Ataxin-2-like protein (Ataxin-2 domain protein) (Ataxin-2-related protein)	Membrane			N
ATXN3	ENSG00000066427	hAtlas_v1.1	Xenium Human 5K Pan Tissue & Pathways Panel	3	Ataxin-3	Nucleus matrix			N
ATXN7L2	ENSG00000162650	hAtlas_v1.1	Xenium Human 5K Pan Tissue & Pathways Panel	3	Ataxin-7-like protein 2				N
AUNIP	ENSG00000127423	hAtlas_v1.1	Xenium Human 5K Pan Tissue & Pathways Panel	3	Aurora kinase A- and ninein-interacting protein (AIBp)	Nucleus			N
AURKA	ENSG00000087586	hAtlas_v1.1	Xenium Human 5K Pan Tissue & Pathways Panel	3	Aurora kinase A	Cytoplasm			N
AURKB	ENSG00000178999	hAtlas_v1.1	Xenium Human 5K Pan Tissue & Pathways Panel	3	Aurora kinase B	Nucleus	precursor B cell;large pre-B-II cell;lymphoid lineage restricted progenitor cell;pro-B cell;fraction A pre-pro B cell		N
AURKC	ENSG00000105146	hAtlas_v1.1	Xenium Human 5K Pan Tissue & Pathways Panel	3	Aurora kinase C	Nucleus;Chromosome;Chromosome			N
AVPR1A	ENSG00000166148	hAtlas_v1.1	Xenium Human 5K Pan Tissue & Pathways Panel	3	Vasopressin V1a receptor (V1aR) (AVPR V1a) (Antidiuretic hormone receptor 1a) (Vascular/hepatic-type arginine vasopressin receptor)	Cell membrane	smooth muscle cell;vascular associated smooth muscle cell;uterine smooth muscle cell;smooth muscle cell of prostate;pericyte;mural cell	AVP	N
AVPR1B	ENSG00000198049	hAtlas_v1.1	Xenium Human 5K Pan Tissue & Pathways Panel	3	Vasopressin V1b receptor (V1bR) (AVPR V1b) (AVPR V3) (Antidiuretic hormone receptor 1b) (Vasopressin V3 receptor)	Cell membrane		AVP	N
AVPR2	ENSG00000126895	hAtlas_v1.1	Xenium Human 5K Pan Tissue & Pathways Panel	3	Vasopressin V2 receptor (V2R) (AVPR V2) (Antidiuretic hormone receptor) (Renal-type arginine vasopressin receptor)	Cell membrane		AVP	N
AXIN1	ENSG00000103126	hAtlas_v1.1	Xenium Human 5K Pan Tissue & Pathways Panel	3	Axin-1 (Axis inhibition protein 1) (hAxin)	Cytoplasm			N
AXIN2	ENSG00000168646	hAtlas_v1.1	Xenium Human 5K Pan Tissue & Pathways Panel	3	Axin-2 (Axin-like protein) (Axil) (Axis inhibition protein 2) (Conductin)	Cytoplasm			N
AXL	ENSG00000167601	hAtlas_v1.1	Xenium Human 5K Pan Tissue & Pathways Panel	3	Tyrosine-protein kinase receptor UFO	Cell membrane	endosteal cell;CD14-positive, CD16-negative classical monocyte;myeloid dendritic cell, human;dendritic cell, human;reticular cell;tendon cell;inflammatory cell	GAS;PROS;TULP	Y
B3GAT1	ENSG00000109956	hAtlas_v1.1	Xenium Human 5K Pan Tissue & Pathways Panel	3	Galactosylgalactosylxylosylprotein 3-beta-glucuronosyltransferase 1	Golgi apparatus membrane			N
B4GAT1	ENSG00000174684	hAtlas_v1.1	Xenium Human 5K Pan Tissue & Pathways Panel	3	Beta-1,4-glucuronyltransferase 1	Golgi apparatus membrane			N
BAALC	ENSG00000164929	hAtlas_v1.1	Xenium Human 5K Pan Tissue & Pathways Panel	3	Brain and acute leukemia cytoplasmic protein	Cytoplasm	type EC enteroendocrine cell;hematopoietic multipotent progenitor cell;common lymphoid progenitor;enteric neuron		N
BAAT	ENSG00000136881	hAtlas_v1.1	Xenium Human 5K Pan Tissue & Pathways Panel	2	Bile acid-CoA:amino acid N-acyltransferase (BACAT) (BAT)	Cytoplasm	hepatocyte		N
BACE1	ENSG00000186318	hAtlas_v1.1	Xenium Human 5K Pan Tissue & Pathways Panel	3	Beta-secretase 1	Cell membrane	pancreatic acinar cell;acinar cell		N
BACE2	ENSG00000182240	hAtlas_v1.1	Xenium Human 5K Pan Tissue & Pathways Panel	2	Beta-secretase 2	Cell membrane	basal epithelial cell of prostatic duct;lung goblet cell;duodenum glandular cell;luminal cell of prostate epithelium;melanocyte of skin		N
BACH2	ENSG00000112182	hAtlas_v1.1	Xenium Human 5K Pan Tissue & Pathways Panel	3	Transcription regulator protein BACH2 (BTB and CNC homolog 2)	Cytoplasm	lens fiber cell;secondary lens fiber;B cell;precursor B cell;small pre-B-II cell;pre-B-I cell;late pro-B cell		N
BAD	ENSG00000002330	hAtlas_v1.1	Xenium Human 5K Pan Tissue & Pathways Panel	3	Bcl2-associated agonist of cell death (BAD) (Bcl-2-binding component 6) (Bcl-2-like protein 8) (Bcl2-L-8) (Bcl-xL/Bcl-2-associated death promoter) (Bcl2 antagonist of cell death)	Mitochondrion outer membrane;Cytoplasm			N
BAG2	ENSG00000112208	hAtlas_v1.1	Xenium Human 5K Pan Tissue & Pathways Panel	3	BAG family molecular chaperone regulator 2 (BAG-2) (Bcl-2-associated athanogene 2)		uterine smooth muscle cell		N
BAG3	ENSG00000151929	hAtlas_v1.1	Xenium Human 5K Pan Tissue & Pathways Panel	2	BAG family molecular chaperone regulator 3 (BAG-3) (Bcl-2-associated athanogene 3) (Bcl-2-binding protein Bis) (Docking protein CAIR-1)	Nucleus	mesenchymal stem cell;skeletal muscle satellite stem cell;vasa recta ascending limb cell;skeletal muscle satellite cell;fibroblast of connective tissue of nonglandular part of prostate;tendon cell		N
BAG6	ENSG00000204463	hAtlas_v1.1	Xenium Human 5K Pan Tissue & Pathways Panel	3	Large proline-rich protein BAG6 (BAG family molecular chaperone regulator 6) (BCL2-associated athanogene 6) (BAG-6) (HLA-B-associated transcript 3) (Protein G3) (Protein Scythe)	Cytoplasm		BAG	N
BAIAP2	ENSG00000175866	hAtlas_v1.1	Xenium Human 5K Pan Tissue & Pathways Panel	3	Brain-specific angiogenesis inhibitor 1-associated protein 2 (BAI-associated protein 2) (BAI1-associated protein 2) (Protein BAP2) (Fas ligand-associated factor 3) (FLAF3) (Insulin receptor substrate p53/p58) (IRS-58) (IRSp53/58) (Insulin receptor substrate protein of 53 kDa) (IRSp53) (Insulin receptor substrate p53)	Cytoplasm;Membrane	epithelial cell of lung;epithelial cell of alveolus of lung;pneumocyte;type I pneumocyte;type II pneumocyte		N
BAK1	ENSG00000030110	hAtlas_v1.1	Xenium Human 5K Pan Tissue & Pathways Panel	3	Bcl-2 homologous antagonist/killer (Apoptosis regulator BAK) (Bcl-2-like protein 7) (Bcl2-L-7)	Mitochondrion outer membrane			N
BANK1	ENSG00000153064	hAtlas_v1.1	Xenium Human 5K Pan Tissue & Pathways Panel	3	B-cell scaffold protein with ankyrin repeats		professional antigen presenting cell;mature B cell;memory B cell;unswitched memory B cell;class switched memory B cell;IgG memory B cell;IgG-negative class switched memory B cell;naive B cell;B-1b B cell;follicular B cell;germinal center B cell;mononuclear cell;lymphocyte;B cell;immature B cell;transitional stage B cell;plasma cell		Y
BAP1	ENSG00000163930	hAtlas_v1.1	Xenium Human 5K Pan Tissue & Pathways Panel	3	Ubiquitin carboxyl-terminal hydrolase BAP1	Cytoplasm			N
BARD1	ENSG00000138376	hAtlas_v1.1	Xenium Human 5K Pan Tissue & Pathways Panel	3	BRCA1-associated RING domain protein 1 (BARD-1)	Nucleus			N
BARHL2	ENSG00000143032	hAtlas_v1.1	Xenium Human 5K Pan Tissue & Pathways Panel	3	BarH-like 2 homeobox protein	Nucleus			N
BARX2	ENSG00000043039	hAtlas_v1.1	Xenium Human 5K Pan Tissue & Pathways Panel	3	Homeobox protein BarH-like 2	Nucleus	epithelial cell of stratum germinativum of esophagus;acinar cell of salivary gland;salivary gland cell		N
BATF	ENSG00000156127	hAtlas_v1.1	Xenium Human 5K Pan Tissue & Pathways Panel	3	Basic leucine zipper transcriptional factor ATF-like (B-cell-activating transcription factor) (B-ATF) (SF-HT-activated gene 2 protein) (SFA-2)	Nucleus	duct epithelial cell;luminal epithelial cell of mammary gland;mammary gland epithelial cell;mast cell;CD4-positive helper T cell;T-helper 17 cell;T follicular helper cell;CD4-positive, CD25-positive, alpha-beta regulatory T cell;naive regulatory T cell;activated CD4-positive, alpha-beta T cell;activated CD8-positive, alpha-beta T cell;type I NK T cell;regulatory T cell;exhausted T cell;group 2 in…		N
BATF3	ENSG00000123685	hAtlas_v1.1	Xenium Human 5K Pan Tissue & Pathways Panel	3	Basic leucine zipper transcriptional factor ATF-like 3 (B-ATF-3) (21 kDa small nuclear factor isolated from T-cells) (Jun dimerization protein p21SNFT)	Nucleus	hematopoietic cell;blood cell;granulocyte;CD141-positive myeloid dendritic cell;activated CD4-positive, alpha-beta T cell;activated CD8-positive, alpha-beta T cell;pre-conventional dendritic cell		N
BAX	ENSG00000087088	hAtlas_v1.1	Xenium Human 5K Pan Tissue & Pathways Panel	3	Apoptosis regulator BAX (Bcl-2-like protein 4) (Bcl2-L-4)	Cytoplasm			Y
BAZ2B	ENSG00000123636	hAtlas_v1.1	Xenium Human 5K Pan Tissue & Pathways Panel	2	Bromodomain adjacent to zinc finger domain protein 2B (hWALp4)	Nucleus			N
BBC3	ENSG00000105327	hAtlas_v1.1	Xenium Human 5K Pan Tissue & Pathways Panel	3	Bcl-2-binding component 3, isoforms 3/4 (JFY-1) (p53 up-regulated modulator of apoptosis)		duct epithelial cell;luminal epithelial cell of mammary gland;epithelial cell of uterus;mammary gland epithelial cell		N
BCAM	ENSG00000187244	hAtlas_v1.1	Xenium Human 5K Pan Tissue & Pathways Panel	1	Basal cell adhesion molecule (Auberger B antigen) (B-CAM cell surface glycoprotein) (F8/G253 antigen) (Lutheran antigen) (Lutheran blood group glycoprotein) (CD antigen CD239)	Membrane	basal cell of epithelium of trachea;lung neuroendocrine cell;blood vessel endothelial cell;vasa recta descending limb cell;epithelial cell of alveolus of lung;pneumocyte;type I pneumocyte;pancreatic PP cell;pancreatic epsilon cell;PP cell;fallopian tube secretory epithelial cell;club cell;endothelial cell of uterus;kidney loop of Henle thin ascending limb epithelial cell;kidney glomerular epithel…		N
BCAN	ENSG00000132692	hAtlas_v1.1	Xenium Human 5K Pan Tissue & Pathways Panel	3	Brevican core protein (Brain-enriched hyaluronan-binding protein) (BEHAB) (Chondroitin sulfate proteoglycan 7)	Secreted	radial glial cell;forebrain radial glial cell;neural progenitor cell		N
BCAR1	ENSG00000050820	hAtlas_v1.1	Xenium Human 5K Pan Tissue & Pathways Panel	3	Breast cancer anti-estrogen resistance protein 1 (CRK-associated substrate) (Cas scaffolding protein family member 1) (p130cas)	Cell junction			N
BCAR3	ENSG00000137936	hAtlas_v1.1	Xenium Human 5K Pan Tissue & Pathways Panel	3	Breast cancer anti-estrogen resistance protein 3 (Novel SH2-containing protein 2) (SH2 domain-containing protein 3B)	Cytoplasm			N
BCAR4	ENSG00000262117	hAtlas_v1.1	Xenium Human 5K Pan Tissue & Pathways Panel	3	Breast cancer antiestrogen resistance 4 protein (HCG1814062, isoform CRA_a)		extravillous trophoblast		N
BCAS3	ENSG00000141376	hAtlas_v1.1	Xenium Human 5K Pan Tissue & Pathways Panel	2	BCAS3 microtubule associated cell migration factor (Breast carcinoma-amplified sequence 3) (GAOB1)	Nucleus			N
BCCIP	ENSG00000107949	hAtlas_v1.1	Xenium Human 5K Pan Tissue & Pathways Panel	3	BRCA2 and CDKN1A-interacting protein (P21- and CDK-associated protein 1) (Protein TOK-1)	Nucleus			N
BCHE	ENSG00000114200	hAtlas_v1.1	Xenium Human 5K Pan Tissue & Pathways Panel	3	Cholinesterase	Secreted	glioblast;Schwann cell precursor;neural crest cell;interstitial cell of Cajal;tracheobronchial smooth muscle cell;neuron		N
BCKDK	ENSG00000103507	hAtlas_v1.1	Xenium Human 5K Pan Tissue & Pathways Panel	3	[3-methyl-2-oxobutanoate dehydrogenase [lipoamide]] kinase, mitochondrial	Mitochondrion matrix;Mitochondrion			N
BCL10	ENSG00000142867	hAtlas_v1.1	Xenium Human 5K Pan Tissue & Pathways Panel	3	B-cell lymphoma/leukemia 10 (B-cell CLL/lymphoma 10) (Bcl-10) (CARD-containing molecule enhancing NF-kappa-B) (CARD-like apoptotic protein) (hCLAP) (CED-3/ICH-1 prodomain homologous E10-like regulator) (CIPER) (Cellular homolog of vCARMEN) (cCARMEN) (Cellular-E10) (c-E10) (Mammalian CARD-containing adapter molecule E10) (mE10)	Cytoplasm	luminal epithelial cell of mammary gland;epithelial cell of uterus;mammary gland epithelial cell;epithelial cell of urethra		N
BCL11A	ENSG00000119866	hAtlas_v1.1	Xenium Human 5K Pan Tissue & Pathways Panel	3	B-cell lymphoma/leukemia 11A (BCL-11A) (B-cell CLL/lymphoma 11A) (COUP-TF-interacting protein 1) (Ecotropic viral integration site 9 protein homolog) (EVI-9) (Zinc finger protein 856)	Cytoplasm	plasmacytoid dendritic cell;plasmacytoid dendritic cell, human;dendritic cell, human;common dendritic progenitor;hematopoietic multipotent progenitor cell;early lymphoid progenitor;common lymphoid progenitor;Purkinje cell		N
BCL11B	ENSG00000127152	hAtlas_v1.1	Xenium Human 5K Pan Tissue & Pathways Panel	2	B-cell lymphoma/leukemia 11B (BCL-11B) (B-cell CLL/lymphoma 11B) (COUP-TF-interacting protein 2) (Radiation-induced tumor suppressor gene 1 protein) (hRit1)	Nucleus	lymphocyte;T cell;alpha-beta T cell;double-positive, alpha-beta thymocyte;mature alpha-beta T cell;CD4-positive, alpha-beta T cell;CD4-positive helper T cell;T follicular helper cell;CD4-positive, CD25-positive, alpha-beta regulatory T cell;naive regulatory T cell;memory regulatory T cell;naive thymus-derived CD4-positive, alpha-beta T cell;CD4-positive, alpha-beta memory T cell;CD4-positive, alp…		N
BCL2	ENSG00000171791	hAtlas_v1.1	Xenium Human 5K Pan Tissue & Pathways Panel	2	Apoptosis regulator Bcl-2	Mitochondrion outer membrane	parietal epithelial cell;kidney loop of Henle thin descending limb epithelial cell;melanocyte;Schwann cell;fat cell;subcutaneous fat cell;adipocyte of breast;epicardial adipocyte;adipocyte of epicardial fat of left ventricle		Y
BCL2A1	ENSG00000140379	hAtlas_v1.1	Xenium Human 5K Pan Tissue & Pathways Panel	2	Bcl-2-related protein A1 (Bcl-2-like protein 5) (Bcl2-L-5) (Hemopoietic-specific early response protein) (Protein BFL-1) (Protein GRS)	Cytoplasm	phagocyte;macrophage;elicited macrophage;inflammatory macrophage;alternatively activated macrophage;colon macrophage;lung macrophage;classical monocyte;CD14-positive, CD16-negative classical monocyte;follicular dendritic cell;hematopoietic cell;blood cell;granulocyte;neutrophil;leukocyte;professional antigen presenting cell;myeloid dendritic cell, human;myeloid leukocyte;monocyte;non-classical mo…		N
BCL2L1	ENSG00000171552	hAtlas_v1.1	Xenium Human 5K Pan Tissue & Pathways Panel	3	Bcl-2-like protein 1 (Bcl2-L-1) (Apoptosis regulator Bcl-X)	Mitochondrion inner membrane	erythrocyte;enucleate erythrocyte;reticulocyte;enucleated reticulocyte		Y
BCL2L11	ENSG00000153094	hAtlas_v1.1	Xenium Human 5K Pan Tissue & Pathways Panel	2	Bcl-2-like protein 11 (Bcl2-L-11) (Bcl2-interacting mediator of cell death)	Endomembrane system			Y
BCL2L12	ENSG00000126453	hAtlas_v1.1	Xenium Human 5K Pan Tissue & Pathways Panel	3	Bcl-2-like protein 12 (Bcl2-L-12) (Bcl-2-related proline-rich protein)				N
BCL2L13	ENSG00000099968	hAtlas_v1.1	Xenium Human 5K Pan Tissue & Pathways Panel	3	Bcl-2-like protein 13 (Bcl2-L-13) (Bcl-rambo) (Protein Mil1)	Nucleus	corneal epithelial cell		N
BCL2L2	ENSG00000129473	hAtlas_v1.1	Xenium Human 5K Pan Tissue & Pathways Panel	3	Bcl-2-like protein 2 (Bcl2-L-2) (Apoptosis regulator Bcl-W)	Mitochondrion membrane			N
BCL3	ENSG00000069399	hAtlas_v1.1	Xenium Human 5K Pan Tissue & Pathways Panel	3	B-cell lymphoma 3 protein (BCL-3) (Proto-oncogene BCL3)	Nucleus;Cytoplasm			N
BCL6	ENSG00000113916	hAtlas_v1.1	Xenium Human 5K Pan Tissue & Pathways Panel	2	B-cell lymphoma 6 protein (BCL-6) (B-cell lymphoma 5 protein) (BCL-5) (Protein LAZ-3) (Zinc finger and BTB domain-containing protein 27) (Zinc finger protein 51)	Nucleus	skeletal muscle fiber;fast muscle cell;cell of skeletal muscle;white fat cell;subcutaneous fat cell;sebaceous gland cell		N
BCL6B	ENSG00000161940	hAtlas_v1.1	Xenium Human 5K Pan Tissue & Pathways Panel	3	B-cell CLL/lymphoma 6 member B protein (Bcl6-associated zinc finger protein) (Zinc finger protein 62)	Nucleus	squamous epithelial cell;vein endothelial cell;endothelial cell of umbilical vein		N
BCL7B	ENSG00000106635	hAtlas_v1.1	Xenium Human 5K Pan Tissue & Pathways Panel	3	B-cell CLL/lymphoma 7 protein family member B (allergen Hom s 3)				N
BCL7C	ENSG00000099385	hAtlas_v1.1	Xenium Human 5K Pan Tissue & Pathways Panel	3	B-cell CLL/lymphoma 7 protein family member C				N
BCOR	ENSG00000183337	hAtlas_v1.1	Xenium Human 5K Pan Tissue & Pathways Panel	3	BCL-6 corepressor (BCoR)	Nucleus	basal cell of epidermis;stem cell of epidermis;epithelial cell of sweat gland;mature microglial cell;melanocyte of skin;mature astrocyte		N
BCORL1	ENSG00000085185	hAtlas_v1.1	Xenium Human 5K Pan Tissue & Pathways Panel	3	BCL-6 corepressor-like protein 1 (BCoR-L1) (BCoR-like protein 1)	Nucleus			N
BCR	ENSG00000186716	hAtlas_v1.1	Xenium Human 5K Pan Tissue & Pathways Panel	3	Breakpoint cluster region protein	Postsynaptic density			N
BDKRB1	ENSG00000100739	hAtlas_v1.1	Xenium Human 5K Pan Tissue & Pathways Panel	3	B1 bradykinin receptor (B1R) (BK-1 receptor)	Cell membrane	fibroblast;fibroblast of mammary gland	BRADYKININ	N
BDKRB2	ENSG00000168398	hAtlas_v1.1	Xenium Human 5K Pan Tissue & Pathways Panel	3	B2 bradykinin receptor (B2R) (BK-2 receptor)	Cell membrane		BRADYKININ	N
BDNF	ENSG00000176697	hAtlas_v1.1	Xenium Human 5K Pan Tissue & Pathways Panel	3	Brain-derived neurotrophic factor (BDNF) (Abrineurin)	Secreted		NT	N
BEAN1	ENSG00000166546	hAtlas_v1.1	Xenium Human 5K Pan Tissue & Pathways Panel	3	Protein BEAN1 (Brain-expressed protein associating with Nedd4 homolog) (BEAN)	Membrane			N
BECN1	ENSG00000126581	hAtlas_v1.1	Xenium Human 5K Pan Tissue & Pathways Panel	3	Beclin-1 (Coiled-coil myosin-like BCL2-interacting protein) (Protein GT197)	Cytoplasm			N
BEX2	ENSG00000133134	hAtlas_v1.1	Xenium Human 5K Pan Tissue & Pathways Panel	3	Protein BEX2 (Brain-expressed X-linked protein 2) (hBex2)	Cytoplasm	pancreatic endocrine cell;type B pancreatic cell;pancreatic A cell;pancreatic D cell;pancreatic PP cell;pancreatic epsilon cell;enteroendocrine cell;PP cell;endocrine cell;ON-bipolar cell;rod bipolar cell;Cajal-Retzius cell;glycinergic neuron		N
BFSP1	ENSG00000125864	hAtlas_v1.1	Xenium Human 5K Pan Tissue & Pathways Panel	3	Filensin (Beaded filament structural protein 1) (Lens fiber cell beaded-filament structural protein CP 115) (CP115) (Lens intermediate filament-like heavy) (LIFL-H)	Cell membrane			N
BFSP2	ENSG00000170819	hAtlas_v1.1	Xenium Human 5K Pan Tissue & Pathways Panel	3	Phakinin (49 kDa cytoskeletal protein) (Beaded filament structural protein 2) (Lens fiber cell beaded filament protein CP 47) (CP47) (Lens fiber cell beaded filament protein CP 49) (CP49) (Lens intermediate filament-like light) (LIFL-L)	Cell membrane	lens fiber cell;secondary lens fiber		N
BHMT	ENSG00000145692	hAtlas_v1.1	Xenium Human 5K Pan Tissue & Pathways Panel	2	Betaine--homocysteine S-methyltransferase 1	Cytoplasm	epithelial cell of proximal tubule;columnar/cuboidal epithelial cell;hepatocyte;periportal region hepatocyte;centrilobular region hepatocyte;kidney epithelial cell;kidney cortex tubule cell;epithelial cell of nephron;kidney cell		N
BICRAL	ENSG00000112624	hAtlas_v1.1	Xenium Human 5K Pan Tissue & Pathways Panel	2	BRD4-interacting chromatin-remodeling complex-associated protein-like (Glioma tumor suppressor candidate region gene 1 protein-like)				N
BID	ENSG00000015475	hAtlas_v1.1	Xenium Human 5K Pan Tissue & Pathways Panel	3	BH3-interacting domain death agonist (p22 BID) (BID)	Cytoplasm	CD141-positive myeloid dendritic cell;myeloid dendritic cell, human;non-classical monocyte;pre-conventional dendritic cell		N
BIK	ENSG00000100290	hAtlas_v1.1	Xenium Human 5K Pan Tissue & Pathways Panel	3	Bcl-2-interacting killer (Apoptosis inducer NBK) (BIP1) (BP4)	Endomembrane system	pulmonary ionocyte;brush cell;brush cell of trachebronchial tree;brush cell of bronchus;intestinal tuft cell;tuft cell of colon;ionocyte		N
BIRC2	ENSG00000110330	hAtlas_v1.1	Xenium Human 5K Pan Tissue & Pathways Panel	3	Baculoviral IAP repeat-containing protein 2	Cytoplasm;Nucleus			N
BIRC5	ENSG00000089685	hAtlas_v1.1	Xenium Human 5K Pan Tissue & Pathways Panel	3	Baculoviral IAP repeat-containing protein 5 (Apoptosis inhibitor 4) (Apoptosis inhibitor survivin)	Cytoplasm	double-positive, alpha-beta thymocyte;large pre-B-II cell		N
BIRC7	ENSG00000101197	hAtlas_v1.1	Xenium Human 5K Pan Tissue & Pathways Panel	3	Baculoviral IAP repeat-containing protein 7	Nucleus			N
BLK	ENSG00000136573	hAtlas_v1.1	Xenium Human 5K Pan Tissue & Pathways Panel	3	Tyrosine-protein kinase Blk	Cell membrane	professional antigen presenting cell;mature B cell;memory B cell;unswitched memory B cell;class switched memory B cell;IgG memory B cell;IgG-negative class switched memory B cell;naive B cell;B-1a B cell;B-1b B cell;follicular B cell;germinal center B cell;B cell;immature B cell;transitional stage B cell		N
BLM	ENSG00000197299	hAtlas_v1.1	Xenium Human 5K Pan Tissue & Pathways Panel	3	RecQ-like DNA helicase BLM	Nucleus			N
BLNK	ENSG00000095585	hAtlas_v1.1	Xenium Human 5K Pan Tissue & Pathways Panel	3	B-cell linker protein (B-cell adapter containing a SH2 domain protein) (B-cell adapter containing a Src homology 2 domain protein) (Cytoplasmic adapter protein) (Src homology 2 domain-containing leukocyte protein of 65 kDa) (SLP-65)	Cytoplasm	central nervous system macrophage;B-1a B cell;late pro-B cell;early lymphoid progenitor;pro-B cell;fraction A pre-pro B cell		N
BLOC1S2	ENSG00000196072	hAtlas_v1.1	Xenium Human 5K Pan Tissue & Pathways Panel	2	Biogenesis of lysosome-related organelles complex 1 subunit 2 (BLOC-1 subunit 2) (Centrosome-associated protein)	Cytoplasm			N
BLVRA	ENSG00000106605	hAtlas_v1.1	Xenium Human 5K Pan Tissue & Pathways Panel	3	Biliverdin reductase A (BVR A)	Cytoplasm	alveolar macrophage;lung macrophage;Hofbauer cell		N
BMI1	ENSG00000168283	hAtlas_v1.1	Xenium Human 5K Pan Tissue & Pathways Panel	3	Polycomb complex protein BMI-1 (Polycomb group RING finger protein 4) (RING finger protein 51)	Nucleus			N
BMP2	ENSG00000125845	hAtlas_v1.1	Xenium Human 5K Pan Tissue & Pathways Panel	3	Bone morphogenetic protein 2 (BMP-2) (Bone morphogenetic protein 2A) (BMP-2A)	Secreted	endothelial cell of lymphatic vessel	BMP	N
BMP2K	ENSG00000138756	hAtlas_v1.1	Xenium Human 5K Pan Tissue & Pathways Panel	2	BMP-2-inducible protein kinase (BIKe)	Nucleus	lens epithelial cell;anterior lens cell;macrophage;tissue-resident macrophage;Kupffer cell;central nervous system macrophage;enucleate erythrocyte;mast cell;immature innate lymphoid cell		N
BMP4	ENSG00000125378	hAtlas_v1.1	Xenium Human 5K Pan Tissue & Pathways Panel	3	Bone morphogenetic protein 4 (BMP-4) (Bone morphogenetic protein 2B) (BMP-2B)	Secreted	mesodermal cell;connective tissue cell;fibroblast;fibroblast of lung;bronchus fibroblast of lung;mesenchymal cell	BMP	Y
BMP5	ENSG00000112175	hAtlas_v1.1	Xenium Human 5K Pan Tissue & Pathways Panel	3	Bone morphogenetic protein 5 (BMP-5)	Secreted	fibroblast;pulmonary interstitial fibroblast;alveolar type 2 fibroblast cell;chondrocyte;pericyte	BMP	N
BMP6	ENSG00000153162	hAtlas_v1.1	Xenium Human 5K Pan Tissue & Pathways Panel	3	Bone morphogenetic protein 6 (BMP-6) (VG-1-related protein) (VG-1-R) (VGR-1)	Secreted	cardiac endothelial cell	BMP	N
BMP7	ENSG00000101144	hAtlas_v1.1	Xenium Human 5K Pan Tissue & Pathways Panel	3	Bone morphogenetic protein 7 (BMP-7) (Osteogenic protein 1) (OP-1) (Eptotermin alfa)	Secreted		BMP	N
BMP8A	ENSG00000183682	hAtlas_v1.1	Xenium Human 5K Pan Tissue & Pathways Panel	3	Bone morphogenetic protein 8A (BMP-8A)	Secreted		BMP	N
BMP8B	ENSG00000116985	hAtlas_v1.1	Xenium Human 5K Pan Tissue & Pathways Panel	3	Bone morphogenetic protein 8B (BMP-8) (BMP-8B) (Osteogenic protein 2) (OP-2)	Secreted		BMP	N
BMPER	ENSG00000164619	hAtlas_v1.1	Xenium Human 5K Pan Tissue & Pathways Panel	2	BMP-binding endothelial regulator protein (Bone morphogenetic protein-binding endothelial cell precursor-derived regulator) (Protein crossveinless-2) (hCV2)	Secreted	endothelial cell of sinusoid;endothelial cell of hepatic sinusoid;endothelial cell of pericentral hepatic sinusoid;endocardial cell;skeletal muscle fibroblast;preadipocyte;white fat cell;chondrocyte		N
BMPR1A	ENSG00000107779	hAtlas_v1.1	Xenium Human 5K Pan Tissue & Pathways Panel	3	Bone morphogenetic protein receptor type-1A (BMP type-1A receptor) (BMPR-1A)	Cell membrane	smooth muscle cell of sphincter of pupil;ciliary muscle cell	BMP;AMH	N
BMPR1B	ENSG00000138696	hAtlas_v1.1	Xenium Human 5K Pan Tissue & Pathways Panel	2	Bone morphogenetic protein receptor type-1B (BMP type-1B receptor) (BMPR-1B)	Cell membrane	kidney collecting duct epithelial cell;kidney collecting duct principal cell;kidney collecting duct intercalated cell;neuroendocrine cell;chromaffin cell;renal principal cell;renal beta-intercalated cell;lung goblet cell;taste receptor cell;luminal cell of prostate epithelium;kidney connecting tubule epithelial cell;astrocyte;Bergmann glial cell;sympathetic neuron;fibroblast;kidney interstitial f…	BMP	N
BMPR2	ENSG00000204217	hAtlas_v1.1	Xenium Human 5K Pan Tissue & Pathways Panel	2	Bone morphogenetic protein receptor type-2 (BMP type-2 receptor) (BMPR-2)	Cell membrane	epithelial cell;lung endothelial cell;endothelial cell;endothelial cell of vascular tree;cardiac endothelial cell	BMP;BMP10;GDF	Y
BNC1	ENSG00000169594	hAtlas_v1.1	Xenium Human 5K Pan Tissue & Pathways Panel	3	Zinc finger protein basonuclin-1	Nucleus	stem cell of epidermis;mesothelial cell		N
BNC2	ENSG00000173068	hAtlas_v1.1	Xenium Human 5K Pan Tissue & Pathways Panel	2	Zinc finger protein basonuclin-2	Nucleus	pigmented epithelial cell;parietal epithelial cell;melanocyte;melanocyte of skin;neuron;fibroblast;preadipocyte;brown preadipocyte;fibroblast of cardiac tissue;mesothelial fibroblast;fat cell;adipocyte of breast;fibro/adipogenic progenitor cell		N
BNIP3	ENSG00000176171	hAtlas_v1.1	Xenium Human 5K Pan Tissue & Pathways Panel	2	BCL2/adenovirus E1B 19 kDa protein-interacting protein 3	Mitochondrion;Mitochondrion outer membrane	pancreatic acinar cell;cortical thymic epithelial cell;ovarian surface epithelial cell;glycinergic neuron		N
BOLL	ENSG00000152430	hAtlas_v1.1	Xenium Human 5K Pan Tissue & Pathways Panel	3	Protein boule-like	Cytoplasm			N
BRAF	ENSG00000157764	hAtlas_v1.1	Xenium Human 5K Pan Tissue & Pathways Panel	3	Serine/threonine-protein kinase B-raf	Nucleus			N
BRCA1	ENSG00000012048	hAtlas_v1.1	Xenium Human 5K Pan Tissue & Pathways Panel	3	Breast cancer type 1 susceptibility protein	Nucleus			N
BRCA2	ENSG00000139618	hAtlas_v1.1	Xenium Human 5K Pan Tissue & Pathways Panel	3	Breast cancer type 2 susceptibility protein (Fanconi anemia group D1 protein)	Nucleus	common dendritic progenitor		N
BRD3	ENSG00000169925	hAtlas_v1.1	Xenium Human 5K Pan Tissue & Pathways Panel	3	Bromodomain-containing protein 3 (RING3-like protein)	Nucleus	Leydig cell		N
BRD4	ENSG00000141867	hAtlas_v1.1	Xenium Human 5K Pan Tissue & Pathways Panel	3	Bromodomain-containing protein 4 (Protein HUNK1)	Nucleus	salivary gland cell		N
BRDT	ENSG00000137948	hAtlas_v1.1	Xenium Human 5K Pan Tissue & Pathways Panel	3	Bromodomain testis-specific protein (Cancer/testis antigen 9) (CT9) (RING3-like protein)	Nucleus			N
BRI3BP	ENSG00000184992	hAtlas_v1.1	Xenium Human 5K Pan Tissue & Pathways Panel	3	BRI3-binding protein (I3-binding protein) (Cervical cancer 1 proto-oncogene-binding protein KG19) (HCCRBP-1)	Mitochondrion outer membrane	transit amplifying cell of small intestine		N
BRINP1	ENSG00000078725	hAtlas_v1.1	Xenium Human 5K Pan Tissue & Pathways Panel	2	BMP/retinoic acid-inducible neural-specific protein 1 (Deleted in bladder cancer protein 1)	Cytoplasm	ganglion interneuron		N
BRIP1	ENSG00000136492	hAtlas_v1.1	Xenium Human 5K Pan Tissue & Pathways Panel	3	Fanconi anemia group J protein (Protein FACJ)	Nucleus			N
BRIX1	ENSG00000113460	hAtlas_v1.1	Xenium Human 5K Pan Tissue & Pathways Panel	3	Ribosome biogenesis protein BRX1 homolog (Brix domain-containing protein 2)	Nucleus			N
BRSK2	ENSG00000174672	hAtlas_v1.1	Xenium Human 5K Pan Tissue & Pathways Panel	3	Serine/threonine-protein kinase BRSK2	Cytoplasm			N
BSDC1	ENSG00000160058	hAtlas_v1.1	Xenium Human 5K Pan Tissue & Pathways Panel	2	BSD domain-containing protein 1				N
BST1	ENSG00000109743	hAtlas_v1.1	Xenium Human 5K Pan Tissue & Pathways Panel	3	ADP-ribosyl cyclase/cyclic ADP-ribose hydrolase 2	Cell membrane	immature neutrophil;myelocyte;granulocytopoietic cell		N
BTAF1	ENSG00000095564	hAtlas_v1.1	Xenium Human 5K Pan Tissue & Pathways Panel	3	TATA-binding protein-associated factor 172	Nucleus			N
BTBD9	ENSG00000183826	hAtlas_v1.1	Xenium Human 5K Pan Tissue & Pathways Panel	2	BTB/POZ domain-containing protein 9				N
BTK	ENSG00000010671	hAtlas_v1.1	Xenium Human 5K Pan Tissue & Pathways Panel	3	Tyrosine-protein kinase BTK	Cytoplasm	basophil;eosinophil;B-1a B cell;B-1b B cell;small pre-B-II cell;pre-B-I cell		N
BTLA	ENSG00000186265	hAtlas_v1.1	Xenium Human 5K Pan Tissue & Pathways Panel	3	B- and T-lymphocyte attenuator (B- and T-lymphocyte-associated protein) (CD antigen CD272)	Cell membrane	naive B cell;B cell	BTLA	N
BTN3A1	ENSG00000026950	hAtlas_v1.1	Xenium Human 5K Pan Tissue & Pathways Panel	3	Butyrophilin subfamily 3 member A1 (CD antigen CD277)	Cell membrane			N
BTNL2	ENSG00000204290	hAtlas_v1.1	Xenium Human 5K Pan Tissue & Pathways Panel	3	Butyrophilin-like protein 2 (BTL-II)	Membrane			N
BTRC	ENSG00000166167	hAtlas_v1.1	Xenium Human 5K Pan Tissue & Pathways Panel	3	F-box/WD repeat-containing protein 1A (E3RSIkappaB) (Epididymis tissue protein Li 2a) (F-box and WD repeats protein beta-TrCP) (pIkappaBalpha-E3 receptor subunit)	Cytoplasm			N
BUB1	ENSG00000169679	hAtlas_v1.1	Xenium Human 5K Pan Tissue & Pathways Panel	3	Mitotic checkpoint serine/threonine-protein kinase BUB1 (hBUB1)	Nucleus;Chromosome			N
BUB1B	ENSG00000156970	hAtlas_v1.1	Xenium Human 5K Pan Tissue & Pathways Panel	3	Mitotic checkpoint serine/threonine-protein kinase BUB1 beta	Cytoplasm;Nucleus;Chromosome			N
BVES	ENSG00000112276	hAtlas_v1.1	Xenium Human 5K Pan Tissue & Pathways Panel	3	Blood vessel epicardial substance (hBVES) (Popeye domain-containing protein 1) (Popeye protein 1)	Lateral cell membrane			N
C1QBP	ENSG00000108561	hAtlas_v1.1	Xenium Human 5K Pan Tissue & Pathways Panel	5	Complement component 1 Q subcomponent-binding protein, mitochondrial (ASF/SF2-associated protein p32) (Glycoprotein gC1qBP) (C1qBP) (Hyaluronan-binding protein 1) (Mitochondrial matrix protein p32) (gC1q-R protein) (p33) (SF2AP32)	Mitochondrion matrix	erythroid progenitor cell;proerythroblast;macrophage dendritic cell progenitor;pre-conventional dendritic cell		N
C1QL3	ENSG00000165985	hAtlas_v1.1	Xenium Human 5K Pan Tissue & Pathways Panel	3	Complement C1q-like protein 3 (C1q and tumor necrosis factor-related protein 13) (C1q/TNF-related protein 13)	Secreted		ADGRB	N
C1QTNF1	ENSG00000173918	hAtlas_v1.1	Xenium Human 5K Pan Tissue & Pathways Panel	3	Complement C1q tumor necrosis factor-related protein 1 (G protein-coupled receptor-interacting protein) (GIP)	Secreted	preosteoblast;vascular associated smooth muscle cell;osteoblast		N
C1QTNF6	ENSG00000133466	hAtlas_v1.1	Xenium Human 5K Pan Tissue & Pathways Panel	3	Complement C1q tumor necrosis factor-related protein 6	Secreted	extravillous trophoblast		N
C1QTNF9	ENSG00000240654	hAtlas_v1.1	Xenium Human 5K Pan Tissue & Pathways Panel	3	Complement C1q and tumor necrosis factor-related protein 9A (Complement C1q and tumor necrosis factor-related protein 9)	Secreted			N
C1RL	ENSG00000139178	hAtlas_v1.1	Xenium Human 5K Pan Tissue & Pathways Panel	3	Complement C1r subcomponent-like protein (C1r-LP) (C1r-like protein)	Secreted			N
C3AR1	ENSG00000171860	hAtlas_v1.1	Xenium Human 5K Pan Tissue & Pathways Panel	3	C3a anaphylatoxin chemotactic receptor (C3AR) (C3a-R)	Cell membrane	phagocyte;macrophage;elicited macrophage;alternatively activated macrophage;tissue-resident macrophage;alveolar macrophage;microglial cell;colon macrophage;lung macrophage;hematopoietic cell;blood cell;granulocyte;leukocyte;professional antigen presenting cell;myeloid leukocyte;myeloid cell;myelocyte;granulocytopoietic cell	COMPLEMENT	N
C4A	ENSG00000244731	hAtlas_v1.1	Xenium Human 5K Pan Tissue & Pathways Panel	3	Complement C4-A (Acidic complement C4) (C3 and PZP-like alpha-2-macroglobulin domain-containing protein 2)	Secreted;Synapse	uterine smooth muscle cell;stromal cell;stromal cell of ovary	COMPLEMENT	N
C4B	ENSG00000224389	hAtlas_v1.1	Xenium Human 5K Pan Tissue & Pathways Panel	3	Complement C4-B (Complement C4B (Chido blood group))	Secreted	uterine smooth muscle cell;stromal cell;stromal cell of ovary		N
C5	ENSG00000106804	hAtlas_v1.1	Xenium Human 5K Pan Tissue & Pathways Panel	2	Complement C5 (C3 and PZP-like alpha-2-macroglobulin domain-containing protein 4)	Secreted	hepatoblast;intrahepatic cholangiocyte;epithelial cell of alveolus of lung;pneumocyte;type II pneumocyte;hepatocyte;periportal region hepatocyte;midzonal region hepatocyte;centrilobular region hepatocyte;hepatic stellate cell;lung secretory cell		N
C5AR1	ENSG00000197405	hAtlas_v1.1	Xenium Human 5K Pan Tissue & Pathways Panel	2	C5a anaphylatoxin chemotactic receptor 1 (C5a anaphylatoxin chemotactic receptor) (C5a-R) (C5aR) (CD antigen CD88)	Cell membrane	phagocyte;macrophage;elicited macrophage;inflammatory macrophage;alternatively activated macrophage;alveolar macrophage;lung macrophage;classical monocyte;hematopoietic cell;granulocyte;neutrophil;leukocyte;professional antigen presenting cell;myeloid leukocyte;monocyte;non-classical monocyte;CD14-low, CD16-positive monocyte;CD14-positive monocyte;CD14-positive, CD16-positive monocyte;intermediat…	COMPLEMENT	N
C6	ENSG00000039537	hAtlas_v1.1	Xenium Human 5K Pan Tissue & Pathways Panel	3	Complement component C6	Secreted	cholangiocyte;intrahepatic cholangiocyte;hepatocyte;periportal region hepatocyte;midzonal region hepatocyte;centrilobular region hepatocyte;hepatic stellate cell;lung secretory cell		N
C8B	ENSG00000021852	hAtlas_v1.1	Xenium Human 5K Pan Tissue & Pathways Panel	3	Complement component C8 beta chain (Complement component 8 subunit beta)	Secreted			N
C8G	ENSG00000176919	hAtlas_v1.1	Xenium Human 5K Pan Tissue & Pathways Panel	2	Complement component C8 gamma chain	Secreted			N
C9	ENSG00000113600	hAtlas_v1.1	Xenium Human 5K Pan Tissue & Pathways Panel	2	Complement component C9	Secreted	hepatocyte;periportal region hepatocyte;midzonal region hepatocyte;centrilobular region hepatocyte;endothelial cell of pericentral hepatic sinusoid;hepatic stellate cell		N
CA10	ENSG00000154975	hAtlas_v1.1	Xenium Human 5K Pan Tissue & Pathways Panel	2	Carbonic anhydrase-related protein 10 (Carbonic anhydrase-related protein X) (CA-RP X) (CARP X) (Cerebral protein 15)		podocyte;neuron associated cell (sensu Vertebrata);oligodendrocyte precursor cell;interneuron;bipolar neuron;retinal bipolar neuron;ON-bipolar cell;rod bipolar cell;stellate neuron;cerebellar granule cell		N
CA12	ENSG00000074410	hAtlas_v1.1	Xenium Human 5K Pan Tissue & Pathways Panel	3	Carbonic anhydrase 12	Membrane	kidney collecting duct epithelial cell;kidney collecting duct intercalated cell;corneal endothelial cell;renal intercalated cell;renal beta-intercalated cell;renal alpha-intercalated cell;kidney distal convoluted tubule epithelial cell;kidney loop of Henle ascending limb epithelial cell;kidney loop of Henle thick ascending limb epithelial cell;kidney loop of Henle thin ascending limb epithelial c…		N
CA14	ENSG00000118298	hAtlas_v1.1	Xenium Human 5K Pan Tissue & Pathways Panel	2	Carbonic anhydrase 14	Membrane	radial glial cell;Mueller cell		N
CA4	ENSG00000167434	hAtlas_v1.1	Xenium Human 5K Pan Tissue & Pathways Panel	3	Carbonic anhydrase 4	Cell membrane	vasa recta ascending limb cell;capillary endothelial cell;paneth cell;paneth cell of colon;epithelial cell of large intestine;colon epithelial cell;kidney loop of Henle thin ascending limb epithelial cell		Y
CA9	ENSG00000107159	hAtlas_v1.1	Xenium Human 5K Pan Tissue & Pathways Panel	3	Carbonic anhydrase 9	Nucleus	ovarian surface epithelial cell		N
CABCOCO1	ENSG00000183346	hAtlas_v1.1	Xenium Human 5K Pan Tissue & Pathways Panel	3	Ciliary-associated calcium-binding coiled-coil protein 1	Cytoplasm			N
CABP4	ENSG00000175544	hAtlas_v1.1	Xenium Human 5K Pan Tissue & Pathways Panel	3	Calcium-binding protein 4 (CaBP4)	Cytoplasm			N
CABYR	ENSG00000154040	hAtlas_v1.1	Xenium Human 5K Pan Tissue & Pathways Panel	3	Calcium-binding tyrosine phosphorylation-regulated protein (Calcium-binding protein 86) (Cancer/testis antigen 88) (CT88) (Fibrousheathin II) (Fibrousheathin-2) (FSP-2) (Testis-specific calcium-binding protein CBP86)	Cytoplasm			N
CACNA1B	ENSG00000148408	hAtlas_v1.1	Xenium Human 5K Pan Tissue & Pathways Panel	2	Voltage-dependent N-type calcium channel subunit alpha-1B (Brain calcium channel III) (BIII) (Calcium channel, L type, alpha-1 polypeptide isoform 5) (Voltage-gated calcium channel subunit alpha Cav2.2)	Membrane	neural cell;neuron;interneuron;ganglion interneuron;inhibitory interneuron;amacrine cell;GABAergic neuron;glutamatergic neuron		N
CACNA1C	ENSG00000151067	hAtlas_v1.1	Xenium Human 5K Pan Tissue & Pathways Panel	2	Voltage-dependent L-type calcium channel subunit alpha-1C (Calcium channel, L type, alpha-1 polypeptide, isoform 1, cardiac muscle) (Voltage-gated calcium channel subunit alpha Cav1.2)	Cell membrane	pigmented epithelial cell;pigmented ciliary epithelial cell;muscle cell;cardiac muscle cell;regular atrial cardiac myocyte;regular ventricular cardiac myocyte;smooth muscle cell of sphincter of pupil;muscle precursor cell;smooth muscle myoblast;cardiac muscle myoblast;retina horizontal cell;alveolar type 2 fibroblast cell;fibroblast of cardiac tissue;kidney interstitial fibroblast;renal interstit…		N
CACNA1D	ENSG00000157388	hAtlas_v1.1	Xenium Human 5K Pan Tissue & Pathways Panel	2	Voltage-dependent L-type calcium channel subunit alpha-1D (Calcium channel, L type, alpha-1 polypeptide, isoform 2) (Voltage-gated calcium channel subunit alpha Cav1.3)	Membrane	non-pigmented ciliary epithelial cell;corneal epithelial cell;kidney distal convoluted tubule epithelial cell;retinal pigment epithelial cell;amacrine cell;alveolar type 2 fibroblast cell		N
CACNA1G	ENSG00000006283	hAtlas_v1.1	Xenium Human 5K Pan Tissue & Pathways Panel	3	Voltage-dependent T-type calcium channel subunit alpha-1G (Cav3.1c) (NBR13) (Voltage-gated calcium channel subunit alpha Cav3.1)	Cell membrane			N
CACNA1H	ENSG00000196557	hAtlas_v1.1	Xenium Human 5K Pan Tissue & Pathways Panel	3	Voltage-dependent T-type calcium channel subunit alpha-1H (Low-voltage-activated calcium channel alpha1 3.2 subunit) (Voltage-gated calcium channel subunit alpha Cav3.2)	Cell membrane			N
CACNA2D1	ENSG00000153956	hAtlas_v1.1	Xenium Human 5K Pan Tissue & Pathways Panel	2	Voltage-dependent calcium channel subunit alpha-2/delta-1 (Voltage-gated calcium channel subunit alpha-2/delta-1)	Membrane	pancreatic D cell;stellate neuron;neuronal brush cell		N
CACNG3	ENSG00000006116	hAtlas_v1.1	Xenium Human 5K Pan Tissue & Pathways Panel	3	Voltage-dependent calcium channel gamma-3 subunit (Neuronal voltage-gated calcium channel gamma-3 subunit) (Transmembrane AMPAR regulatory protein gamma-3) (TARP gamma-3)	Membrane	retina horizontal cell;glycinergic neuron		N
CACNG4	ENSG00000075461	hAtlas_v1.1	Xenium Human 5K Pan Tissue & Pathways Panel	3	Voltage-dependent calcium channel gamma-4 subunit (Neuronal voltage-gated calcium channel gamma-4 subunit) (Transmembrane AMPAR regulatory protein gamma-4) (TARP gamma-4)	Cell membrane			N
CACNG5	ENSG00000075429	hAtlas_v1.1	Xenium Human 5K Pan Tissue & Pathways Panel	3	Voltage-dependent calcium channel gamma-5 subunit (Neuronal voltage-gated calcium channel gamma-5 subunit) (Transmembrane AMPAR regulatory protein gamma-5) (TARP gamma-5)	Membrane	medium spiny neuron		N
CACUL1	ENSG00000151893	hAtlas_v1.1	Xenium Human 5K Pan Tissue & Pathways Panel	3	CDK2-associated and cullin domain-containing protein 1 (Cdk-associated cullin 1)				N
CACYBP	ENSG00000116161	hAtlas_v1.1	Xenium Human 5K Pan Tissue & Pathways Panel	2	Calcyclin-binding protein (CacyBP) (hCacyBP) (S100A6-binding protein) (Siah-interacting protein)	Nucleus	pancreatic D cell;mast cell;mucosal type mast cell;double negative thymocyte;proerythroblast;early T lineage precursor		N
CAD	ENSG00000084774	hAtlas_v1.1	Xenium Human 5K Pan Tissue & Pathways Panel	3	CAD protein	Cytoplasm			N
CADM3	ENSG00000162706	hAtlas_v1.1	Xenium Human 5K Pan Tissue & Pathways Panel	3	Cell adhesion molecule 3 (Brain immunoglobulin receptor) (Immunoglobulin superfamily member 4B) (IgSF4B) (Nectin-like protein 1) (NECL-1) (Synaptic cell adhesion molecule 3) (SynCAM3) (TSLC1-like protein 1) (TSLL1)	Cell membrane	OFF-bipolar cell;Cajal-Retzius cell;visceromotor neuron	CADM;NECTIN	N
CADM4	ENSG00000105767	hAtlas_v1.1	Xenium Human 5K Pan Tissue & Pathways Panel	3	Cell adhesion molecule 4 (Immunoglobulin superfamily member 4C) (IgSF4C) (Nectin-like protein 4) (NECL-4) (TSLC1-like protein 2)	Membrane		CADM	N
CALB1	ENSG00000104327	hAtlas_v1.1	Xenium Human 5K Pan Tissue & Pathways Panel	3	Calbindin (Calbindin D28) (D-28K) (Vitamin D-dependent calcium-binding protein, avian-type)		kidney collecting duct epithelial cell;kidney collecting duct principal cell;kidney collecting duct intercalated cell;renal principal cell;renal intercalated cell;kidney distal convoluted tubule epithelial cell;kidney epithelial cell;kidney connecting tubule epithelial cell;epithelial cell of nephron;neuron;OFF-bipolar cell;glycinergic neuron;kidney cell;kidney collecting duct cell		N
CALB2	ENSG00000172137	hAtlas_v1.1	Xenium Human 5K Pan Tissue & Pathways Panel	3	Calretinin (CR) (29 kDa calbindin)		mesothelial cell of pleura;ovarian surface epithelial cell;Leydig cell;mast cell;cortical interneuron;cerebral cortex GABAergic interneuron;Cajal-Retzius cell;glycinergic neuron		N
CALCA	ENSG00000110680	hAtlas_v1.1	Xenium Human 5K Pan Tissue & Pathways Panel	1	Calcitonin	Secreted	neuroendocrine cell;lung neuroendocrine cell	CALCR;CALC	N
CALCB	ENSG00000175868	hAtlas_v1.1	Xenium Human 5K Pan Tissue & Pathways Panel	3	Calcitonin gene-related peptide 2 (Beta-type CGRP) (Beta-CGRP) (Calcitonin gene-related peptide II) (CGRP-II)	Secreted	neuron	CALCR;CALC	N
CALCR	ENSG00000004948	hAtlas_v1.1	Xenium Human 5K Pan Tissue & Pathways Panel	3	Calcitonin receptor (CT-R)	Cell membrane		CALCR;ADM;CALC;IAPP	N
CALCRL	ENSG00000064989	hAtlas_v1.1	Xenium Human 5K Pan Tissue & Pathways Panel	3	Calcitonin gene-related peptide type 1 receptor (CGRP type 1 receptor) (Calcitonin receptor-like receptor)	Cell membrane	epithelial cell;squamous epithelial cell;blood vessel endothelial cell;endothelial tip cell;vein endothelial cell;retinal blood vessel endothelial cell;lung microvascular endothelial cell;prostate gland microvascular endothelial cell;lung endothelial cell;endothelial cell;gut endothelial cell;endothelial cell of vascular tree;endothelial cell of lymphatic vessel;dermis microvascular lymphatic ves…	CALCR;ADM;CALC;IAPP	N
CALM3	ENSG00000160014	hAtlas_v1.1	Xenium Human 5K Pan Tissue & Pathways Panel	2	Calmodulin-3	Cytoplasm	pancreatic A cell;Hofbauer cell;platelet;T-helper 17 cell;large pre-B-II cell;myeloid cell;megakaryocyte-erythroid progenitor cell;megakaryocyte		N
CALML3	ENSG00000178363	hAtlas_v1.1	Xenium Human 5K Pan Tissue & Pathways Panel	3	Calmodulin-like protein 3 (CaM-like protein) (CLP) (Calmodulin-related protein NB-1)		stem cell;basal cell;respiratory basal cell;basal cell of epithelium of trachea;epithelial cell of stratum germinativum of esophagus;epithelial cell;keratinocyte;stratified epithelial cell;pulmonary ionocyte;epithelial cell of thymus;cortical thymic epithelial cell;medullary thymic epithelial cell;epidermal cell;ionocyte;conjunctival epithelial cell		N
CALR3	ENSG00000269058	hAtlas_v1.1	Xenium Human 5K Pan Tissue & Pathways Panel	3	Calreticulin-3 (Calreticulin-2) (Calsperin)	Endoplasmic reticulum lumen			N
CAMK1	ENSG00000134072	hAtlas_v1.1	Xenium Human 5K Pan Tissue & Pathways Panel	3	Calcium/calmodulin-dependent protein kinase type 1	Cytoplasm			N
CAMK2A	ENSG00000070808	hAtlas_v1.1	Xenium Human 5K Pan Tissue & Pathways Panel	3	Calcium/calmodulin-dependent protein kinase type II subunit alpha (CaM kinase II subunit alpha) (CaMK-II subunit alpha)	Synapse			N
CAMK2B	ENSG00000058404	hAtlas_v1.1	Xenium Human 5K Pan Tissue & Pathways Panel	2	Calcium/calmodulin-dependent protein kinase type II subunit beta (CaM kinase II subunit beta) (CaMK-II subunit beta)	Cytoplasm	bipolar neuron;retinal bipolar neuron;ON-bipolar cell;rod bipolar cell;OFF-bipolar cell		N
CAMK2D	ENSG00000145349	hAtlas_v1.1	Xenium Human 5K Pan Tissue & Pathways Panel	2	Calcium/calmodulin-dependent protein kinase type II subunit delta (CaM kinase II subunit delta) (CaMK-II subunit delta)	Cell membrane	cardiac muscle cell;regular ventricular cardiac myocyte;muscle precursor cell;cardiac muscle myoblast;preadipocyte;brown preadipocyte		N
CAMK2G	ENSG00000148660	hAtlas_v1.1	Xenium Human 5K Pan Tissue & Pathways Panel	2	Calcium/calmodulin-dependent protein kinase type II subunit gamma (CaM kinase II subunit gamma) (CaMK-II subunit gamma)	Sarcoplasmic reticulum membrane	astrocyte		N
CAMKV	ENSG00000164076	hAtlas_v1.1	Xenium Human 5K Pan Tissue & Pathways Panel	3	CaM kinase-like vesicle-associated protein	Cell membrane	glycinergic neuron		N
CAMP	ENSG00000164047	hAtlas_v1.1	Xenium Human 5K Pan Tissue & Pathways Panel	4	Cathelicidin antimicrobial peptide (18 kDa cationic antimicrobial protein) (CAP-18) (hCAP-18)	Secreted	acinar cell;acinar cell of salivary gland;brush cell;hematopoietic cell;blood cell;granulocyte;neutrophil;immature neutrophil;leukocyte;myeloid leukocyte;myeloid cell;promyelocyte;myelocyte;myeloid lineage restricted progenitor cell;granulocytopoietic cell		N
CAMSAP2	ENSG00000118200	hAtlas_v1.1	Xenium Human 5K Pan Tissue & Pathways Panel	2	Calmodulin-regulated spectrin-associated protein 2 (Calmodulin-regulated spectrin-associated protein 1-like protein 1)	Cytoplasm			N
CAND1	ENSG00000111530	hAtlas_v1.1	Xenium Human 5K Pan Tissue & Pathways Panel	3	Cullin-associated NEDD8-dissociated protein 1 (Cullin-associated and neddylation-dissociated protein 1) (TBP-interacting protein of 120 kDa A) (TBP-interacting protein 120A) (p120 CAND1)	Cytoplasm			N
CANX	ENSG00000127022	hAtlas_v1.1	Xenium Human 5K Pan Tissue & Pathways Panel	3	Calnexin (IP90) (Major histocompatibility complex class I antigen-binding protein p88) (p90)	Endoplasmic reticulum membrane	fallopian tube secretory epithelial cell;IgG plasmablast;IgA plasmablast;serous cell of epithelium of bronchus		N
CAPN1	ENSG00000014216	hAtlas_v1.1	Xenium Human 5K Pan Tissue & Pathways Panel	3	Calpain-1 catalytic subunit	Cytoplasm	club cell		N
CAPN3	ENSG00000092529	hAtlas_v1.1	Xenium Human 5K Pan Tissue & Pathways Panel	2	Calpain-3	Cytoplasm;Nucleus			N
CARD10	ENSG00000100065	hAtlas_v1.1	Xenium Human 5K Pan Tissue & Pathways Panel	3	Caspase recruitment domain-containing protein 10 (CARD-containing MAGUK protein 3) (Carma 3)	Cytoplasm			N
CARD11	ENSG00000198286	hAtlas_v1.1	Xenium Human 5K Pan Tissue & Pathways Panel	3	Caspase recruitment domain-containing protein 11 (CARD-containing MAGUK protein 1) (Carma 1)	Cytoplasm	lung goblet cell;taste receptor cell		N
CARD14	ENSG00000141527	hAtlas_v1.1	Xenium Human 5K Pan Tissue & Pathways Panel	3	Caspase recruitment domain-containing protein 14 (CARD-containing MAGUK protein 2) (Carma 2)	Cytoplasm			N
CARD8	ENSG00000105483	hAtlas_v1.1	Xenium Human 5K Pan Tissue & Pathways Panel	3	Caspase recruitment domain-containing protein 8	Cytoplasm			N
CARD9	ENSG00000187796	hAtlas_v1.1	Xenium Human 5K Pan Tissue & Pathways Panel	3	Caspase recruitment domain-containing protein 9 (hCARD9)	Cytoplasm			N
CARF	ENSG00000138380	hAtlas_v1.1	Xenium Human 5K Pan Tissue & Pathways Panel	3	Calcium-responsive transcription factor (Amyotrophic lateral sclerosis 2 chromosomal region candidate gene 8 protein) (Calcium-response factor) (CaRF) (Testis development protein NYD-SP24)	Nucleus			N
CARM1	ENSG00000142453	hAtlas_v1.1	Xenium Human 5K Pan Tissue & Pathways Panel	3	Histone-arginine methyltransferase CARM1	Nucleus			N
CARTPT	ENSG00000164326	hAtlas_v1.1	Xenium Human 5K Pan Tissue & Pathways Panel	3	Cocaine- and amphetamine-regulated transcript protein	Secreted	neuron		N
CASC8	ENSG00000246228	hAtlas_v1.1	Xenium Human 5K Pan Tissue & Pathways Panel	3					N
CASK	ENSG00000147044	hAtlas_v1.1	Xenium Human 5K Pan Tissue & Pathways Panel	3	Peripheral plasma membrane protein CASK (hCASK)	Nucleus			N
CASP1	ENSG00000137752	hAtlas_v1.1	Xenium Human 5K Pan Tissue & Pathways Panel	3	Caspase-1 (CASP-1)	Cytoplasm	classical monocyte;CD14-positive, CD16-negative classical monocyte;hematopoietic cell;leukocyte;professional antigen presenting cell;dendritic cell;conventional dendritic cell;myeloid dendritic cell;CD1c-positive myeloid dendritic cell;dendritic cell, human;myeloid leukocyte;monocyte;non-classical monocyte;CD14-low, CD16-positive monocyte;CD14-positive monocyte;CD14-positive, CD16-positive monocy…		N
CASP10	ENSG00000003400	hAtlas_v1.1	Xenium Human 5K Pan Tissue & Pathways Panel	3	Caspase-10 (CASP-10)				N
CASP2	ENSG00000106144	hAtlas_v1.1	Xenium Human 5K Pan Tissue & Pathways Panel	3	Caspase-2 (CASP-2)				N
CASP3	ENSG00000164305	hAtlas_v1.1	Xenium Human 5K Pan Tissue & Pathways Panel	3	Caspase-3 (CASP-3)	Cytoplasm	erythroid progenitor cell;erythroid progenitor cell, mammalian		N
CASP6	ENSG00000138794	hAtlas_v1.1	Xenium Human 5K Pan Tissue & Pathways Panel	3	Caspase-6 (CASP-6) (CSP-6)	Cytoplasm	intestinal tuft cell;tuft cell of colon		N
CASP7	ENSG00000165806	hAtlas_v1.1	Xenium Human 5K Pan Tissue & Pathways Panel	3	Caspase-7 (CASP-7)	Cytoplasm	respiratory epithelial cell;epithelial cell of lower respiratory tract;club cell		N
CASP8	ENSG00000064012	hAtlas_v1.1	Xenium Human 5K Pan Tissue & Pathways Panel	3	Caspase-8 (CASP-8)	Cytoplasm	memory regulatory T cell;CD8-positive, alpha-beta cytokine secreting effector T cell		N
CASP8AP2	ENSG00000118412	hAtlas_v1.1	Xenium Human 5K Pan Tissue & Pathways Panel	3	CASP8-associated protein 2 (FLICE-associated huge protein)	Cytoplasm;Nucleus;Nucleus			N
CASP9	ENSG00000132906	hAtlas_v1.1	Xenium Human 5K Pan Tissue & Pathways Panel	3	Caspase-9 (CASP-9)				N
CASQ2	ENSG00000118729	hAtlas_v1.1	Xenium Human 5K Pan Tissue & Pathways Panel	2	Calsequestrin-2 (Calsequestrin, cardiac muscle isoform)	Sarcoplasmic reticulum lumen	muscle cell;smooth muscle cell;vascular associated smooth muscle cell;bronchial smooth muscle cell;smooth muscle myoblast		N
CASR	ENSG00000036828	hAtlas_v1.1	Xenium Human 5K Pan Tissue & Pathways Panel	3	Extracellular calcium-sensing receptor (CaR) (CaSR) (hCasR) (Parathyroid cell calcium-sensing receptor 1) (PCaR1)	Cell membrane	pancreatic D cell;kidney distal convoluted tubule epithelial cell;kidney loop of Henle ascending limb epithelial cell;kidney loop of Henle thick ascending limb epithelial cell;kidney loop of Henle medullary thick ascending limb epithelial cell;kidney loop of Henle cortical thick ascending limb epithelial cell;kidney epithelial cell;kidney cortex tubule cell;epithelial cell of nephron;kidney loop …		N
CASS4	ENSG00000087589	hAtlas_v1.1	Xenium Human 5K Pan Tissue & Pathways Panel	3	Cas scaffolding protein family member 4 (HEF-like protein) (HEF1-EFS-p130Cas-like protein) (HEPL)	Cytoplasm			N
CASZ1	ENSG00000130940	hAtlas_v1.1	Xenium Human 5K Pan Tissue & Pathways Panel	3	Zinc finger protein castor homolog 1 (Castor-related protein) (Putative survival-related protein) (Zinc finger protein 693)	Nucleus	lens epithelial cell;neuron;neuronal receptor cell;photoreceptor cell;eye photoreceptor cell;retinal rod cell;medium spiny neuron		N
CAT	ENSG00000121691	hAtlas_v1.1	Xenium Human 5K Pan Tissue & Pathways Panel	3	Catalase	Peroxisome	hematopoietic stem cell;epithelial cell of alveolus of lung;pneumocyte;type II pneumocyte;erythrocyte;enucleate erythrocyte;erythroid lineage cell;erythroid progenitor cell, mammalian;reticulocyte;enucleated reticulocyte;primitive red blood cell;common myeloid progenitor;lung secretory cell		N
CATSPER2	ENSG00000166762	hAtlas_v1.1	Xenium Human 5K Pan Tissue & Pathways Panel	3	Cation channel sperm-associated protein 2 (CatSper2)	Cell projection		Progesterone	N
CAV2	ENSG00000105971	hAtlas_v1.1	Xenium Human 5K Pan Tissue & Pathways Panel	2	Caveolin-2	Nucleus;Cytoplasm;Golgi apparatus membrane	pancreatic ductal cell;myoepithelial cell;myoepithelial cell of mammary gland;endothelial cell of artery;capillary endothelial cell;mesothelial cell of pleura;type I pneumocyte;bronchial smooth muscle cell;brown fat cell;adipocyte of breast		N
CAVIN2	ENSG00000168497	hAtlas_v1.1	Xenium Human 5K Pan Tissue & Pathways Panel	2	Caveolae-associated protein 2 (Cavin-2) (PS-p68) (Phosphatidylserine-binding protein) (Serum deprivation-response protein)	Cytoplasm	squamous epithelial cell;blood vessel endothelial cell;endothelial tip cell;vasa recta ascending limb cell;vasa recta descending limb cell;retinal blood vessel endothelial cell;endothelial cell of artery;kidney capillary endothelial cell;glomerular capillary endothelial cell;capillary endothelial cell;lung microvascular endothelial cell;type I pneumocyte;lung endothelial cell;fenestrated cell;glo…		N
CAVIN3	ENSG00000170955	hAtlas_v1.1	Xenium Human 5K Pan Tissue & Pathways Panel	2	Caveolae-associated protein 3 (Cavin-3) (Protein kinase C delta-binding protein) (Serum deprivation response factor-related gene product that binds to C-kinase) (hSRBC)	Cytoplasm	vasa recta descending limb cell;cerebral cortex endothelial cell;endosteal cell;follicular dendritic cell;smooth muscle cell;vascular associated smooth muscle cell;smooth muscle fiber of ileum;myometrial cell;bronchial smooth muscle cell;reticular cell;pancreatic stellate cell		N
CBARP	ENSG00000099625	hAtlas_v1.1	Xenium Human 5K Pan Tissue & Pathways Panel	3	Voltage-dependent calcium channel beta subunit-associated regulatory protein	Cytoplasmic vesicle			N
CBFB	ENSG00000067955	hAtlas_v1.1	Xenium Human 5K Pan Tissue & Pathways Panel	3	Core-binding factor subunit beta (CBF-beta) (Polyomavirus enhancer-binding protein 2 beta subunit) (PEA2-beta) (PEBP2-beta) (SL3-3 enhancer factor 1 subunit beta) (SL3/AKV core-binding factor beta subunit)	Nucleus			N
CBL	ENSG00000110395	hAtlas_v1.1	Xenium Human 5K Pan Tissue & Pathways Panel	3	E3 ubiquitin-protein ligase CBL	Cytoplasm;Cell membrane;Cell projection			N
CBLB	ENSG00000114423	hAtlas_v1.1	Xenium Human 5K Pan Tissue & Pathways Panel	3	E3 ubiquitin-protein ligase CBL-B	Cytoplasm	pigmented epithelial cell;podocyte;muscle precursor cell;cardiac muscle myoblast;alveolar type 2 fibroblast cell;preadipocyte;brown preadipocyte;fibro/adipogenic progenitor cell		N
CBLIF	ENSG00000134812	hAtlas_v1.1	Xenium Human 5K Pan Tissue & Pathways Panel	3	Cobalamin binding intrinsic factor (Gastric intrinsic factor) (Intrinsic factor) (IF) (INF)	Secreted			N
CBLN1	ENSG00000102924	hAtlas_v1.1	Xenium Human 5K Pan Tissue & Pathways Panel	3	Cerebellin-1 (Precerebellin)	Secreted	neuron;neuronal brush cell	Glutamate	N
CBLN3	ENSG00000139899	hAtlas_v1.1	Xenium Human 5K Pan Tissue & Pathways Panel	3	Cerebellin-3	Endoplasmic reticulum			N
CBLN4	ENSG00000054803	hAtlas_v1.1	Xenium Human 5K Pan Tissue & Pathways Panel	3	Cerebellin-4 (Cerebellin-like glycoprotein 1)	Secreted	neuron		N
CBR1	ENSG00000159228	hAtlas_v1.1	Xenium Human 5K Pan Tissue & Pathways Panel	2	Carbonyl reductase [NADPH] 1	Cytoplasm	epithelial cell of stratum germinativum of esophagus;enterocyte;enterocyte of colon;enterocyte of epithelium of small intestine;enterocyte of epithelium proper of ileum;pulmonary ionocyte;paneth cell of epithelium of small intestine;M cell of gut;epithelial cell of small intestine;ionocyte;transit amplifying cell of small intestine		N
CBS	ENSG00000160200	hAtlas_v1.1	Xenium Human 5K Pan Tissue & Pathways Panel	3	Cystathionine beta-synthase	Cytoplasm			N
CBSL	ENSG00000274276	hAtlas_v1.1	Xenium Human 5K Pan Tissue & Pathways Panel	3					N
CBWD2	ENSG00000136682	hAtlas_v1.1	Xenium Human 5K Pan Tissue & Pathways Panel	3					N
CBX1	ENSG00000108468	hAtlas_v1.1	Xenium Human 5K Pan Tissue & Pathways Panel	3	Chromobox protein homolog 1 (HP1Hsbeta) (Heterochromatin protein 1 homolog beta) (HP1 beta) (Heterochromatin protein p25) (M31) (Modifier 1 protein) (p25beta)	Nucleus	glioblast;Schwann cell precursor;neural crest cell;mesodermal cell;enteric neuron;peripheral nervous system neuron		N
CBX3	ENSG00000122565	hAtlas_v1.1	Xenium Human 5K Pan Tissue & Pathways Panel	2	Chromobox protein homolog 3 (HECH) (Heterochromatin protein 1 homolog gamma) (HP1 gamma) (Modifier 2 protein)	Nucleus	fallopian tube secretory epithelial cell		N
CBX5	ENSG00000094916	hAtlas_v1.1	Xenium Human 5K Pan Tissue & Pathways Panel	3	Chromobox protein homolog 5 (Antigen p25) (Heterochromatin protein 1 homolog alpha) (HP1 alpha)	Nucleus	glioblast;Schwann cell precursor;neural crest cell;fraction A pre-pro B cell;enteric neuron		N
CBX7	ENSG00000100307	hAtlas_v1.1	Xenium Human 5K Pan Tissue & Pathways Panel	3	Chromobox protein homolog 7	Nucleus			N
CC2D1A	ENSG00000132024	hAtlas_v1.1	Xenium Human 5K Pan Tissue & Pathways Panel	3	Coiled-coil and C2 domain-containing protein 1A (Akt kinase-interacting protein 1) (Five prime repressor element under dual repression-binding protein 1) (FRE under dual repression-binding protein 1) (Freud-1) (Putative NF-kappa-B-activating protein 023N)	Cytoplasm	brush cell		N
CCAR2	ENSG00000158941	hAtlas_v1.1	Xenium Human 5K Pan Tissue & Pathways Panel	3	Cell cycle and apoptosis regulator protein 2 (Cell division cycle and apoptosis regulator protein 2) (DBIRD complex subunit KIAA1967) (Deleted in breast cancer gene 1 protein) (DBC-1) (DBC.1) (NET35) (p30 DBC)	Nucleus			N
CCAT2	ENSG00000280997	hAtlas_v1.1	Xenium Human 5K Pan Tissue & Pathways Panel	3					N
CCBE1	ENSG00000183287	hAtlas_v1.1	Xenium Human 5K Pan Tissue & Pathways Panel	3	Collagen and calcium-binding EGF domain-containing protein 1 (Full of fluid protein homolog)	Secreted	pigmented epithelial cell;pigmented ciliary epithelial cell;kidney glomerular epithelial cell;podocyte;hepatic stellate cell;pulmonary interstitial fibroblast;alveolar type 2 fibroblast cell;fibroblast of lung;kidney interstitial fibroblast;mesangial cell;kidney interstitial cell		N
CCDC102B	ENSG00000150636	hAtlas_v1.1	Xenium Human 5K Pan Tissue & Pathways Panel	2	Coiled-coil domain-containing protein 102B	Cytoplasm	smooth muscle myoblast;pulmonary interstitial fibroblast;alveolar type 2 fibroblast cell;kidney interstitial fibroblast;pericyte;renal interstitial pericyte;mural cell;kidney interstitial cell		N
CCDC103	ENSG00000167131	hAtlas_v1.1	Xenium Human 5K Pan Tissue & Pathways Panel	3	Coiled-coil domain-containing protein 103	Cytoplasm			N
CCDC113	ENSG00000103021	hAtlas_v1.1	Xenium Human 5K Pan Tissue & Pathways Panel	2	Coiled-coil domain-containing protein 113	Cytoplasm			N
CCDC124	ENSG00000007080	hAtlas_v1.1	Xenium Human 5K Pan Tissue & Pathways Panel	1	Coiled-coil domain-containing protein 124	Cytoplasm	Leydig cell		N
CCDC136	ENSG00000128596	hAtlas_v1.1	Xenium Human 5K Pan Tissue & Pathways Panel	3	Coiled-coil domain-containing protein 136 (Nasopharyngeal carcinoma-associated gene 6 protein)	Cytoplasmic vesicle	bipolar neuron;retinal bipolar neuron;ON-bipolar cell;rod bipolar cell;OFF-bipolar cell		N
CCDC137	ENSG00000185298	hAtlas_v1.1	Xenium Human 5K Pan Tissue & Pathways Panel	3	Coiled-coil domain-containing protein 137	Chromosome			N
CCDC14	ENSG00000175455	hAtlas_v1.1	Xenium Human 5K Pan Tissue & Pathways Panel	2	Coiled-coil domain-containing protein 14	Cytoplasm	intestinal crypt stem cell of colon;large intestine goblet cell;enteroendocrine cell of colon;brush cell;intestinal tuft cell;tuft cell of colon		N
CCDC141	ENSG00000163492	hAtlas_v1.1	Xenium Human 5K Pan Tissue & Pathways Panel	2	Coiled-coil domain-containing protein 141 (Coiled-coil protein associated with myosin II and DISC1)	Cytoplasm	epithelial cell of lung;epithelial cell of alveolus of lung;pneumocyte;type II pneumocyte;muscle cell;cardiac muscle cell;regular ventricular cardiac myocyte;muscle precursor cell;cardiac muscle myoblast;lung secretory cell		N
CCDC170	ENSG00000120262	hAtlas_v1.1	Xenium Human 5K Pan Tissue & Pathways Panel	3	Coiled-coil domain-containing protein 170	Golgi apparatus	ciliated epithelial cell;multi-ciliated epithelial cell;ciliated columnar cell of tracheobronchial tree;ciliated cell of the bronchus;respiratory epithelial cell;epithelial cell of lower respiratory tract;bronchial epithelial cell;lung ciliated cell		N
CCDC27	ENSG00000162592	hAtlas_v1.1	Xenium Human 5K Pan Tissue & Pathways Panel	3	Coiled-coil domain-containing protein 27				N
CCDC33	ENSG00000140481	hAtlas_v1.1	Xenium Human 5K Pan Tissue & Pathways Panel	2	Coiled-coil domain-containing protein 33 (Cancer/testis antigen 61) (CT61)				N
CCDC43	ENSG00000180329	hAtlas_v1.1	Xenium Human 5K Pan Tissue & Pathways Panel	3	Coiled-coil domain-containing protein 43				N
CCDC50	ENSG00000152492	hAtlas_v1.1	Xenium Human 5K Pan Tissue & Pathways Panel	3	Coiled-coil domain-containing protein 50 (Protein Ymer)	Cytoplasm	professional antigen presenting cell;dendritic cell;plasmacytoid dendritic cell;plasmacytoid dendritic cell, human;dendritic cell, human;B-1a B cell;common dendritic progenitor		N
CCDC51	ENSG00000164051	hAtlas_v1.1	Xenium Human 5K Pan Tissue & Pathways Panel	2	Mitochondrial potassium channel (MITOK) (Coiled-coil domain-containing protein 51)	Mitochondrion inner membrane			N
CCDC57	ENSG00000176155	hAtlas_v1.1	Xenium Human 5K Pan Tissue & Pathways Panel	2	Coiled-coil domain-containing protein 57	Cytoplasm	type B pancreatic cell		N
CCDC6	ENSG00000108091	hAtlas_v1.1	Xenium Human 5K Pan Tissue & Pathways Panel	3	Coiled-coil domain-containing protein 6 (Papillary thyroid carcinoma-encoded protein) (Protein H4)	Cytoplasm;Cytoplasm	fallopian tube secretory epithelial cell;salivary gland cell		N
CCDC61	ENSG00000104983	hAtlas_v1.1	Xenium Human 5K Pan Tissue & Pathways Panel	3	Centrosomal protein CCDC61 (Coiled-coil domain-containing protein 61) (VFL3 homolog)	Cytoplasm			N
CCDC62	ENSG00000130783	hAtlas_v1.1	Xenium Human 5K Pan Tissue & Pathways Panel	3	Coiled-coil domain-containing protein 62 (Protein TSP-NY) (Protein aaa)	Cytoplasm			N
CCDC7	ENSG00000216937	hAtlas_v1.1	Xenium Human 5K Pan Tissue & Pathways Panel	3	Coiled-coil domain-containing protein 7 (Protein BIOT2)				N
CCDC77	ENSG00000120647	hAtlas_v1.1	Xenium Human 5K Pan Tissue & Pathways Panel	3	Coiled-coil domain-containing protein 77				N
CCDC80	ENSG00000091986	hAtlas_v1.1	Xenium Human 5K Pan Tissue & Pathways Panel	2	Coiled-coil domain-containing protein 80 (Down-regulated by oncogenes protein 1) (Up-regulated in BRS-3 deficient mouse homolog)	Secreted	ciliated columnar cell of tracheobronchial tree;ciliated cell of the bronchus;mesothelial cell of pleura;endosteal cell;muscle cell;smooth muscle cell;connective tissue cell;fibroblast;reticular cell;preadipocyte;brown preadipocyte;fibroblast of lung;fibroblast of mammary gland;skin fibroblast;fibroblast of connective tissue of nonglandular part of prostate;mesothelial fibroblast;brown fat cell;t…		N
CCDC86	ENSG00000110104	hAtlas_v1.1	Xenium Human 5K Pan Tissue & Pathways Panel	3	Coiled-coil domain-containing protein 86 (Cytokine-induced protein with coiled-coil domain)	Nucleus	activated CD4-positive, alpha-beta T cell;activated CD8-positive, alpha-beta T cell		N
CCDC9	ENSG00000105321	hAtlas_v1.1	Xenium Human 5K Pan Tissue & Pathways Panel	3	Coiled-coil domain-containing protein 9				N
CCDC91	ENSG00000123106	hAtlas_v1.1	Xenium Human 5K Pan Tissue & Pathways Panel	3	Coiled-coil domain-containing protein 91 (GGA-binding partner) (p56 accessory protein)	Membrane	podocyte		N
CCK	ENSG00000187094	hAtlas_v1.1	Xenium Human 5K Pan Tissue & Pathways Panel	2	Cholecystokinin (CCK)	Secreted	type L enteroendocrine cell;neuron;cortical interneuron;cerebral cortex GABAergic interneuron;Cajal-Retzius cell;fibroblast of connective tissue of nonglandular part of prostate	CCK	N
CCKAR	ENSG00000163394	hAtlas_v1.1	Xenium Human 5K Pan Tissue & Pathways Panel	3	Cholecystokinin receptor type A (CCK-A receptor) (CCK-AR) (Cholecystokinin-1 receptor) (CCK1-R)	Cell membrane		CCK	N
CCKBR	ENSG00000110148	hAtlas_v1.1	Xenium Human 5K Pan Tissue & Pathways Panel	3	Gastrin/cholecystokinin type B receptor (CCK-B receptor) (CCK-BR) (Cholecystokinin-2 receptor) (CCK2-R)	Cell membrane		CCK	N
CCL1	ENSG00000108702	hAtlas_v1.1	Xenium Human 5K Pan Tissue & Pathways Panel	3	C-C motif chemokine 1 (Small-inducible cytokine A1) (T lymphocyte-secreted protein I-309)	Secreted		CCL	N
CCL11	ENSG00000172156	hAtlas_v1.1	Xenium Human 5K Pan Tissue & Pathways Panel	3	Eotaxin (C-C motif chemokine 11) (Eosinophil chemotactic protein) (Small-inducible cytokine A11)	Secreted		CCL	N
CCL13	ENSG00000181374	hAtlas_v1.1	Xenium Human 5K Pan Tissue & Pathways Panel	3	C-C motif chemokine 13 (CK-beta-10) (Monocyte chemoattractant protein 4) (Monocyte chemotactic protein 4) (MCP-4) (NCC-1) (Small-inducible cytokine A13)	Secreted		CCL	N
CCL14	ENSG00000276409	hAtlas_v1.1	Xenium Human 5K Pan Tissue & Pathways Panel	3	C-C motif chemokine 14 (Chemokine CC-1/CC-3) (HCC-1/HCC-3) (HCC-1(1-74)) (NCC-2) (Small-inducible cytokine A14)	Secreted	epithelial cell;squamous epithelial cell;blood vessel endothelial cell;vein endothelial cell;vasa recta ascending limb cell;retinal blood vessel endothelial cell;kidney capillary endothelial cell;lung microvascular endothelial cell;prostate gland microvascular endothelial cell;lung endothelial cell;basal cell of prostate epithelium;endothelial cell;endothelial cell of vascular tree;endothelial ce…	CCL	N
CCL15	ENSG00000275718	hAtlas_v1.1	Xenium Human 5K Pan Tissue & Pathways Panel	3	C-C motif chemokine 15 (Chemokine CC-2) (HCC-2) (Leukotactin-1) (LKN-1) (MIP-1 delta) (Macrophage inflammatory protein 5) (MIP-5) (Mrp-2b) (NCC-3) (Small-inducible cytokine A15)	Secreted	enterocyte of epithelium of large intestine;enterocyte of colon;intestine goblet cell;large intestine goblet cell;colon goblet cell;paneth cell;paneth cell of colon;microfold cell of epithelium of small intestine;epithelial cell of large intestine;colon epithelial cell	CCL	N
CCL16	ENSG00000275152	hAtlas_v1.1	Xenium Human 5K Pan Tissue & Pathways Panel	3	C-C motif chemokine 16 (Chemokine CC-4) (HCC-4) (Chemokine LEC) (IL-10-inducible chemokine) (LCC-1) (Liver-expressed chemokine) (Lymphocyte and monocyte chemoattractant) (LMC) (Monotactin-1) (MTN-1) (NCC-4) (Small-inducible cytokine A16)	Secreted		CCL	N
CCL17	ENSG00000102970	hAtlas_v1.1	Xenium Human 5K Pan Tissue & Pathways Panel	3	C-C motif chemokine 17 (CC chemokine TARC) (Small-inducible cytokine A17) (Thymus and activation-regulated chemokine)	Secreted	mononuclear phagocyte;myeloid dendritic cell, human	CCL	N
CCL18	ENSG00000275385	hAtlas_v1.1	Xenium Human 5K Pan Tissue & Pathways Panel	2	C-C motif chemokine 18 (Alternative macrophage activation-associated CC chemokine 1) (AMAC-1) (CC chemokine PARC) (Dendritic cell chemokine 1) (DC-CK1) (Macrophage inflammatory protein 4) (MIP-4) (Pulmonary and activation-regulated chemokine) (Small-inducible cytokine A18)	Secreted	macrophage;alternatively activated macrophage;tissue-resident macrophage;alveolar macrophage;lung macrophage;basophil;professional antigen presenting cell	CCL	Y
CCL19	ENSG00000172724	hAtlas_v1.1	Xenium Human 5K Pan Tissue & Pathways Panel	3	C-C motif chemokine 19 (Beta-chemokine exodus-3) (CK beta-11) (Epstein-Barr virus-induced molecule 1 ligand chemokine) (EBI1 ligand chemokine) (ELC) (Macrophage inflammatory protein 3 beta) (MIP-3-beta) (Small-inducible cytokine A19)	Secreted	epithelial cell of thymus;cortical thymic epithelial cell;medullary thymic epithelial cell;follicular dendritic cell;smooth muscle cell of prostate;connective tissue cell;fibroblast;fibroblast of lung;pericyte;mural cell;inflammatory cell	CCL	N
CCL20	ENSG00000115009	hAtlas_v1.1	Xenium Human 5K Pan Tissue & Pathways Panel	2	C-C motif chemokine 20 (Beta-chemokine exodus-1) (CC chemokine LARC) (Liver and activation-regulated chemokine) (Macrophage inflammatory protein 3 alpha) (MIP-3-alpha) (Small-inducible cytokine A20)	Secreted	epithelial cell of alveolus of lung;pneumocyte;type II pneumocyte;paneth cell;M cell of gut;club cell;epithelial cell of urethra;inflammatory macrophage;T-helper 1 cell;lung secretory cell	CCL	N
CCL22	ENSG00000102962	hAtlas_v1.1	Xenium Human 5K Pan Tissue & Pathways Panel	2	C-C motif chemokine 22 (CC chemokine STCP-1) (MDC(1-69)) (Macrophage-derived chemokine) (Small-inducible cytokine A22) (Stimulated T-cell chemotactic protein 1)	Secreted	Langerhans cell;myeloid dendritic cell, human;mature conventional dendritic cell;type I NK T cell	CCL	Y
CCL23	ENSG00000274736	hAtlas_v1.1	Xenium Human 5K Pan Tissue & Pathways Panel	3	C-C motif chemokine 23 (CK-beta-8) (CKB-8) (Macrophage inflammatory protein 3) (MIP-3) (Myeloid progenitor inhibitory factor 1) (MPIF-1) (Small-inducible cytokine A23)	Secreted	endothelial cell of uterus	CCL	N
CCL24	ENSG00000106178	hAtlas_v1.1	Xenium Human 5K Pan Tissue & Pathways Panel	3	C-C motif chemokine 24 (CK-beta-6) (Eosinophil chemotactic protein 2) (Eotaxin-2) (Myeloid progenitor inhibitory factor 2) (MPIF-2) (Small-inducible cytokine A24)	Secreted		CCL	N
CCL25	ENSG00000131142	hAtlas_v1.1	Xenium Human 5K Pan Tissue & Pathways Panel	2	C-C motif chemokine 25 (Chemokine TECK) (Small-inducible cytokine A25) (Thymus-expressed chemokine)	Secreted	intestinal crypt stem cell;intestinal crypt stem cell of small intestine;enterocyte;enterocyte of epithelium of large intestine;enterocyte of colon;enterocyte of epithelium of small intestine;enterocyte of epithelium proper of ileum;columnar/cuboidal epithelial cell;intestine goblet cell;M cell of gut;microfold cell of epithelium of small intestine;intestinal epithelial cell;epithelial cell of sm…	CCL	N
CCL26	ENSG00000006606	hAtlas_v1.1	Xenium Human 5K Pan Tissue & Pathways Panel	4	C-C motif chemokine 26 (CC chemokine IMAC) (Eotaxin-3) (Macrophage inflammatory protein 4-alpha) (MIP-4-alpha) (Small-inducible cytokine A26) (Thymic stroma chemokine-1) (TSC-1)	Secreted		CCL	N
CCL27	ENSG00000213927	hAtlas_v1.1	Xenium Human 5K Pan Tissue & Pathways Panel	3	C-C motif chemokine 27 (CC chemokine ILC) (Cutaneous T-cell-attracting chemokine) (CTACK) (ESkine) (IL-11 R-alpha-locus chemokine) (Skinkine) (Small-inducible cytokine A27)	Secreted	stem cell of epidermis;keratinocyte;epidermal cell	CCL	N
CCL28	ENSG00000151882	hAtlas_v1.1	Xenium Human 5K Pan Tissue & Pathways Panel	2	C-C motif chemokine 28 (Mucosae-associated epithelial chemokine) (MEC) (Protein CCK1) (Small-inducible cytokine A28)	Secreted	duct epithelial cell;luminal epithelial cell of mammary gland;acinar cell;acinar cell of salivary gland;mammary gland epithelial cell;salivary gland cell;tracheobronchial serous cell;serous cell of epithelium of trachea	CCL	N
CCL7	ENSG00000108688	hAtlas_v1.1	Xenium Human 5K Pan Tissue & Pathways Panel	3	C-C motif chemokine 7 (Monocyte chemoattractant protein 3) (Monocyte chemotactic protein 3) (MCP-3) (NC28) (Small-inducible cytokine A7)	Secreted		CCL	N
CCL8	ENSG00000108700	hAtlas_v1.1	Xenium Human 5K Pan Tissue & Pathways Panel	3	C-C motif chemokine 8 (HC14) (Monocyte chemoattractant protein 2) (Monocyte chemotactic protein 2) (MCP-2) (Small-inducible cytokine A8)	Secreted	vasa recta descending limb cell;vascular associated smooth muscle cell;pericyte;mural cell	CCL	N
CCN1	ENSG00000142871	hAtlas_v1.1	Xenium Human 5K Pan Tissue & Pathways Panel	2	CCN family member 1 (Cellular communication network factor 1) (Cysteine-rich angiogenic inducer 61) (Insulin-like growth factor-binding protein 10) (IBP-10) (IGF-binding protein 10) (IGFBP-10) (Protein CYR61) (Protein GIG1)	Secreted	glioblast;Schwann cell precursor;skeletal muscle satellite stem cell;myoepithelial cell;myoepithelial cell of mammary gland;epithelial cell of uterus;basal cell of prostate epithelium;uterine smooth muscle cell;tracheobronchial smooth muscle cell;skeletal muscle satellite cell;decidual cell;tendon cell;theca cell		N
CCN2	ENSG00000118523	hAtlas_v1.1	Xenium Human 5K Pan Tissue & Pathways Panel	2	CCN family member 2 (Cellular communication network factor 2) (Connective tissue growth factor) (Hypertrophic chondrocyte-specific protein 24) (Insulin-like growth factor-binding protein 8) (IBP-8) (IGF-binding protein 8) (IGFBP-8)	Secreted	multi-ciliated epithelial cell;ciliated columnar cell of tracheobronchial tree;ciliated cell of the bronchus;endothelial cell of umbilical vein;pancreatic PP cell;PP cell;endothelial cell of uterus;kidney glomerular epithelial cell;parietal epithelial cell;enteric smooth muscle cell;glutamatergic neuron;tendon cell		Y
CCN3	ENSG00000136999	hAtlas_v1.1	Xenium Human 5K Pan Tissue & Pathways Panel	2	CCN family member 3 (Cellular communication network factor 3) (Insulin-like growth factor-binding protein 9) (IBP-9) (IGF-binding protein 9) (IGFBP-9) (Nephro blastoma-overexpressed gene protein homolog) (Protein NOV homolog) (NovH)	Secreted;Cytoplasm	endosteal cell;bronchial smooth muscle cell		N
CCN4	ENSG00000104415	hAtlas_v1.1	Xenium Human 5K Pan Tissue & Pathways Panel	3	CCN family member 4 (WNT1-inducible-signaling pathway protein 1) (WISP-1) (Wnt-1-induced secreted protein)	Secreted	myofibroblast cell;renal interstitial pericyte;kidney interstitial cell		N
CCN5	ENSG00000064205	hAtlas_v1.1	Xenium Human 5K Pan Tissue & Pathways Panel	2	CCN family member 5 (Connective tissue growth factor-like protein) (CTGF-L) (Connective tissue growth factor-related protein 58) (WNT1-inducible-signaling pathway protein 2) (WISP-2)	Secreted	stem cell;mesenchymal stem cell;smooth muscle cell;myometrial cell;bronchial smooth muscle cell;skeletal muscle fibroblast;connective tissue cell;fibroblast;keratocyte;reticular cell;fibroblast of mammary gland;skin fibroblast;stromal cell;tendon cell;theca cell;adventitial cell;inflammatory cell		N
CCNA1	ENSG00000133101	hAtlas_v1.1	Xenium Human 5K Pan Tissue & Pathways Panel	3	Cyclin-A1	Nucleus			N
CCNA2	ENSG00000145386	hAtlas_v1.1	Xenium Human 5K Pan Tissue & Pathways Panel	3	Cyclin-A2 (Cyclin-A) (Cyclin A)	Nucleus	immature alpha-beta T cell;double-positive, alpha-beta thymocyte;fraction A pre-pro B cell		N
CCNB1	ENSG00000134057	hAtlas_v1.1	Xenium Human 5K Pan Tissue & Pathways Panel	3	G2/mitotic-specific cyclin-B1	Cytoplasm;Nucleus;Cytoplasm	enucleated reticulocyte		N
CCNB2	ENSG00000157456	hAtlas_v1.1	Xenium Human 5K Pan Tissue & Pathways Panel	3	G2/mitotic-specific cyclin-B2		double-positive, alpha-beta thymocyte;DN4 thymocyte		N
CCNB3	ENSG00000147082	hAtlas_v1.1	Xenium Human 5K Pan Tissue & Pathways Panel	3	G2/mitotic-specific cyclin-B3	Nucleus			N
CCND1	ENSG00000110092	hAtlas_v1.1	Xenium Human 5K Pan Tissue & Pathways Panel	2	G1/S-specific cyclin-D1 (B-cell lymphoma 1 protein) (BCL-1) (BCL-1 oncogene) (PRAD1 oncogene)	Nucleus	glioblast;Schwann cell precursor;epithelial cell;type I pneumocyte;epithelial cell of uterus;epithelial cell of thymus;cortical thymic epithelial cell		N
CCND2	ENSG00000118971	hAtlas_v1.1	Xenium Human 5K Pan Tissue & Pathways Panel	3	G1/S-specific cyclin-D2	Nucleus	intestinal crypt stem cell of small intestine;IgG plasmablast;IgA plasmablast;activated CD4-positive, alpha-beta T cell;CD34-positive, CD56-positive, CD117-positive common innate lymphoid precursor, human;neural progenitor cell		N
CCND3	ENSG00000112576	hAtlas_v1.1	Xenium Human 5K Pan Tissue & Pathways Panel	2	G1/S-specific cyclin-D3	Nucleus	platelet;double-positive, alpha-beta thymocyte;precursor B cell;large pre-B-II cell;late pro-B cell;immature natural killer cell;CD16-positive, CD56-dim natural killer cell, human;megakaryocyte;lymphoid lineage restricted progenitor cell;pro-B cell;fraction A pre-pro B cell		N
CCNDBP1	ENSG00000166946	hAtlas_v1.1	Xenium Human 5K Pan Tissue & Pathways Panel	3	Cyclin-D1-binding protein 1 (Grap2 and cyclin-D-interacting protein) (Human homolog of Maid)	Cytoplasm;Nucleus	placental villous trophoblast;syncytiotrophoblast cell;erythrocyte;erythroid lineage cell;reticulocyte;enucleated reticulocyte		N
CCNE1	ENSG00000105173	hAtlas_v1.1	Xenium Human 5K Pan Tissue & Pathways Panel	3	G1/S-specific cyclin-E1	Nucleus	extravillous trophoblast;erythroblast		N
CCNO	ENSG00000152669	hAtlas_v1.1	Xenium Human 5K Pan Tissue & Pathways Panel	3	Cyclin-O	Cytoplasm	goblet cell;respiratory goblet cell;tracheal goblet cell;respiratory epithelial cell;epithelial cell of lower respiratory tract;club cell		N
CCNT1	ENSG00000129315	hAtlas_v1.1	Xenium Human 5K Pan Tissue & Pathways Panel	3	Cyclin-T1 (CycT1) (Cyclin-T)	Nucleus			N
CCNY	ENSG00000108100	hAtlas_v1.1	Xenium Human 5K Pan Tissue & Pathways Panel	2	Cyclin-Y (Cyc-Y) (Cyclin box protein 1) (Cyclin fold protein 1) (cyclin-X)	Cell membrane			N
CCR1	ENSG00000163823	hAtlas_v1.1	Xenium Human 5K Pan Tissue & Pathways Panel	3	C-C chemokine receptor type 1 (C-C CKR-1) (CC-CKR-1) (CCR-1) (CCR1) (HM145) (LD78 receptor) (Macrophage inflammatory protein 1-alpha receptor) (MIP-1alpha-R) (RANTES-R) (CD antigen CD191)	Cell membrane	phagocyte;elicited macrophage;alternatively activated macrophage;intermediate monocyte	CCL	N
CCR2	ENSG00000121807	hAtlas_v1.1	Xenium Human 5K Pan Tissue & Pathways Panel	3	C-C chemokine receptor type 2 (C-C CKR-2) (CC-CKR-2) (CCR-2) (CCR2) (Monocyte chemoattractant protein 1 receptor) (MCP-1-R) (CD antigen CD192)	Cell membrane	classical monocyte;IgG plasmablast;IgA plasmablast;monocyte	CCL	N
CCR3	ENSG00000183625	hAtlas_v1.1	Xenium Human 5K Pan Tissue & Pathways Panel	3	C-C chemokine receptor type 3 (C C CKR3) (C-C CKR-3) (CC-CKR-3) (CCR-3) (CCR3) (CKR 3) (CKR3) (Eosinophil eotaxin receptor) (CD antigen CD193)	Cell membrane	CD8-positive, alpha-beta memory T cell, CD45RO-positive;effector memory CD8-positive, alpha-beta T cell	CCL	N
CCR4	ENSG00000183813	hAtlas_v1.1	Xenium Human 5K Pan Tissue & Pathways Panel	3	C-C chemokine receptor type 4 (C-C CKR-4) (CC-CKR-4) (CCR-4) (CCR4) (K5-5) (CD antigen CD194)	Cell membrane	CD4-positive helper T cell;T follicular helper cell;CD4-positive, alpha-beta memory T cell;CD4-positive, alpha-beta memory T cell, CD45RO-positive;central memory CD4-positive, alpha-beta T cell;effector memory CD4-positive, alpha-beta T cell;effector CD4-positive, alpha-beta T cell;memory T cell;regulatory T cell	CCL	N
CCR5	ENSG00000160791	hAtlas_v1.1	Xenium Human 5K Pan Tissue & Pathways Panel	3	C-C chemokine receptor type 5 (C-C CKR-5) (CC-CKR-5) (CCR-5) (CCR5) (CHEMR13) (HIV-1 fusion coreceptor) (CD antigen CD195)	Cell membrane		CCL	N
CCR6	ENSG00000112486	hAtlas_v1.1	Xenium Human 5K Pan Tissue & Pathways Panel	3	C-C chemokine receptor type 6 (C-C CKR-6) (CC-CKR-6) (CCR-6) (Chemokine receptor-like 3) (CKR-L3) (DRY6) (G-protein coupled receptor 29) (GPR-CY4) (GPRCY4) (LARC receptor) (CD antigen CD196)	Cell membrane	Langerhans cell;T cell;CD4-positive helper T cell;T-helper 1 cell;T-helper 17 cell;activated CD4-positive, alpha-beta T cell, human;CD4-positive, alpha-beta memory T cell;effector memory CD4-positive, alpha-beta T cell;mucosal invariant T cell;memory T cell;regulatory T cell;group 3 innate lymphoid cell	CCL	N
CCR7	ENSG00000126353	hAtlas_v1.1	Xenium Human 5K Pan Tissue & Pathways Panel	2	C-C chemokine receptor type 7 (C-C CKR-7) (CC-CKR-7) (CCR-7) (BLR2) (CDw197) (Epstein-Barr virus-induced G-protein coupled receptor 1) (EBI1) (EBV-induced G-protein coupled receptor 1) (MIP-3 beta receptor) (CD antigen CD197)	Cell membrane	leukocyte;myeloid dendritic cell, human;mature conventional dendritic cell;IgG-negative class switched memory B cell;B-1a B cell;mononuclear cell;lymphocyte;T cell;alpha-beta T cell;mature alpha-beta T cell;CD4-positive, alpha-beta T cell;CD4-positive, CD25-positive, alpha-beta regulatory T cell;naive regulatory T cell;naive thymus-derived CD4-positive, alpha-beta T cell;activated CD4-positive, a…	CCL	N
CCR8	ENSG00000179934	hAtlas_v1.1	Xenium Human 5K Pan Tissue & Pathways Panel	3	C-C chemokine receptor type 8 (C-C CKR-8) (CC-CKR-8) (CCR-8) (CC chemokine receptor CHEMR1) (CMKBRL2) (Chemokine receptor-like 1) (CKR-L1) (GPR-CY6) (GPRCY6) (TER1) (CD antigen CDw198)	Cell membrane	effector memory CD8-positive, alpha-beta T cell	CCL	N
CCR9	ENSG00000173585	hAtlas_v1.1	Xenium Human 5K Pan Tissue & Pathways Panel	4	C-C chemokine receptor type 9 (C-C CKR-9) (CC-CKR-9) (CCR-9) (G-protein coupled receptor 28) (GPR-9-6) (CD antigen CDw199)	Cell membrane	immature alpha-beta T cell;CD8-positive, alpha-beta memory T cell;CD8-alpha-alpha-positive, alpha-beta intraepithelial T cell;gamma-delta T cell;intraepithelial lymphocyte;immature T cell;thymocyte	CCL	N
CCRL2	ENSG00000121797	hAtlas_v1.1	Xenium Human 5K Pan Tissue & Pathways Panel	3	C-C chemokine receptor-like 2 (Chemokine receptor CCR11) (Chemokine receptor X) (Putative MCP-1 chemokine receptor)	Cell membrane			N
CCT2	ENSG00000166226	hAtlas_v1.1	Xenium Human 5K Pan Tissue & Pathways Panel	3	T-complex protein 1 subunit beta (TCP-1-beta) (CCT-beta)	Cytoplasm	erythroid progenitor cell;primitive red blood cell		N
CCT3	ENSG00000163468	hAtlas_v1.1	Xenium Human 5K Pan Tissue & Pathways Panel	3	T-complex protein 1 subunit gamma (TCP-1-gamma) (CCT-gamma) (hTRiC5)	Cytoplasm	fallopian tube secretory epithelial cell;mast cell;mucosal type mast cell		N
CCT5	ENSG00000150753	hAtlas_v1.1	Xenium Human 5K Pan Tissue & Pathways Panel	3	T-complex protein 1 subunit epsilon (TCP-1-epsilon) (CCT-epsilon)	Cytoplasm	mast cell;mucosal type mast cell;erythroid progenitor cell		N
CCT6A	ENSG00000146731	hAtlas_v1.1	Xenium Human 5K Pan Tissue & Pathways Panel	2	T-complex protein 1 subunit zeta (TCP-1-zeta) (Acute morphine dependence-related protein 2) (CCT-zeta-1) (HTR3) (Tcp20)	Cytoplasm	activated CD4-positive, alpha-beta T cell;proerythroblast		N
CCT7	ENSG00000135624	hAtlas_v1.1	Xenium Human 5K Pan Tissue & Pathways Panel	3	T-complex protein 1 subunit eta (TCP-1-eta) (CCT-eta) (HIV-1 Nef-interacting protein)	Cytoplasm			N
CCT8	ENSG00000156261	hAtlas_v1.1	Xenium Human 5K Pan Tissue & Pathways Panel	3	T-complex protein 1 subunit theta (TCP-1-theta) (CCT-theta) (Chaperonin containing T-complex polypeptide 1 subunit 8) (Renal carcinoma antigen NY-REN-15)	Cytoplasm	professional antigen presenting cell;dendritic cell;basophil mast progenitor cell;early lymphoid progenitor		Y
CD101	ENSG00000134256	hAtlas_v1.1	Xenium Human 5K Pan Tissue & Pathways Panel	3	Immunoglobulin superfamily member 2 (IgSF2) (Cell surface glycoprotein V7) (Glu-Trp-Ile EWI motif-containing protein 101) (EWI-101) (CD antigen CD101)	Membrane			N
CD109	ENSG00000156535	hAtlas_v1.1	Xenium Human 5K Pan Tissue & Pathways Panel	3	CD109 antigen (150 kDa TGF-beta-1-binding protein) (C3 and PZP-like alpha-2-macroglobulin domain-containing protein 7) (Platelet-specific Gov antigen) (p180) (r150) (CD antigen CD109)	Cell membrane	respiratory basal cell;basal cell of epithelium of bronchus;basal epithelial cell of tracheobronchial tree		N
CD14	ENSG00000170458	hAtlas_v1.1	Xenium Human 5K Pan Tissue & Pathways Panel	2	Monocyte differentiation antigen CD14 (Myeloid cell-specific leucine-rich glycoprotein) (CD antigen CD14)	Cell membrane	acinar cell of salivary gland;phagocyte;macrophage;elicited macrophage;inflammatory macrophage;alternatively activated macrophage;microglial cell;kidney resident macrophage;colon macrophage;Hofbauer cell;classical monocyte;CD14-positive, CD16-negative classical monocyte;blood cell;granulocyte;dendritic cell, human;myeloid leukocyte;monocyte;CD14-positive monocyte;CD14-positive, CD16-positive mono…		Y
CD151	ENSG00000177697	hAtlas_v1.1	Xenium Human 5K Pan Tissue & Pathways Panel	2	CD151 antigen (GP27) (Membrane glycoprotein SFA-1) (Platelet-endothelial tetraspan antigen 3) (PETA-3) (Tetraspanin-24) (Tspan-24) (CD antigen CD151)	Membrane	pancreatic ductal cell;myometrial cell;bronchial smooth muscle cell		Y
CD160	ENSG00000117281	hAtlas_v1.1	Xenium Human 5K Pan Tissue & Pathways Panel	3	CD160 antigen (Natural killer cell receptor BY55) (CD antigen CD160)	Secreted	CD8-positive, alpha-beta T cell;activated CD8-positive, alpha-beta T cell;CD8-positive, alpha-beta memory T cell;CD8-positive, alpha-beta memory T cell, CD45RO-positive;effector memory CD8-positive, alpha-beta T cell;CD8-alpha-beta-positive, alpha-beta intraepithelial T cell;mature NK T cell;type I NK T cell;mucosal invariant T cell;gamma-delta T cell;mature gamma-delta T cell;CD8-alpha alpha pos…	CD160	N
CD163	ENSG00000177575	hAtlas_v1.1	Xenium Human 5K Pan Tissue & Pathways Panel	2	Scavenger receptor cysteine-rich type 1 protein M130 (Hemoglobin scavenger receptor) (CD antigen CD163)	Secreted	phagocyte;macrophage;elicited macrophage;inflammatory macrophage;alternatively activated macrophage;tissue-resident macrophage;Kupffer cell;alveolar macrophage;colon macrophage;lung macrophage;Hofbauer cell;mononuclear phagocyte;classical monocyte;hematopoietic cell;leukocyte;professional antigen presenting cell;dendritic cell, human;myeloid leukocyte;monocyte;CD14-positive, CD16-positive monocyt…		Y
CD177	ENSG00000204936	hAtlas_v1.1	Xenium Human 5K Pan Tissue & Pathways Panel	2	CD177 antigen (Human neutrophil alloantigen 2a) (HNA-2a) (NB1 glycoprotein) (NB1 GP) (Polycythemia rubra vera protein 1) (PRV-1) (CD antigen CD177)	Cell membrane	blood cell;granulocyte;neutrophil;immature neutrophil;myelocyte;granulocytopoietic cell	PECAM1	N
CD180	ENSG00000134061	hAtlas_v1.1	Xenium Human 5K Pan Tissue & Pathways Panel	3	CD180 antigen (Lymphocyte antigen 64) (Radioprotective 105 kDa protein) (CD antigen CD180)	Cell membrane			N
CD19	ENSG00000177455	hAtlas_v1.1	Xenium Human 5K Pan Tissue & Pathways Panel	6	B-lymphocyte antigen CD19 (B-lymphocyte surface antigen B4) (Differentiation antigen CD19) (T-cell surface antigen Leu-12) (CD antigen CD19)	Cell membrane	professional antigen presenting cell;mature B cell;memory B cell;unswitched memory B cell;class switched memory B cell;IgG memory B cell;naive B cell;B-1a B cell;B-1b B cell;follicular B cell;germinal center B cell;mononuclear cell;lymphocyte;regulatory T cell;B cell;immature B cell;precursor B cell;small pre-B-II cell;large pre-B-II cell;pre-B-I cell;late pro-B cell;transitional stage B cell;ear…		Y
CD1A	ENSG00000158477	hAtlas_v1.1	Xenium Human 5K Pan Tissue & Pathways Panel	3	T-cell surface glycoprotein CD1a (T-cell surface antigen T6/Leu-6) (hTa1 thymocyte antigen) (CD antigen CD1a)	Cell membrane	Langerhans cell;alpha-beta T cell;immature alpha-beta T cell;double-positive, alpha-beta thymocyte;CD8-alpha-alpha-positive, alpha-beta intraepithelial T cell;intraepithelial lymphocyte;immature T cell;thymocyte;double negative thymocyte		N
CD1B	ENSG00000158485	hAtlas_v1.1	Xenium Human 5K Pan Tissue & Pathways Panel	3	T-cell surface glycoprotein CD1b (CD antigen CD1b)	Cell membrane	lymphocyte;T cell;alpha-beta T cell;immature alpha-beta T cell;double-positive, alpha-beta thymocyte;CD8-alpha-alpha-positive, alpha-beta intraepithelial T cell;gamma-delta T cell;intraepithelial lymphocyte;immature T cell;thymocyte;double negative thymocyte		N
CD1C	ENSG00000158481	hAtlas_v1.1	Xenium Human 5K Pan Tissue & Pathways Panel	3	T-cell surface glycoprotein CD1c (CD antigen CD1c)	Cell membrane	mononuclear phagocyte;professional antigen presenting cell;dendritic cell;conventional dendritic cell;Langerhans cell;myeloid dendritic cell;myeloid dendritic cell, human;CD1c-positive myeloid dendritic cell;dendritic cell, human;unswitched memory B cell;B-1a B cell;B-1b B cell;follicular B cell;immature alpha-beta T cell;double-positive, alpha-beta thymocyte;immature T cell;thymocyte;transitiona…		Y
CD1D	ENSG00000158473	hAtlas_v1.1	Xenium Human 5K Pan Tissue & Pathways Panel	3	Antigen-presenting glycoprotein CD1d (R3G1) (CD antigen CD1d)	Cell membrane	mononuclear phagocyte;dendritic cell;conventional dendritic cell;Langerhans cell	CEACAM	N
CD1E	ENSG00000158488	hAtlas_v1.1	Xenium Human 5K Pan Tissue & Pathways Panel	3	T-cell surface glycoprotein CD1e, membrane-associated (hCD1e) (R2G1) (CD antigen CD1e)	Lysosome lumen	mononuclear phagocyte;Langerhans cell;dendritic cell, human;lymphocyte;T cell;alpha-beta T cell;immature alpha-beta T cell;double-positive, alpha-beta thymocyte;CD8-alpha-alpha-positive, alpha-beta intraepithelial T cell;gamma-delta T cell;intraepithelial lymphocyte;immature T cell;thymocyte;double negative thymocyte		Y
CD2	ENSG00000116824	hAtlas_v1.1	Xenium Human 5K Pan Tissue & Pathways Panel	3	T-cell surface antigen CD2 (Erythrocyte receptor) (LFA-2) (LFA-3 receptor) (Rosette receptor) (T-cell surface antigen T11/Leu-5) (CD antigen CD2)	Cell membrane	hematopoietic cell;leukocyte;mononuclear cell;lymphocyte;T cell;alpha-beta T cell;mature alpha-beta T cell;CD4-positive helper T cell;T-helper 1 cell;T-helper 17 cell;T follicular helper cell;CD4-positive, CD25-positive, alpha-beta regulatory T cell;memory regulatory T cell;activated CD4-positive, alpha-beta T cell;activated CD4-positive, alpha-beta T cell, human;effector memory CD4-positive, alp…		Y
CD200	ENSG00000091972	hAtlas_v1.1	Xenium Human 5K Pan Tissue & Pathways Panel	3	OX-2 membrane glycoprotein (CD antigen CD200)	Cell membrane	prostate gland microvascular endothelial cell;pancreatic PP cell;endothelial cell of lymphatic vessel;hematopoietic multipotent progenitor cell;early lymphoid progenitor	CD200	N
CD207	ENSG00000116031	hAtlas_v1.1	Xenium Human 5K Pan Tissue & Pathways Panel	3	C-type lectin domain family 4 member K (Langerin) (CD antigen CD207)	Membrane	mononuclear phagocyte;Langerhans cell		N
CD209	ENSG00000090659	hAtlas_v1.1	Xenium Human 5K Pan Tissue & Pathways Panel	3	CD209 antigen (C-type lectin domain family 4 member L) (Dendritic cell-specific ICAM-3-grabbing non-integrin 1) (DC-SIGN) (DC-SIGN1) (CD antigen CD209)	Secreted	blood vessel endothelial cell;endothelial cell of lymphatic vessel;mononuclear phagocyte	CEACAM;ICAM	N
CD22	ENSG00000012124	hAtlas_v1.1	Xenium Human 5K Pan Tissue & Pathways Panel	3	B-cell receptor CD22 (B-lymphocyte cell adhesion molecule) (BL-CAM) (Sialic acid-binding Ig-like lectin 2) (Siglec-2) (T-cell surface antigen Leu-14) (CD antigen CD22)	Cell membrane	professional antigen presenting cell;dendritic cell, human;mature B cell;memory B cell;unswitched memory B cell;class switched memory B cell;IgG memory B cell;IgG-negative class switched memory B cell;naive B cell;B-1b B cell;follicular B cell;germinal center B cell;B cell;immature B cell;transitional stage B cell	CD45	N
CD226	ENSG00000150637	hAtlas_v1.1	Xenium Human 5K Pan Tissue & Pathways Panel	3	CD226 antigen (DNAX accessory molecule 1) (DNAM-1) (CD antigen CD226)	Cell membrane	platelet;megakaryocyte	NECTIN;PVR	N
CD244	ENSG00000122223	hAtlas_v1.1	Xenium Human 5K Pan Tissue & Pathways Panel	3	Natural killer cell receptor 2B4 (NK cell activation-inducing ligand) (NAIL) (NK cell type I receptor protein 2B4) (NKR2B4) (h2B4) (SLAM family member 4) (SLAMF4) (Signaling lymphocytic activation molecule 4) (CD antigen CD244)	Membrane	innate lymphoid cell;natural killer cell		N
CD247	ENSG00000198821	hAtlas_v1.1	Xenium Human 5K Pan Tissue & Pathways Panel	3	T-cell surface glycoprotein CD3 zeta chain (T-cell receptor T3 zeta chain) (CD antigen CD247)	Cell membrane	hematopoietic cell;leukocyte;mononuclear cell;lymphocyte;T cell;alpha-beta T cell;mature alpha-beta T cell;CD8-positive, alpha-beta cytotoxic T cell;activated CD8-positive, alpha-beta T cell, human;CD8-positive, alpha-beta cytokine secreting effector T cell;mature NK T cell;gamma-delta T cell;mature gamma-delta T cell;mature T cell;exhausted T cell;intraepithelial lymphocyte;innate lymphoid cell;…		Y
CD248	ENSG00000174807	hAtlas_v1.1	Xenium Human 5K Pan Tissue & Pathways Panel	3	Endosialin (Tumor endothelial marker 1) (CD antigen CD248)	Membrane	tracheobronchial smooth muscle cell;decidual cell;connective tissue cell;fibroblast;reticular cell;pulmonary interstitial fibroblast;pancreatic stellate cell;fibroblast of lung;bronchus fibroblast of lung;skin fibroblast;myofibroblast cell;stromal cell;stromal cell of ovary;interstitial cell of ovary;adventitial cell;mesenchymal cell		N
CD27	ENSG00000139193	hAtlas_v1.1	Xenium Human 5K Pan Tissue & Pathways Panel	3	CD27 antigen (CD27L receptor) (T-cell activation antigen CD27) (T14) (Tumor necrosis factor receptor superfamily member 7) (CD antigen CD27)	Membrane	leukocyte;mature B cell;follicular B cell;germinal center B cell;plasmablast;mononuclear cell;lymphocyte;T cell;CD4-positive, CD25-positive, alpha-beta regulatory T cell;naive regulatory T cell;memory regulatory T cell;activated CD4-positive, alpha-beta T cell, human;naive thymus-derived CD8-positive, alpha-beta T cell;CD8-alpha-alpha-positive, alpha-beta intraepithelial T cell;mature T cell;regu…	CD70	Y
CD274	ENSG00000120217	hAtlas_v1.1	Xenium Human 5K Pan Tissue & Pathways Panel	3	Programmed cell death 1 ligand 1 (PD-L1) (PDCD1 ligand 1) (Programmed death ligand 1) (hPD-L1) (B7 homolog 1) (B7-H1) (CD antigen CD274)	Cell membrane		CD80;PD-L1	N
CD276	ENSG00000103855	hAtlas_v1.1	Xenium Human 5K Pan Tissue & Pathways Panel	3	CD276 antigen (4Ig-B7-H3) (B7 homolog 3) (B7-H3) (Costimulatory molecule) (CD antigen CD276)	Membrane	extravillous trophoblast;pancreatic stellate cell	CD276	N
CD28	ENSG00000178562	hAtlas_v1.1	Xenium Human 5K Pan Tissue & Pathways Panel	3	T-cell-specific surface glycoprotein CD28 (TP44) (CD antigen CD28)	Membrane	T cell;alpha-beta T cell;mature alpha-beta T cell;CD4-positive, alpha-beta T cell;CD4-positive helper T cell;T-helper 1 cell;T follicular helper cell;CD4-positive, CD25-positive, alpha-beta regulatory T cell;naive regulatory T cell;CD4-positive, alpha-beta memory T cell;CD4-positive, alpha-beta memory T cell, CD45RO-positive;effector memory CD4-positive, alpha-beta T cell;effector CD4-positive, a…	CD80;CD86;ICOS	Y
CD2AP	ENSG00000198087	hAtlas_v1.1	Xenium Human 5K Pan Tissue & Pathways Panel	3	CD2-associated protein (Adapter protein CMS) (Cas ligand with multiple SH3 domains)	Cytoplasm	papillary tips cell		N
CD2BP2	ENSG00000169217	hAtlas_v1.1	Xenium Human 5K Pan Tissue & Pathways Panel	3	CD2 antigen cytoplasmic tail-binding protein 2 (CD2 cytoplasmic domain-binding protein 2) (CD2 tail-binding protein 2) (U5 snRNP 52K protein) (U5-52K)	Cytoplasm;Nucleus			N
CD300A	ENSG00000167851	hAtlas_v1.1	Xenium Human 5K Pan Tissue & Pathways Panel	3	CMRF35-like molecule 8 (CLM-8) (CD300 antigen-like family member A) (CMRF-35-H9) (CMRF35-H9) (CMRF35-H) (IRC1/IRC2) (Immunoglobulin superfamily member 12) (IgSF12) (Inhibitory receptor protein 60) (IRp60) (NK inhibitory receptor) (CD antigen CD300a)	Cell membrane	colon macrophage;innate lymphoid cell;natural killer cell;CD16-negative, CD56-bright natural killer cell, human;CD16-positive, CD56-dim natural killer cell, human;decidual natural killer cell, human;ILC1, human		N
CD300C	ENSG00000167850	hAtlas_v1.1	Xenium Human 5K Pan Tissue & Pathways Panel	3	CMRF35-like molecule 6 (CLM-6) (CD300 antigen-like family member C) (CMRF35-A1) (CMRF-35) (Immunoglobulin superfamily member 16) (IgSF16) (CD antigen CD300c)	Cell membrane			N
CD300E	ENSG00000186407	hAtlas_v1.1	Xenium Human 5K Pan Tissue & Pathways Panel	3	CMRF35-like molecule 2 (CLM-2) (CD300 antigen-like family member E) (CMRF35-A5) (Immune receptor expressed on myeloid cells 2) (IREM-2) (Polymeric immunoglobulin receptor 2) (PIgR-2) (PIgR2) (Poly-Ig receptor 2) (CD antigen CD300e)	Cell membrane	phagocyte;classical monocyte;CD14-positive, CD16-negative classical monocyte;myeloid leukocyte;monocyte;CD14-positive monocyte;CD14-positive, CD16-positive monocyte;intermediate monocyte;mononuclear cell;mature NK T cell;myeloid cell		N
CD302	ENSG00000241399	hAtlas_v1.1	Xenium Human 5K Pan Tissue & Pathways Panel	3	CD302 antigen (C-type lectin BIMLEC) (C-type lectin domain family 13 member A) (DEC205-associated C-type lectin 1) (Type I transmembrane C-type lectin receptor DCL-1) (CD antigen CD302)	Membrane	conventional dendritic cell;myeloid dendritic cell;CD1c-positive myeloid dendritic cell;connective tissue cell;fibroblast;fibroblast of lung		N
CD320	ENSG00000167775	hAtlas_v1.1	Xenium Human 5K Pan Tissue & Pathways Panel	2	CD320 antigen (8D6 antigen) (FDC-signaling molecule 8D6) (FDC-SM-8D6) (Transcobalamin receptor) (TCblR) (CD antigen CD320)	Cell membrane	gut endothelial cell;cerebral cortex endothelial cell;plasmablast		N
CD33	ENSG00000105383	hAtlas_v1.1	Xenium Human 5K Pan Tissue & Pathways Panel	3	Myeloid cell surface antigen CD33 (Sialic acid-binding Ig-like lectin 3) (Siglec-3) (gp67) (CD antigen CD33)	Peroxisome	eosinophil;dendritic cell;conventional dendritic cell;macrophage dendritic cell progenitor;common myeloid progenitor		N
CD34	ENSG00000174059	hAtlas_v1.1	Xenium Human 5K Pan Tissue & Pathways Panel	3	Hematopoietic progenitor cell antigen CD34 (CD antigen CD34)	Membrane	hematopoietic stem cell;CD34-positive, CD38-negative hematopoietic stem cell;interstitial cell of Cajal;blood vessel endothelial cell;endothelial tip cell;vein endothelial cell;vasa recta descending limb cell;retinal blood vessel endothelial cell;endothelial cell of artery;capillary endothelial cell;gut endothelial cell;endothelial cell of uterus;hematopoietic multipotent progenitor cell;early T …	CD34;SELL	Y
CD36	ENSG00000135218	hAtlas_v1.1	Xenium Human 5K Pan Tissue & Pathways Panel	2	Platelet glycoprotein 4 (Fatty acid translocase) (FAT) (Glycoprotein IIIb) (GPIIIB) (Leukocyte differentiation antigen CD36) (PAS IV) (PAS-4) (Platelet collagen receptor) (Platelet glycoprotein IV) (GPIV) (Thrombospondin receptor) (CD antigen CD36)	Cell membrane	vein endothelial cell;capillary endothelial cell;dermis microvascular lymphatic vessel endothelial cell;Hofbauer cell;cardiac muscle cell;regular atrial cardiac myocyte;regular ventricular cardiac myocyte;muscle precursor cell;cardiac muscle myoblast;dendritic cell, human;erythroid lineage cell;erythroblast;fat cell;white fat cell;adipocyte of breast	THBS	Y
CD38	ENSG00000004468	hAtlas_v1.1	Xenium Human 5K Pan Tissue & Pathways Panel	3	ADP-ribosyl cyclase/cyclic ADP-ribose hydrolase 1	Cell surface	plasmablast;IgG plasmablast;IgA plasmablast;alpha-beta T cell;immature alpha-beta T cell;double-positive, alpha-beta thymocyte;mature alpha-beta T cell;CD8-alpha-alpha-positive, alpha-beta intraepithelial T cell;mucosal invariant T cell;mature T cell;immature T cell;thymocyte;precursor B cell;small pre-B-II cell;large pre-B-II cell;pre-B-I cell;late pro-B cell;plasma cell;IgG plasma cell;IgM plas…	PECAM2	N
CD3E	ENSG00000198851	hAtlas_v1.1	Xenium Human 5K Pan Tissue & Pathways Panel	5	T-cell surface glycoprotein CD3 epsilon chain (T-cell surface antigen T3/Leu-4 epsilon chain) (CD antigen CD3e)	Cell membrane	hematopoietic cell;leukocyte;mononuclear cell;lymphocyte;T cell;alpha-beta T cell;immature alpha-beta T cell;double-positive, alpha-beta thymocyte;mature alpha-beta T cell;CD4-positive, alpha-beta T cell;CD4-positive helper T cell;T-helper 2 cell;T-helper 22 cell;T follicular helper cell;naive thymus-derived CD4-positive, alpha-beta T cell;effector memory CD4-positive, alpha-beta T cell;effector …		Y
CD3EAP	ENSG00000117877	hAtlas_v1.1	Xenium Human 5K Pan Tissue & Pathways Panel	3	CD3EAP protein				N
CD3G	ENSG00000160654	hAtlas_v1.1	Xenium Human 5K Pan Tissue & Pathways Panel	5	T-cell surface glycoprotein CD3 gamma chain (T-cell receptor T3 gamma chain) (CD antigen CD3g)	Cell membrane	hematopoietic cell;leukocyte;mononuclear cell;lymphocyte;T cell;alpha-beta T cell;immature alpha-beta T cell;double-positive, alpha-beta thymocyte;mature alpha-beta T cell;CD4-positive, alpha-beta T cell;T-helper 2 cell;CD4-positive, CD25-positive, alpha-beta regulatory T cell;naive regulatory T cell;memory regulatory T cell;activated CD4-positive, alpha-beta T cell, human;CD4-positive, alpha-bet…		Y
CD4	ENSG00000010610	hAtlas_v1.1	Xenium Human 5K Pan Tissue & Pathways Panel	6	T-cell surface glycoprotein CD4 (T-cell surface antigen T4/Leu-3) (CD antigen CD4)	Cell membrane	macrophage;colon macrophage;dendritic cell;plasmacytoid dendritic cell;plasmacytoid dendritic cell, human;dendritic cell, human;lymphocyte;T cell;T-helper 1 cell;T follicular helper cell;effector memory CD4-positive, alpha-beta T cell;regulatory T cell;cytotoxic T cell	IL16;MHC-II	Y
CD40	ENSG00000101017	hAtlas_v1.1	Xenium Human 5K Pan Tissue & Pathways Panel	3	Tumor necrosis factor receptor superfamily member 5 (B-cell surface antigen CD40) (Bp50) (CD40L receptor) (CDw40) (CD antigen CD40)	Secreted	medullary thymic epithelial cell;dendritic cell;myeloid dendritic cell, human;memory B cell;class switched memory B cell;IgG memory B cell;IgG-negative class switched memory B cell;B-1a B cell;germinal center B cell	CD40	N
CD40LG	ENSG00000102245	hAtlas_v1.1	Xenium Human 5K Pan Tissue & Pathways Panel	3	CD40 ligand (CD40-L) (T-cell antigen Gp39) (TNF-related activation protein) (TRAP) (Tumor necrosis factor ligand superfamily member 5) (CD antigen CD154)	Cell membrane	T cell;alpha-beta T cell;mature alpha-beta T cell;CD4-positive, alpha-beta T cell;CD4-positive helper T cell;T-helper 1 cell;T-helper 17 cell;T follicular helper cell;activated CD4-positive, alpha-beta T cell;activated CD4-positive, alpha-beta T cell, human;CD4-positive, alpha-beta memory T cell;CD4-positive, alpha-beta memory T cell, CD45RO-positive;central memory CD4-positive, alpha-beta T cell…	CD40	N
CD44	ENSG00000026508	hAtlas_v1.1	Xenium Human 5K Pan Tissue & Pathways Panel	2	CD44 antigen (CDw44) (Epican) (Extracellular matrix receptor III) (ECMR-III) (GP90 lymphocyte homing/adhesion receptor) (HUTCH-I) (Heparan sulfate proteoglycan) (Hermes antigen) (Hyaluronate receptor) (Phagocytic glycoprotein 1) (PGP-1) (Phagocytic glycoprotein I) (PGP-I) (CD antigen CD44)	Cell membrane	intestinal crypt stem cell of large intestine;pancreatic ductal cell;pancreatic acinar cell;elicited macrophage;alternatively activated macrophage;hematopoietic cell;granulocyte;leukocyte;myeloid leukocyte;mast cell;B cell;myeloid cell;early T lineage precursor;fibroblast of breast	MIF;SPP1;GALECTIN;COLLAGEN;FN1;LAMININ;SELE	Y
CD46	ENSG00000117335	hAtlas_v1.1	Xenium Human 5K Pan Tissue & Pathways Panel	3	Membrane cofactor protein (TLX) (Trophoblast leukocyte common antigen) (CD antigen CD46)	Cytoplasmic vesicle	intrahepatic cholangiocyte;urothelial cell;bladder urothelial cell;intestinal tuft cell;tuft cell of colon;salivary gland cell;serous cell of epithelium of trachea;bladder cell	CD46	N
CD47	ENSG00000196776	hAtlas_v1.1	Xenium Human 5K Pan Tissue & Pathways Panel	3	Leukocyte surface antigen CD47 (Antigenic surface determinant protein OA3) (Integrin-associated protein) (IAP) (Protein MER6) (CD antigen CD47)	Cell membrane	fallopian tube secretory epithelial cell;pro-T cell	THBS;SIRP	Y
CD5	ENSG00000110448	hAtlas_v1.1	Xenium Human 5K Pan Tissue & Pathways Panel	3	T-cell surface glycoprotein CD5 (Lymphocyte antigen T1/Leu-1) (CD antigen CD5)	Cell membrane	mononuclear cell;lymphocyte;T cell;alpha-beta T cell;mature alpha-beta T cell;CD4-positive, alpha-beta T cell;CD4-positive helper T cell;T-helper 22 cell;T follicular helper cell;CD4-positive, CD25-positive, alpha-beta regulatory T cell;naive regulatory T cell;naive thymus-derived CD4-positive, alpha-beta T cell;activated CD4-positive, alpha-beta T cell;CD4-positive, alpha-beta memory T cell;CD4-…		N
CD55	ENSG00000196352	hAtlas_v1.1	Xenium Human 5K Pan Tissue & Pathways Panel	2	Complement decay-accelerating factor (CD antigen CD55)	Cell membrane	epithelial cell of lacrimal sac;type I pneumocyte;respiratory goblet cell;tracheal goblet cell;paneth cell of epithelium of small intestine;urothelial cell;bladder urothelial cell;conjunctival epithelial cell;neutrophil;serous cell of epithelium of trachea;bladder cell	ADGRE	N
CD58	ENSG00000116815	hAtlas_v1.1	Xenium Human 5K Pan Tissue & Pathways Panel	3	Lymphocyte function-associated antigen 3 (Ag3) (Surface glycoprotein LFA-3) (CD antigen CD58)	Cell membrane	myeloid dendritic cell, human		N
CD59	ENSG00000085063	hAtlas_v1.1	Xenium Human 5K Pan Tissue & Pathways Panel	2	CD59 glycoprotein (1F5 antigen) (20 kDa homologous restriction factor) (HRF-20) (HRF20) (MAC-inhibitory protein) (MAC-IP) (MEM43 antigen) (Membrane attack complex inhibition factor) (MACIF) (Membrane inhibitor of reactive lysis) (MIRL) (Protectin) (CD antigen CD59)	Cell membrane	pancreatic ductal cell;blood vessel endothelial cell;vein endothelial cell;capillary endothelial cell;lung microvascular endothelial cell;prostate gland microvascular endothelial cell;lung endothelial cell;endothelial cell of vascular tree;epithelial cell of urethra;fibroblast of breast;serous cell of epithelium of trachea		N
CD5L	ENSG00000073754	hAtlas_v1.1	Xenium Human 5K Pan Tissue & Pathways Panel	3	CD5 antigen-like (Apoptosis inhibitor expressed by macrophages) (hAIM) (CT-2) (IgM-associated peptide) (SP-alpha)	Secreted	Hofbauer cell		N
CD6	ENSG00000013725	hAtlas_v1.1	Xenium Human 5K Pan Tissue & Pathways Panel	3	T-cell differentiation antigen CD6 (T12) (TP120) (CD antigen CD6)	Cell membrane	leukocyte;mononuclear cell;lymphocyte;T cell;alpha-beta T cell;mature alpha-beta T cell;CD4-positive, alpha-beta T cell;CD4-positive helper T cell;T-helper 1 cell;T-helper 22 cell;T follicular helper cell;naive thymus-derived CD4-positive, alpha-beta T cell;activated CD4-positive, alpha-beta T cell;activated CD4-positive, alpha-beta T cell, human;CD4-positive, alpha-beta memory T cell;CD4-positiv…	CD6	N
CD68	ENSG00000129226	hAtlas_v1.1	Xenium Human 5K Pan Tissue & Pathways Panel	2	Macrosialin (Gp110) (CD antigen CD68)	Endosome membrane	phagocyte;macrophage;elicited macrophage;inflammatory macrophage;alternatively activated macrophage;Kupffer cell;alveolar macrophage;colon macrophage;lung macrophage;Hofbauer cell;classical monocyte;CD14-positive, CD16-negative classical monocyte;osteoclast;professional antigen presenting cell;plasmacytoid dendritic cell;plasmacytoid dendritic cell, human;dendritic cell, human;myeloid leukocyte;m…		Y
CD7	ENSG00000173762	hAtlas_v1.1	Xenium Human 5K Pan Tissue & Pathways Panel	2	T-cell antigen CD7 (GP40) (T-cell leukemia antigen) (T-cell surface antigen Leu-9) (TP41) (CD antigen CD7)	Membrane	hematopoietic cell;leukocyte;mononuclear cell;lymphocyte;T cell;naive thymus-derived CD8-positive, alpha-beta T cell;CD8-positive, alpha-beta cytokine secreting effector T cell;CD8-alpha-beta-positive, alpha-beta intraepithelial T cell;CD8-alpha-alpha-positive, alpha-beta intraepithelial T cell;gamma-delta T cell;CD8-alpha alpha positive, gamma-delta intraepithelial T cell;exhausted T cell;intrae…		N
CD70	ENSG00000125726	hAtlas_v1.1	Xenium Human 5K Pan Tissue & Pathways Panel	3	CD70 antigen (CD27 ligand) (CD27-L) (Tumor necrosis factor ligand superfamily member 7) (CD antigen CD70)	Membrane	medullary thymic epithelial cell;CD4-positive helper T cell;T-helper 17 cell;regulatory T cell;exhausted T cell	CD70	N
CD72	ENSG00000137101	hAtlas_v1.1	Xenium Human 5K Pan Tissue & Pathways Panel	3	B-cell differentiation antigen CD72 (Lyb-2) (CD antigen CD72)	Membrane	mature B cell;unswitched memory B cell;naive B cell;B-1a B cell;B-1b B cell;follicular B cell;germinal center B cell;mononuclear cell;lymphocyte;B cell;immature B cell;precursor B cell;small pre-B-II cell;large pre-B-II cell;pre-B-I cell	SEMA4	N
CD79A	ENSG00000105369	hAtlas_v1.1	Xenium Human 5K Pan Tissue & Pathways Panel	5	B-cell antigen receptor complex-associated protein alpha chain (Ig-alpha) (MB-1 membrane glycoprotein) (Membrane-bound immunoglobulin-associated protein) (Surface IgM-associated protein) (CD antigen CD79a)	Cell membrane	hematopoietic cell;leukocyte;professional antigen presenting cell;mature B cell;memory B cell;unswitched memory B cell;class switched memory B cell;IgG memory B cell;IgG-negative class switched memory B cell;naive B cell;B-1a B cell;B-1b B cell;follicular B cell;germinal center B cell;plasmablast;mononuclear cell;lymphocyte;regulatory T cell;B cell;immature B cell;precursor B cell;small pre-B-II …		Y
CD79B	ENSG00000007312	hAtlas_v1.1	Xenium Human 5K Pan Tissue & Pathways Panel	3	B-cell antigen receptor complex-associated protein beta chain (B-cell-specific glycoprotein B29) (Ig-beta) (Immunoglobulin-associated B29 protein) (CD antigen CD79b)	Cell membrane	hematopoietic cell;leukocyte;professional antigen presenting cell;mature B cell;memory B cell;unswitched memory B cell;class switched memory B cell;IgG memory B cell;IgG-negative class switched memory B cell;naive B cell;B-1a B cell;B-1b B cell;follicular B cell;germinal center B cell;plasmablast;mononuclear cell;lymphocyte;B cell;immature B cell;precursor B cell;small pre-B-II cell;large pre-B-I…		Y
CD80	ENSG00000121594	hAtlas_v1.1	Xenium Human 5K Pan Tissue & Pathways Panel	3	T-lymphocyte activation antigen CD80 (Activation B7-1 antigen) (BB1) (CTLA-4 counter-receptor B7.1) (B7) (CD antigen CD80)	Membrane		CD80	N
CD82	ENSG00000085117	hAtlas_v1.1	Xenium Human 5K Pan Tissue & Pathways Panel	3	CD82 antigen (C33 antigen) (IA4) (Inducible membrane protein R2) (Metastasis suppressor Kangai-1) (Suppressor of tumorigenicity 6 protein) (Tetraspanin-27) (Tspan-27) (CD antigen CD82)	Cell membrane	hematopoietic stem cell;CD34-positive, CD38-negative hematopoietic stem cell;follicular dendritic cell;eosinophil;erythroid progenitor cell, mammalian;basophil mast progenitor cell;pro-T cell;early T lineage precursor		N
CD83	ENSG00000112149	hAtlas_v1.1	Xenium Human 5K Pan Tissue & Pathways Panel	2	CD83 antigen (hCD83) (B-cell activation protein) (Cell surface protein HB15) (CD antigen CD83)	Membrane	elicited macrophage;inflammatory macrophage;colon macrophage;leukocyte;professional antigen presenting cell;dendritic cell;CD141-positive myeloid dendritic cell;conventional dendritic cell;myeloid dendritic cell;myeloid dendritic cell, human;CD1c-positive myeloid dendritic cell;mature conventional dendritic cell;liver dendritic cell;mature B cell;memory B cell;unswitched memory B cell;class switc…		N
CD84	ENSG00000066294	hAtlas_v1.1	Xenium Human 5K Pan Tissue & Pathways Panel	3	SLAM family member 5 (Cell surface antigen MAX.3) (Hly9-beta) (Leukocyte differentiation antigen CD84) (Signaling lymphocytic activation molecule 5) (CD antigen CD84)	Cell membrane	osteoclast;basophil;eosinophil;common myeloid progenitor		N
CD86	ENSG00000114013	hAtlas_v1.1	Xenium Human 5K Pan Tissue & Pathways Panel	3	T-lymphocyte activation antigen CD86 (Activation B7-2 antigen) (B70) (BU63) (CTLA-4 counter-receptor B7.2) (FUN-1) (CD antigen CD86)	Cell membrane	phagocyte;macrophage;inflammatory macrophage;tissue-resident macrophage;colon macrophage;mononuclear phagocyte;professional antigen presenting cell;dendritic cell;conventional dendritic cell;Langerhans cell;myeloid dendritic cell;myeloid dendritic cell, human;CD1c-positive myeloid dendritic cell;myeloid leukocyte;myeloid cell	CD86	N
CD8A	ENSG00000153563	hAtlas_v1.1	Xenium Human 5K Pan Tissue & Pathways Panel	6	T-cell surface glycoprotein CD8 alpha chain (T-lymphocyte differentiation antigen T8/Leu-2) (CD antigen CD8a)	Secreted	hematopoietic cell;leukocyte;mononuclear cell;lymphocyte;T cell;alpha-beta T cell;immature alpha-beta T cell;double-positive, alpha-beta thymocyte;CD8-positive, alpha-beta thymocyte;immature NK T cell;mature alpha-beta T cell;CD8-positive, alpha-beta T cell;CD8-positive, alpha-beta cytotoxic T cell;naive thymus-derived CD8-positive, alpha-beta T cell;activated CD8-positive, alpha-beta T cell;acti…	CEACAM;LCK;MHC-I	Y
CD8B	ENSG00000172116	hAtlas_v1.1	Xenium Human 5K Pan Tissue & Pathways Panel	6	T-cell surface glycoprotein CD8 beta chain (CD antigen CD8b)	Secreted	hematopoietic cell;leukocyte;mononuclear cell;lymphocyte;T cell;alpha-beta T cell;immature alpha-beta T cell;double-positive, alpha-beta thymocyte;CD8-positive, alpha-beta thymocyte;mature alpha-beta T cell;activated CD4-positive, alpha-beta T cell, human;CD8-positive, alpha-beta T cell;CD8-positive, alpha-beta cytotoxic T cell;naive thymus-derived CD8-positive, alpha-beta T cell;activated CD8-po…	MHC-I	Y
CD93	ENSG00000125810	hAtlas_v1.1	Xenium Human 5K Pan Tissue & Pathways Panel	2	Complement component C1q receptor (C1q/MBL/SPA receptor) (C1qR) (C1qR(p)) (C1qRp) (CDw93) (Complement component 1 q subcomponent receptor 1) (Matrix-remodeling-associated protein 4) (CD antigen CD93)	Membrane	squamous epithelial cell;blood vessel endothelial cell;endothelial tip cell;vein endothelial cell;vasa recta ascending limb cell;vasa recta descending limb cell;retinal blood vessel endothelial cell;endothelial cell of artery;kidney capillary endothelial cell;capillary endothelial cell;lung microvascular endothelial cell;prostate gland microvascular endothelial cell;lung endothelial cell;endothel…		N
CD96	ENSG00000153283	hAtlas_v1.1	Xenium Human 5K Pan Tissue & Pathways Panel	3	T-cell surface protein tactile (Cell surface antigen CD96) (T cell-activated increased late expression protein) (CD antigen CD96)	Membrane	taste receptor cell;T cell;T-helper 1 cell;CD8-alpha-beta-positive, alpha-beta intraepithelial T cell;mature NK T cell;exhausted T cell;intraepithelial lymphocyte;decidual natural killer cell, human;group 3 innate lymphoid cell;epicardial adipocyte;adipocyte of epicardial fat of left ventricle	CD96	N
CD99	ENSG00000002586	hAtlas_v1.1	Xenium Human 5K Pan Tissue & Pathways Panel	2	CD99 antigen (12E7) (E2 antigen) (Protein MIC2) (T-cell surface glycoprotein E2) (CD antigen CD99)	Membrane	Sertoli cell;pancreatic endocrine cell;type B pancreatic cell;pancreatic A cell;enteroendocrine cell;endosteal cell;preosteoblast;immature alpha-beta T cell;double-positive, alpha-beta thymocyte;immature T cell;thymocyte;double negative thymocyte;late pro-B cell;early lymphoid progenitor;lymphoid lineage restricted progenitor cell;pro-T cell;common lymphoid progenitor	CD99	N
CDA	ENSG00000158825	hAtlas_v1.1	Xenium Human 5K Pan Tissue & Pathways Panel	3	Cytidine deaminase		renal beta-intercalated cell;granulocyte;neutrophil;immature neutrophil;promonocyte;myelocyte;myeloid lineage restricted progenitor cell;granulocytopoietic cell		N
CDAN1	ENSG00000140326	hAtlas_v1.1	Xenium Human 5K Pan Tissue & Pathways Panel	3	Codanin-1	Cytoplasm;Nucleus;Membrane			N
CDC123	ENSG00000151465	hAtlas_v1.1	Xenium Human 5K Pan Tissue & Pathways Panel	3	Cell division cycle protein 123 homolog (Protein D123) (HT-1080) (PZ32)	Cytoplasm			N
CDC14A	ENSG00000079335	hAtlas_v1.1	Xenium Human 5K Pan Tissue & Pathways Panel	3	Dual specificity protein phosphatase CDC14A	Nucleus	kidney glomerular epithelial cell;podocyte;activated CD4-positive, alpha-beta T cell, human		N
CDC20	ENSG00000117399	hAtlas_v1.1	Xenium Human 5K Pan Tissue & Pathways Panel	3	Cell division cycle protein 20 homolog (p55CDC)	Cytoplasm			N
CDC25A	ENSG00000164045	hAtlas_v1.1	Xenium Human 5K Pan Tissue & Pathways Panel	3	M-phase inducer phosphatase 1				N
CDC25C	ENSG00000158402	hAtlas_v1.1	Xenium Human 5K Pan Tissue & Pathways Panel	3	M-phase inducer phosphatase 3	Nucleus			N
CDC27	ENSG00000004897	hAtlas_v1.1	Xenium Human 5K Pan Tissue & Pathways Panel	3	Cell division cycle protein 27 homolog (Anaphase-promoting complex subunit 3) (APC3) (CDC27 homolog) (CDC27Hs) (H-NUC)	Nucleus	enucleate erythrocyte;erythroblast		N
CDC34	ENSG00000099804	hAtlas_v1.1	Xenium Human 5K Pan Tissue & Pathways Panel	3	Ubiquitin-conjugating enzyme E2 R1	Cytoplasm;Nucleus			N
CDC37	ENSG00000105401	hAtlas_v1.1	Xenium Human 5K Pan Tissue & Pathways Panel	3	Hsp90 co-chaperone Cdc37 (Hsp90 chaperone protein kinase-targeting subunit) (p50Cdc37)	Cytoplasm	endothelial tip cell		N
CDC42	ENSG00000070831	hAtlas_v1.1	Xenium Human 5K Pan Tissue & Pathways Panel	2	Cell division control protein 42 homolog	Cell membrane	mast cell;mucosal type mast cell;peripheral blood mononuclear cell		N
CDC42BPG	ENSG00000171219	hAtlas_v1.1	Xenium Human 5K Pan Tissue & Pathways Panel	3	Serine/threonine-protein kinase MRCK gamma	Cytoplasm			N
CDC6	ENSG00000094804	hAtlas_v1.1	Xenium Human 5K Pan Tissue & Pathways Panel	3	Cell division control protein 6 homolog (CDC6-related protein) (Cdc18-related protein) (HsCdc18) (p62(cdc6)) (HsCDC6)	Nucleus			N
CDC73	ENSG00000134371	hAtlas_v1.1	Xenium Human 5K Pan Tissue & Pathways Panel	3	Parafibromin (Cell division cycle protein 73 homolog) (Hyperparathyroidism 2 protein)	Nucleus			N
CDCA2	ENSG00000184661	hAtlas_v1.1	Xenium Human 5K Pan Tissue & Pathways Panel	3	Cell division cycle-associated protein 2 (Recruits PP1 onto mitotic chromatin at anaphase protein) (Repo-Man)	Nucleus			N
CDCA3	ENSG00000111665	hAtlas_v1.1	Xenium Human 5K Pan Tissue & Pathways Panel	3	Cell division cycle-associated protein 3 (Gene-rich cluster protein C8) (Trigger of mitotic entry protein 1) (TOME-1)	Cytoplasm	pro-B cell		N
CDCA7L	ENSG00000164649	hAtlas_v1.1	Xenium Human 5K Pan Tissue & Pathways Panel	3	Cell division cycle-associated 7-like protein (Protein JPO2) (Transcription factor RAM2)	Cytoplasm;Nucleus			N
CDCP1	ENSG00000163814	hAtlas_v1.1	Xenium Human 5K Pan Tissue & Pathways Panel	3	CUB domain-containing protein 1 (Membrane glycoprotein gp140) (Subtractive immunization M plus HEp3-associated 135 kDa protein) (SIMA135) (Transmembrane and associated with src kinases) (CD antigen CD318)	Secreted			N
CDH1	ENSG00000039068	hAtlas_v1.1	Xenium Human 5K Pan Tissue & Pathways Panel	3	Cadherin-1 (CAM 120/80) (Epithelial cadherin) (E-cadherin) (Uvomorulin) (CD antigen CD324)	Cell junction	ciliated cell of the bronchus;kidney collecting duct epithelial cell;lung neuroendocrine cell;type I pneumocyte;type II pneumocyte;pulmonary ionocyte;brush cell of bronchus;club cell;basal epithelial cell of tracheobronchial tree;kidney distal convoluted tubule epithelial cell;macula densa epithelial cell;kidney loop of Henle thick ascending limb epithelial cell;kidney loop of Henle medullary thi…	CDH;CDH1	Y
CDH11	ENSG00000140937	hAtlas_v1.1	Xenium Human 5K Pan Tissue & Pathways Panel	2	Cadherin-11 (OSF-4) (Osteoblast cadherin) (OB-cadherin)	Cell membrane	endocardial cell;preosteoblast;connective tissue cell;fibroblast;pulmonary interstitial fibroblast;alveolar type 2 fibroblast cell;fibroblast of lung;bronchus fibroblast of lung;kidney interstitial fibroblast;mesangial cell;kidney interstitial cell	ANGPTL	N
CDH13	ENSG00000140945	hAtlas_v1.1	Xenium Human 5K Pan Tissue & Pathways Panel	2	Cadherin-13 (Heart cadherin) (H-cadherin) (P105) (Truncated cadherin) (T-cad) (T-cadherin)	Cell membrane	basal cell of epidermis;stem cell of epidermis;basal epithelial cell of prostatic duct;lens epithelial cell;anterior lens cell;lens fiber cell;secondary lens fiber;muscle cell;cardiac muscle cell;regular atrial cardiac myocyte;regular ventricular cardiac myocyte;muscle precursor cell;cardiac muscle myoblast		N
CDH16	ENSG00000166589	hAtlas_v1.1	Xenium Human 5K Pan Tissue & Pathways Panel	3	Cadherin-16 (Kidney-specific cadherin) (Ksp-cadherin)	Cell membrane	epithelial cell;duct epithelial cell;kidney collecting duct epithelial cell;kidney collecting duct principal cell;kidney collecting duct intercalated cell;columnar/cuboidal epithelial cell;renal principal cell;renal intercalated cell;kidney distal convoluted tubule epithelial cell;kidney loop of Henle ascending limb epithelial cell;kidney loop of Henle thick ascending limb epithelial cell;kidney …		N
CDH2	ENSG00000170558	hAtlas_v1.1	Xenium Human 5K Pan Tissue & Pathways Panel	3	Cadherin-2 (CDw325) (Neural cadherin) (N-cadherin) (CD antigen CD325)	Cell membrane	lens epithelial cell;cardiac muscle cell;regular ventricular cardiac myocyte;muscle precursor cell;cardiac muscle myoblast	CDH	N
CDH22	ENSG00000149654	hAtlas_v1.1	Xenium Human 5K Pan Tissue & Pathways Panel	3	Cadherin-22 (Pituitary and brain cadherin) (PB-cadherin)	Cell membrane			N
CDH23	ENSG00000107736	hAtlas_v1.1	Xenium Human 5K Pan Tissue & Pathways Panel	3	Cadherin-23 (Otocadherin)	Cell membrane	neuron		N
CDH3	ENSG00000062038	hAtlas_v1.1	Xenium Human 5K Pan Tissue & Pathways Panel	3	Cadherin-3 (Placental cadherin) (P-cadherin)	Cell membrane	basal cell;basal epithelial cell of prostatic duct;myoepithelial cell;myoepithelial cell of mammary gland;epithelial cell of thymus;medullary thymic epithelial cell	CDH	N
CDH5	ENSG00000179776	hAtlas_v1.1	Xenium Human 5K Pan Tissue & Pathways Panel	3	Cadherin-5 (7B4 antigen) (Vascular endothelial cadherin) (VE-cadherin) (CD antigen CD144)	Cell junction	epithelial cell;squamous epithelial cell;blood vessel endothelial cell;endothelial tip cell;vein endothelial cell;endothelial cell of umbilical vein;vasa recta descending limb cell;endothelial cell of artery;kidney capillary endothelial cell;capillary endothelial cell;lung endothelial cell;glomerular endothelial cell;endothelial cell;gut endothelial cell;endothelial cell of vascular tree;endothel…	ANGPTL;CDH5	N
CDH6	ENSG00000113361	hAtlas_v1.1	Xenium Human 5K Pan Tissue & Pathways Panel	3	Cadherin-6 (Kidney cadherin) (K-cadherin)	Cell membrane	glioblast;Schwann cell precursor;neural crest cell;epithelial cell of proximal tubule;parietal epithelial cell;ciliary muscle cell		N
CDH7	ENSG00000081138	hAtlas_v1.1	Xenium Human 5K Pan Tissue & Pathways Panel	3	Cadherin-7	Cell membrane	neuron;granule cell;glycinergic neuron		N
CDHR1	ENSG00000148600	hAtlas_v1.1	Xenium Human 5K Pan Tissue & Pathways Panel	3	Cadherin-related family member 1 (Photoreceptor cadherin) (prCAD) (Protocadherin-21)	Cell membrane	intestinal crypt stem cell of colon;basal cell of epidermis;stem cell of epidermis;retinal cone cell		N
CDHR2	ENSG00000074276	hAtlas_v1.1	Xenium Human 5K Pan Tissue & Pathways Panel	3	Cadherin-related family member 2 (Protocadherin LKC) (PC-LKC) (Protocadherin-24)	Apical cell membrane	ciliated epithelial cell;enterocyte;enterocyte of epithelium of large intestine;enterocyte of colon;enterocyte of epithelium of small intestine;enterocyte of epithelium proper of ileum;columnar/cuboidal epithelial cell;type L enteroendocrine cell;paneth cell;paneth cell of epithelium of small intestine;brush cell;M cell of gut;intestinal epithelial cell;epithelial cell of large intestine;colon ep…		N
CDK1	ENSG00000170312	hAtlas_v1.1	Xenium Human 5K Pan Tissue & Pathways Panel	3	Cyclin-dependent kinase 1 (CDK1)	Nucleus	double-positive, alpha-beta thymocyte;precursor B cell;large pre-B-II cell;erythroid lineage cell;pro-B cell;fraction A pre-pro B cell		Y
CDK10	ENSG00000185324	hAtlas_v1.1	Xenium Human 5K Pan Tissue & Pathways Panel	3	Cyclin-dependent kinase 10	Cytoplasm			N
CDK14	ENSG00000058091	hAtlas_v1.1	Xenium Human 5K Pan Tissue & Pathways Panel	2	Cyclin-dependent kinase 14	Cell membrane	retina horizontal cell;connective tissue cell;fibroblast;fibroblast of lung;mesothelial fibroblast		N
CDK16	ENSG00000102225	hAtlas_v1.1	Xenium Human 5K Pan Tissue & Pathways Panel	3	Cyclin-dependent kinase 16	Cytoplasm;Cytoplasmic vesicle			N
CDK17	ENSG00000059758	hAtlas_v1.1	Xenium Human 5K Pan Tissue & Pathways Panel	3	Cyclin-dependent kinase 17		cardiac endothelial cell		N
CDK18	ENSG00000117266	hAtlas_v1.1	Xenium Human 5K Pan Tissue & Pathways Panel	3	Cyclin-dependent kinase 18				N
CDK2	ENSG00000123374	hAtlas_v1.1	Xenium Human 5K Pan Tissue & Pathways Panel	3	Cyclin-dependent kinase 2	Cytoplasm			N
CDK3	ENSG00000250506	hAtlas_v1.1	Xenium Human 5K Pan Tissue & Pathways Panel	3	Cyclin-dependent kinase 3				N
CDK4	ENSG00000135446	hAtlas_v1.1	Xenium Human 5K Pan Tissue & Pathways Panel	1	Cyclin-dependent kinase 4	Cytoplasm	glioblast;Schwann cell precursor;macrophage dendritic cell progenitor		N
CDK5	ENSG00000164885	hAtlas_v1.1	Xenium Human 5K Pan Tissue & Pathways Panel	3	Cyclin-dependent kinase 5	Nucleus			N
CDK5RAP1	ENSG00000101391	hAtlas_v1.1	Xenium Human 5K Pan Tissue & Pathways Panel	3	Mitochondrial tRNA methylthiotransferase CDK5RAP1	Mitochondrion			N
CDK6	ENSG00000105810	hAtlas_v1.1	Xenium Human 5K Pan Tissue & Pathways Panel	2	Cyclin-dependent kinase 6	Cytoplasm;Nucleus;Cell projection	hematopoietic stem cell;CD34-positive, CD38-negative hematopoietic stem cell;megakaryocyte-erythroid progenitor cell;erythroid progenitor cell;erythroid progenitor cell, mammalian;hematopoietic precursor cell;hematopoietic multipotent progenitor cell;early lymphoid progenitor;lymphoid lineage restricted progenitor cell;pro-T cell;early T lineage precursor;common lymphoid progenitor		N
CDK7	ENSG00000134058	hAtlas_v1.1	Xenium Human 5K Pan Tissue & Pathways Panel	3	Cyclin-dependent kinase 7	Nucleus	extravillous trophoblast		N
CDK8	ENSG00000132964	hAtlas_v1.1	Xenium Human 5K Pan Tissue & Pathways Panel	3	Cyclin-dependent kinase 8	Nucleus	cortical cell of adrenal gland		N
CDK9	ENSG00000136807	hAtlas_v1.1	Xenium Human 5K Pan Tissue & Pathways Panel	3	Cyclin-dependent kinase 9	Nucleus;Cytoplasm;Nucleus			N
CDKAL1	ENSG00000145996	hAtlas_v1.1	Xenium Human 5K Pan Tissue & Pathways Panel	3	Threonylcarbamoyladenosine tRNA methylthiotransferase	Endoplasmic reticulum membrane			N
CDKL1	ENSG00000100490	hAtlas_v1.1	Xenium Human 5K Pan Tissue & Pathways Panel	3	Cyclin-dependent kinase-like 1	Cytoplasm			N
CDKL3	ENSG00000006837	hAtlas_v1.1	Xenium Human 5K Pan Tissue & Pathways Panel	3	Cyclin-dependent kinase-like 3	Cytoplasm			N
CDKN1A	ENSG00000124762	hAtlas_v1.1	Xenium Human 5K Pan Tissue & Pathways Panel	4	Cyclin-dependent kinase inhibitor 1 (CDK-interacting protein 1) (Melanoma differentiation-associated protein 6) (MDA-6) (p21)	Cytoplasm	skeletal muscle satellite stem cell;epithelial cell of lacrimal sac;prostate gland microvascular endothelial cell;medullary thymic epithelial cell;vascular associated smooth muscle cell;myometrial cell;skeletal muscle satellite cell;mature conventional dendritic cell;tendon cell		N
CDKN1B	ENSG00000111276	hAtlas_v1.1	Xenium Human 5K Pan Tissue & Pathways Panel	3	Cyclin-dependent kinase inhibitor 1B (Cyclin-dependent kinase inhibitor p27) (p27Kip1)	Nucleus;Cytoplasm;Endosome	CD4-positive, CD25-positive, alpha-beta regulatory T cell;naive regulatory T cell;memory regulatory T cell;effector CD4-positive, alpha-beta T cell;DN3 thymocyte		N
CDKN1C	ENSG00000129757	hAtlas_v1.1	Xenium Human 5K Pan Tissue & Pathways Panel	3	Cyclin-dependent kinase inhibitor 1C (Cyclin-dependent kinase inhibitor p57) (p57Kip2)	Nucleus	intestinal crypt stem cell of large intestine;paneth cell;epithelial cell of thymus;cortical thymic epithelial cell;club cell;extravillous trophoblast;placental villous trophoblast;syncytiotrophoblast cell;CD14-low, CD16-positive monocyte;connective tissue cell;fibroblast;keratocyte;fibroblast of lung;myofibroblast cell		N
CDKN2A	ENSG00000147889	hAtlas_v1.1	Xenium Human 5K Pan Tissue & Pathways Panel	2	Cyclin-dependent kinase inhibitor 2A (Cyclin-dependent kinase 4 inhibitor A) (CDK4I) (Multiple tumor suppressor 1) (MTS-1) (p16-INK4a) (p16-INK4) (p16INK4A)	Cytoplasm	glandular epithelial cell;fallopian tube secretory epithelial cell		N
CDKN2AIP	ENSG00000168564	hAtlas_v1.1	Xenium Human 5K Pan Tissue & Pathways Panel	3	CDKN2A-interacting protein (Collaborator of ARF)	Nucleus			N
CDKN2B	ENSG00000147883	hAtlas_v1.1	Xenium Human 5K Pan Tissue & Pathways Panel	3	Cyclin-dependent kinase 4 inhibitor B (Multiple tumor suppressor 2) (MTS-2) (p14-INK4b) (p15-INK4b) (p15INK4B)	Cytoplasm	intestinal crypt stem cell of large intestine		N
CDKN3	ENSG00000100526	hAtlas_v1.1	Xenium Human 5K Pan Tissue & Pathways Panel	3	Cyclin-dependent kinase inhibitor 3	Cytoplasm	DN4 thymocyte;erythroid lineage cell;enucleated reticulocyte		N
CDR2L	ENSG00000109089	hAtlas_v1.1	Xenium Human 5K Pan Tissue & Pathways Panel	3	Cerebellar degeneration-related protein 2-like (Paraneoplastic 62 kDa antigen)				N
CDSN	ENSG00000204539	hAtlas_v1.1	Xenium Human 5K Pan Tissue & Pathways Panel	3	Corneodesmosin (S protein)	Secreted			N
CDV3	ENSG00000091527	hAtlas_v1.1	Xenium Human 5K Pan Tissue & Pathways Panel	2	Protein CDV3 homolog	Cytoplasm	skeletal muscle satellite stem cell;epithelial cell of uterus;surface ectodermal cell;skeletal muscle satellite cell;professional antigen presenting cell;dendritic cell		N
CDX1	ENSG00000113722	hAtlas_v1.1	Xenium Human 5K Pan Tissue & Pathways Panel	3	Homeobox protein CDX-1 (Caudal-type homeobox protein 1)	Nucleus	intestinal crypt stem cell;intestinal crypt stem cell of small intestine;intestinal crypt stem cell of colon;enterocyte of epithelium of large intestine;intestine goblet cell;large intestine goblet cell;colon goblet cell;enteroendocrine cell of colon;paneth cell;paneth cell of colon;tuft cell of colon;M cell of gut;intestinal epithelial cell;epithelial cell of large intestine;colon epithelial cel…		N
CDX2	ENSG00000165556	hAtlas_v1.1	Xenium Human 5K Pan Tissue & Pathways Panel	3	Homeobox protein CDX-2 (CDX-3) (Caudal-type homeobox protein 2)	Nucleus	intestinal crypt stem cell;intestinal crypt stem cell of small intestine;intestinal crypt stem cell of colon;enterocyte of epithelium of large intestine;intestine goblet cell;large intestine goblet cell;colon goblet cell;enteroendocrine cell of colon;paneth cell;paneth cell of colon;intestinal epithelial cell;epithelial cell of large intestine;colon epithelial cell;transit amplifying cell of colon		N
CEACAM1	ENSG00000079385	hAtlas_v1.1	Xenium Human 5K Pan Tissue & Pathways Panel	3	Carcinoembryonic antigen-related cell adhesion molecule 1 (Biliary glycoprotein 1) (BGP-1) (CD antigen CD66a)	Cell membrane	vasa recta ascending limb cell;kidney capillary endothelial cell;epithelial cell of urethra;myelocyte	CEACAM	N
CEACAM3	ENSG00000170956	hAtlas_v1.1	Xenium Human 5K Pan Tissue & Pathways Panel	3	Carcinoembryonic antigen-related cell adhesion molecule 3 (Carcinoembryonic antigen CGM1) (CD antigen CD66d)	Membrane	myelocyte		N
CEACAM8	ENSG00000124469	hAtlas_v1.1	Xenium Human 5K Pan Tissue & Pathways Panel	5	Carcinoembryonic antigen-related cell adhesion molecule 8 (CD67 antigen) (Carcinoembryonic antigen CGM6) (Non-specific cross-reacting antigen NCA-95) (CD antigen CD66b)	Cell membrane	neutrophil;immature neutrophil;promyelocyte;myelocyte;granulocytopoietic cell	CEACAM	N
CEBPA	ENSG00000245848	hAtlas_v1.1	Xenium Human 5K Pan Tissue & Pathways Panel	3	CCAAT/enhancer-binding protein alpha (C/EBP alpha)	Nucleus	intestinal crypt stem cell of large intestine		N
CELSR1	ENSG00000075275	hAtlas_v1.1	Xenium Human 5K Pan Tissue & Pathways Panel	3	Cadherin EGF LAG seven-pass G-type receptor 1 (Cadherin family member 9) (Flamingo homolog 2) (hFmi2)	Cell membrane	lung goblet cell		N
CELSR2	ENSG00000143126	hAtlas_v1.1	Xenium Human 5K Pan Tissue & Pathways Panel	3	Cadherin EGF LAG seven-pass G-type receptor 2 (Cadherin family member 10) (Epidermal growth factor-like protein 2) (EGF-like protein 2) (Flamingo homolog 3) (Multiple epidermal growth factor-like domains protein 3) (Multiple EGF-like domains protein 3)	Cell membrane			N
CELSR3	ENSG00000008300	hAtlas_v1.1	Xenium Human 5K Pan Tissue & Pathways Panel	3	Cadherin EGF LAG seven-pass G-type receptor 3 (Cadherin family member 11) (Epidermal growth factor-like protein 1) (EGF-like protein 1) (Flamingo homolog 1) (hFmi1) (Multiple epidermal growth factor-like domains protein 2) (Multiple EGF-like domains protein 2)	Cell membrane			N
CEMIP2	ENSG00000135048	hAtlas_v1.1	Xenium Human 5K Pan Tissue & Pathways Panel	2	Inactive cell surface hyaluronidase CEMIP2 (Cell migration-inducing hyaluronidase 2) (Transmembrane protein 2)	Cell membrane	corneal endothelial cell;endothelial tip cell		N
CENPA	ENSG00000115163	hAtlas_v1.1	Xenium Human 5K Pan Tissue & Pathways Panel	3	Histone H3-like centromeric protein A (Centromere autoantigen A) (Centromere protein A) (CENP-A)	Nucleus			N
CENPB	ENSG00000125817	hAtlas_v1.1	Xenium Human 5K Pan Tissue & Pathways Panel	3	Major centromere autoantigen B (Centromere protein B) (CENP-B)	Nucleus			N
CENPF	ENSG00000117724	hAtlas_v1.1	Xenium Human 5K Pan Tissue & Pathways Panel	2	Centromere protein F (CENP-F) (AH antigen) (Kinetochore protein CENPF) (Mitosin)	Cytoplasm	alpha-beta T cell;double-positive, alpha-beta thymocyte;mature alpha-beta T cell;mucosal invariant T cell;mature T cell;DN4 thymocyte;large pre-B-II cell;erythroid lineage cell;fraction A pre-pro B cell;salivary gland cell		Y
CENPV	ENSG00000166582	hAtlas_v1.1	Xenium Human 5K Pan Tissue & Pathways Panel	3	Centromere protein V (CENP-V) (Nuclear protein p30) (Proline-rich protein 6)	Chromosome	glioblast;Schwann cell precursor;neural crest cell;forebrain radial glial cell;enteric neuron;cortical interneuron;cerebral cortex GABAergic interneuron;peripheral nervous system neuron;transit amplifying cell of small intestine		N
CEP112	ENSG00000154240	hAtlas_v1.1	Xenium Human 5K Pan Tissue & Pathways Panel	3	Centrosomal protein of 112 kDa (Cep112) (Coiled-coil domain-containing protein 46)	Cytoplasm	neuronal receptor cell;photoreceptor cell;eye photoreceptor cell;retinal rod cell		N
CEP128	ENSG00000100629	hAtlas_v1.1	Xenium Human 5K Pan Tissue & Pathways Panel	2	Centrosomal protein of 128 kDa (Cep128)	Cytoplasm	skeletal muscle fiber;cell of skeletal muscle		N
CEP170	ENSG00000143702	hAtlas_v1.1	Xenium Human 5K Pan Tissue & Pathways Panel	3	Centrosomal protein of 170 kDa (Cep170) (KARP-1-binding protein) (KARP1-binding protein)	Cytoplasm			N
CEP19	ENSG00000174007	hAtlas_v1.1	Xenium Human 5K Pan Tissue & Pathways Panel	3	Centrosomal protein of 19 kDa (Cep19)	Cytoplasm			N
CEP44	ENSG00000164118	hAtlas_v1.1	Xenium Human 5K Pan Tissue & Pathways Panel	3	Centrosomal protein of 44 kDa (Cep44) (HBV PreS1-transactivated protein 3) (PS1TP3)	Cytoplasm			N
CEP55	ENSG00000138180	hAtlas_v1.1	Xenium Human 5K Pan Tissue & Pathways Panel	3	Centrosomal protein of 55 kDa (Cep55) (Up-regulated in colon cancer 6)	Cytoplasm	DN4 thymocyte		N
CEP85	ENSG00000130695	hAtlas_v1.1	Xenium Human 5K Pan Tissue & Pathways Panel	3	Centrosomal protein of 85 kDa (Cep85) (Coiled-coil domain-containing protein 21)	Cytoplasm			N
CES1	ENSG00000198848	hAtlas_v1.1	Xenium Human 5K Pan Tissue & Pathways Panel	1	Liver carboxylesterase 1 (Acyl-coenzyme A:cholesterol acyltransferase) (ACAT) (Brain carboxylesterase hBr1) (Carboxylesterase 1) (CE-1) (hCE-1)	Endoplasmic reticulum lumen	type EC enteroendocrine cell;intestinal enteroendocrine cell;enteroendocrine cell of small intestine;pulmonary interstitial fibroblast		Y
CETP	ENSG00000087237	hAtlas_v1.1	Xenium Human 5K Pan Tissue & Pathways Panel	3	Cholesteryl ester transfer protein (Lipid transfer protein I)	Secreted			N
CFAP20	ENSG00000070761	hAtlas_v1.1	Xenium Human 5K Pan Tissue & Pathways Panel	3	Cilia- and flagella-associated protein 20 (Basal body up-regulated protein 22) (Transcription factor IIB)	Nucleus	vasa recta ascending limb cell;glomerular capillary endothelial cell;gut endothelial cell;enteric neuron;peripheral nervous system neuron		N
CFAP43	ENSG00000197748	hAtlas_v1.1	Xenium Human 5K Pan Tissue & Pathways Panel	4	Cilia- and flagella-associated protein 43 (WD repeat-containing protein 96)	Cell projection	ciliated epithelial cell;ependymal cell;choroid plexus epithelial cell;multi-ciliated epithelial cell;ciliated columnar cell of tracheobronchial tree;ciliated cell of the bronchus;columnar/cuboidal epithelial cell;bronchial epithelial cell;lung ciliated cell		N
CFAP46	ENSG00000171811	hAtlas_v1.1	Xenium Human 5K Pan Tissue & Pathways Panel	3	Cilia- and flagella-associated protein 46 (Tetratricopeptide repeat protein 40)	Cytoplasm			N
CFAP47	ENSG00000165164	hAtlas_v1.1	Xenium Human 5K Pan Tissue & Pathways Panel	3	Cilia- and flagella-associated protein 47	Cytoplasm	ependymal cell;columnar/cuboidal epithelial cell		N
CFB	ENSG00000243649	hAtlas_v1.1	Xenium Human 5K Pan Tissue & Pathways Panel	3	Complement factor B	Secreted	duct epithelial cell;luminal epithelial cell of mammary gland;mesothelial cell of pleura;goblet cell;respiratory goblet cell;tracheal goblet cell;mammary gland epithelial cell;mesothelial fibroblast;serous cell of epithelium of trachea		N
CFC1	ENSG00000136698	hAtlas_v1.1	Xenium Human 5K Pan Tissue & Pathways Panel	3	Cryptic protein (Cryptic family protein 1)	Cell membrane	lung neuroendocrine cell		N
CFDP1	ENSG00000153774	hAtlas_v1.1	Xenium Human 5K Pan Tissue & Pathways Panel	2	Craniofacial development protein 1 (Bucentaur)	Chromosome			N
CFH	ENSG00000000971	hAtlas_v1.1	Xenium Human 5K Pan Tissue & Pathways Panel	2	Complement factor H (H factor 1)	Secreted	hepatocyte;periportal region hepatocyte;midzonal region hepatocyte;centrilobular region hepatocyte;parietal epithelial cell;keratocyte;hepatic stellate cell;skin fibroblast;mesothelial fibroblast;chondrocyte;inflammatory cell		Y
CFHR1	ENSG00000244414	hAtlas_v1.1	Xenium Human 5K Pan Tissue & Pathways Panel	3	Complement factor H-related protein 1 (FHR-1) (H factor-like protein 1) (FHL-1) (H-factor-like 1) (H36)	Secreted			N
CFL2	ENSG00000165410	hAtlas_v1.1	Xenium Human 5K Pan Tissue & Pathways Panel	2	Cofilin-2 (Cofilin, muscle isoform)	Nucleus matrix	epithelial cell of thymus;medullary thymic epithelial cell;slow muscle cell;enteric smooth muscle cell		N
CFLAR	ENSG00000003402	hAtlas_v1.1	Xenium Human 5K Pan Tissue & Pathways Panel	2	CASP8 and FADD-like apoptosis regulator (Caspase homolog) (CASH) (Caspase-eight-related protein) (Casper) (Caspase-like apoptosis regulatory protein) (CLARP) (Cellular FLICE-like inhibitory protein) (c-FLIP) (FADD-like antiapoptotic molecule 1) (FLAME-1) (Inhibitor of FLICE) (I-FLICE) (MACH-related inducer of toxicity) (MRIT) (Usurpin)		epithelial cell of lacrimal sac;inflammatory macrophage		N
CFP	ENSG00000126759	hAtlas_v1.1	Xenium Human 5K Pan Tissue & Pathways Panel	3	Properdin (Complement factor P)	Secreted	phagocyte;colon macrophage;classical monocyte;CD14-positive, CD16-negative classical monocyte;hematopoietic cell;granulocyte;leukocyte;professional antigen presenting cell;dendritic cell;conventional dendritic cell;Langerhans cell;myeloid dendritic cell;CD1c-positive myeloid dendritic cell;dendritic cell, human;myeloid leukocyte;monocyte;non-classical monocyte;CD14-low, CD16-positive monocyte;CD1…		N
CFTR	ENSG00000001626	hAtlas_v1.1	Xenium Human 5K Pan Tissue & Pathways Panel	2	Cystic fibrosis transmembrane conductance regulator (CFTR) (ATP-binding cassette sub-family C member 7) (Channel conductance-controlling ATPase)	Apical cell membrane	intestinal crypt stem cell of colon;pancreatic ductal cell;cholangiocyte;columnar/cuboidal epithelial cell;pulmonary ionocyte;lung goblet cell;bronchial goblet cell;paneth cell of epithelium of small intestine;duodenum glandular cell;periportal region hepatocyte;M cell of gut;ionocyte		Y
CGAS	ENSG00000164430	hAtlas_v1.1	Xenium Human 5K Pan Tissue & Pathways Panel	3	Cyclic GMP-AMP synthase (cGAMP synthase) (cGAS) (h-cGAS)	Nucleus			N
CGB3	ENSG00000104827	hAtlas_v1.1	Xenium Human 5K Pan Tissue & Pathways Panel	2	Chorionic gonadotropin beta subunit 3 (Chorionic gonadotropin beta subunit 4)	Secreted	syncytiotrophoblast cell		N
CGNL1	ENSG00000128849	hAtlas_v1.1	Xenium Human 5K Pan Tissue & Pathways Panel	2	Cingulin-like protein 1 (Junction-associated coiled-coil protein) (Paracingulin)	Cell junction	lens epithelial cell;anterior lens cell;renal beta-intercalated cell;epithelial cell of lung;type I pneumocyte;endocardial cell;kidney loop of Henle ascending limb epithelial cell;kidney loop of Henle thick ascending limb epithelial cell;kidney epithelial cell;epithelial cell of nephron;kidney loop of Henle epithelial cell;kidney cell		N
CGRRF1	ENSG00000100532	hAtlas_v1.1	Xenium Human 5K Pan Tissue & Pathways Panel	3	Cell growth regulator with RING finger domain protein 1 (Cell growth regulatory gene 19 protein) (RING finger protein 197)	Nucleus			N
CH25H	ENSG00000138135	hAtlas_v1.1	Xenium Human 5K Pan Tissue & Pathways Panel	2	Cholesterol 25-hydroxylase	Endoplasmic reticulum membrane	epithelial cell of thymus;medullary thymic epithelial cell;microglial cell;mononuclear phagocyte;vascular associated smooth muscle cell;smooth muscle cell of prostate;T follicular helper cell;pericyte;mural cell		Y
CHAD	ENSG00000136457	hAtlas_v1.1	Xenium Human 5K Pan Tissue & Pathways Panel	3	Chondroadherin (Cartilage leucine-rich protein)	Secreted	osteoblast;chondrocyte	CHAD	N
CHAF1A	ENSG00000167670	hAtlas_v1.1	Xenium Human 5K Pan Tissue & Pathways Panel	3	Chromatin assembly factor 1 subunit A (CAF-1 subunit A) (Chromatin assembly factor I p150 subunit) (CAF-I 150 kDa subunit) (CAF-I p150) (hp150)	Nucleus			N
CHAMP1	ENSG00000198824	hAtlas_v1.1	Xenium Human 5K Pan Tissue & Pathways Panel	3	Chromosome alignment-maintaining phosphoprotein 1 (Zinc finger protein 828)	Nucleus			N
CHD3	ENSG00000170004	hAtlas_v1.1	Xenium Human 5K Pan Tissue & Pathways Panel	3	Chromodomain-helicase-DNA-binding protein 3 (CHD-3)	Nucleus			N
CHD5	ENSG00000116254	hAtlas_v1.1	Xenium Human 5K Pan Tissue & Pathways Panel	3	Chromodomain-helicase-DNA-binding protein 5 (CHD-5)	Nucleus			N
CHD7	ENSG00000171316	hAtlas_v1.1	Xenium Human 5K Pan Tissue & Pathways Panel	3	Chromodomain-helicase-DNA-binding protein 7 (CHD-7)	Nucleus			N
CHEK1	ENSG00000149554	hAtlas_v1.1	Xenium Human 5K Pan Tissue & Pathways Panel	3	Serine/threonine-protein kinase Chk1	Nucleus			N
CHEK2	ENSG00000183765	hAtlas_v1.1	Xenium Human 5K Pan Tissue & Pathways Panel	3	Serine/threonine-protein kinase Chk2	Nucleus			N
CHFR	ENSG00000072609	hAtlas_v1.1	Xenium Human 5K Pan Tissue & Pathways Panel	3	E3 ubiquitin-protein ligase CHFR	Nucleus			N
CHIT1	ENSG00000133063	hAtlas_v1.1	Xenium Human 5K Pan Tissue & Pathways Panel	3	Chitotriosidase-1	Secreted;Lysosome	basophil;immature neutrophil;myelocyte;granulocytopoietic cell		Y
CHKA	ENSG00000110721	hAtlas_v1.1	Xenium Human 5K Pan Tissue & Pathways Panel	3	Choline kinase alpha (CK)	Cytoplasm			N
CHODL	ENSG00000154645	hAtlas_v1.1	Xenium Human 5K Pan Tissue & Pathways Panel	3	Chondrolectin (Transmembrane protein MT75)	Cytoplasm	trophoblast giant cell		N
CHRAC1	ENSG00000104472	hAtlas_v1.1	Xenium Human 5K Pan Tissue & Pathways Panel	2	Chromatin accessibility complex protein 1 (CHRAC-1) (Chromatin accessibility complex 15 kDa protein) (CHRAC-15) (HuCHRAC15) (DNA polymerase epsilon subunit p15)	Nucleus			N
CHRDL2	ENSG00000054938	hAtlas_v1.1	Xenium Human 5K Pan Tissue & Pathways Panel	3	Chordin-like protein 2 (Breast tumor novel factor 1) (BNF-1) (Chordin-related protein 2)	Cytoplasm	uterine smooth muscle cell		N
CHRM1	ENSG00000168539	hAtlas_v1.1	Xenium Human 5K Pan Tissue & Pathways Panel	3	Muscarinic acetylcholine receptor M1	Cell membrane		Ach	N
CHRM2	ENSG00000181072	hAtlas_v1.1	Xenium Human 5K Pan Tissue & Pathways Panel	3	Muscarinic acetylcholine receptor M2	Cell membrane	muscle cell;cardiac muscle cell;regular atrial cardiac myocyte;regular ventricular cardiac myocyte;muscle precursor cell;cardiac muscle myoblast;visceromotor neuron	Ach	N
CHRM3	ENSG00000133019	hAtlas_v1.1	Xenium Human 5K Pan Tissue & Pathways Panel	2	Muscarinic acetylcholine receptor M3	Cell membrane	kidney capillary endothelial cell;epithelial cell of sweat gland;smooth muscle cell of sphincter of pupil;ciliary muscle cell;stellate neuron;visceromotor neuron	Ach	N
CHRM4	ENSG00000180720	hAtlas_v1.1	Xenium Human 5K Pan Tissue & Pathways Panel	3	Muscarinic acetylcholine receptor M4	Cell membrane		Ach	N
CHRM5	ENSG00000184984	hAtlas_v1.1	Xenium Human 5K Pan Tissue & Pathways Panel	3	Muscarinic acetylcholine receptor M5	Cell membrane	ganglion interneuron;medium spiny neuron	Ach	N
CHRNA2	ENSG00000120903	hAtlas_v1.1	Xenium Human 5K Pan Tissue & Pathways Panel	3	Neuronal acetylcholine receptor subunit alpha-2	Postsynaptic cell membrane		SLURP	N
CHRNA3	ENSG00000080644	hAtlas_v1.1	Xenium Human 5K Pan Tissue & Pathways Panel	2	Neuronal acetylcholine receptor subunit alpha-3	Postsynaptic cell membrane	neuroendocrine cell;chromaffin cell;immature alpha-beta T cell;enteric neuron;visceromotor neuron;peripheral nervous system neuron;sympathetic neuron	SLURP	N
CHRNA4	ENSG00000101204	hAtlas_v1.1	Xenium Human 5K Pan Tissue & Pathways Panel	3	Neuronal acetylcholine receptor subunit alpha-4	Postsynaptic cell membrane		SLURP	N
CHRNA5	ENSG00000169684	hAtlas_v1.1	Xenium Human 5K Pan Tissue & Pathways Panel	3	Neuronal acetylcholine receptor subunit alpha-5	Postsynaptic cell membrane		SLURP	N
CHRNA6	ENSG00000147434	hAtlas_v1.1	Xenium Human 5K Pan Tissue & Pathways Panel	3	Neuronal acetylcholine receptor subunit alpha-6	Postsynaptic cell membrane		SLURP	N
CHRNA7	ENSG00000175344	hAtlas_v1.1	Xenium Human 5K Pan Tissue & Pathways Panel	3	Neuronal acetylcholine receptor subunit alpha-7	Postsynaptic cell membrane	neuroendocrine cell;chromaffin cell;cortical cell of adrenal gland	SLURP;Ach	N
CHRNB1	ENSG00000170175	hAtlas_v1.1	Xenium Human 5K Pan Tissue & Pathways Panel	3	Acetylcholine receptor subunit beta	Postsynaptic cell membrane		SLURP	N
CHRNB2	ENSG00000160716	hAtlas_v1.1	Xenium Human 5K Pan Tissue & Pathways Panel	3	Neuronal acetylcholine receptor subunit beta-2	Postsynaptic cell membrane		SLURP	N
CHRNB3	ENSG00000147432	hAtlas_v1.1	Xenium Human 5K Pan Tissue & Pathways Panel	3	Neuronal acetylcholine receptor subunit beta-3	Postsynaptic cell membrane		SLURP	N
CHRNB4	ENSG00000117971	hAtlas_v1.1	Xenium Human 5K Pan Tissue & Pathways Panel	3	Neuronal acetylcholine receptor subunit beta-4	Postsynaptic cell membrane		SLURP	N
CHST8	ENSG00000124302	hAtlas_v1.1	Xenium Human 5K Pan Tissue & Pathways Panel	3	Carbohydrate sulfotransferase 8	Golgi apparatus membrane			N
CHUK	ENSG00000213341	hAtlas_v1.1	Xenium Human 5K Pan Tissue & Pathways Panel	3	Inhibitor of nuclear factor kappa-B kinase subunit alpha (I-kappa-B kinase alpha) (IKK-A) (IKK-alpha) (IkBKA) (IkappaB kinase)	Cytoplasm			N
CIDEC	ENSG00000187288	hAtlas_v1.1	Xenium Human 5K Pan Tissue & Pathways Panel	3	Lipid transferase CIDEC (Cell death activator CIDE-3) (Cell death-inducing DFFA-like effector protein C) (Fat-specific protein FSP27 homolog)	Lipid droplet	enterocyte of epithelium proper of ileum;subcutaneous fat cell		N
CIITA	ENSG00000179583	hAtlas_v1.1	Xenium Human 5K Pan Tissue & Pathways Panel	3	MHC class II transactivator (CIITA)	Nucleus	professional antigen presenting cell;dendritic cell;CD141-positive myeloid dendritic cell;conventional dendritic cell;Langerhans cell;myeloid dendritic cell;CD1c-positive myeloid dendritic cell		N
CILP2	ENSG00000160161	hAtlas_v1.1	Xenium Human 5K Pan Tissue & Pathways Panel	3	Cartilage intermediate layer protein 2 (CILP-2)	Secreted	skin fibroblast;chondrocyte		N
CINP	ENSG00000100865	hAtlas_v1.1	Xenium Human 5K Pan Tissue & Pathways Panel	2	Cyclin-dependent kinase 2-interacting protein (CDK2-interacting protein)	Nucleus			N
CIP2A	ENSG00000163507	hAtlas_v1.1	Xenium Human 5K Pan Tissue & Pathways Panel	3	Protein CIP2A (Cancerous inhibitor of PP2A) (p90 autoantigen)	Membrane			N
CISD2	ENSG00000145354	hAtlas_v1.1	Xenium Human 5K Pan Tissue & Pathways Panel	3	CDGSH iron-sulfur domain-containing protein 2 (Endoplasmic reticulum intermembrane small protein) (MitoNEET-related 1 protein) (Miner1) (Nutrient-deprivation autophagy factor-1) (NAF-1)	Endoplasmic reticulum membrane	erythrocyte;erythroid lineage cell;reticulocyte;enucleated reticulocyte		N
CKAP2	ENSG00000136108	hAtlas_v1.1	Xenium Human 5K Pan Tissue & Pathways Panel	3	Cytoskeleton-associated protein 2 (CTCL tumor antigen se20-10) (Tumor- and microtubule-associated protein)	Cytoplasm	enucleated reticulocyte		N
CKAP4	ENSG00000136026	hAtlas_v1.1	Xenium Human 5K Pan Tissue & Pathways Panel	3	Cytoskeleton-associated protein 4 (63-kDa cytoskeleton-linking membrane protein) (Climp-63) (p63)	Endoplasmic reticulum membrane	immature neutrophil;myelocyte;osteoblast		N
CKAP5	ENSG00000175216	hAtlas_v1.1	Xenium Human 5K Pan Tissue & Pathways Panel	3	Cytoskeleton-associated protein 5 (Colonic and hepatic tumor overexpressed gene protein) (Ch-TOG)	Cytoplasm			N
CKS2	ENSG00000123975	hAtlas_v1.1	Xenium Human 5K Pan Tissue & Pathways Panel	3	Cyclin-dependent kinases regulatory subunit 2 (CKS-2)		fraction A pre-pro B cell		N
CLCN3	ENSG00000109572	hAtlas_v1.1	Xenium Human 5K Pan Tissue & Pathways Panel	3	H(+)/Cl(-) exchange transporter 3 (Chloride channel protein 3) (ClC-3) (Chloride transporter ClC-3)	Golgi apparatus membrane			N
CLCN4	ENSG00000073464	hAtlas_v1.1	Xenium Human 5K Pan Tissue & Pathways Panel	3	H(+)/Cl(-) exchange transporter 4 (Chloride channel protein 4) (ClC-4) (Chloride transporter ClC-4)	Early endosome membrane			N
CLCN5	ENSG00000171365	hAtlas_v1.1	Xenium Human 5K Pan Tissue & Pathways Panel	3	H(+)/Cl(-) exchange transporter 5 (Chloride channel protein 5) (ClC-5) (Chloride transporter ClC-5)	Golgi apparatus membrane	skeletal muscle satellite stem cell;kidney distal convoluted tubule epithelial cell;kidney loop of Henle ascending limb epithelial cell;kidney loop of Henle thick ascending limb epithelial cell;kidney epithelial cell;kidney cortex tubule cell;epithelial cell of nephron;kidney loop of Henle epithelial cell;skeletal muscle satellite cell;kidney cell		N
CLDN1	ENSG00000163347	hAtlas_v1.1	Xenium Human 5K Pan Tissue & Pathways Panel	2	Claudin-1 (Senescence-associated epithelial membrane protein)	Cell junction	basal cell of epidermis;stem cell of epidermis;pancreatic ductal cell;intrahepatic cholangiocyte;epithelial cell of lacrimal sac;mesothelial cell of pleura;corneal epithelial cell;epithelial cell of urethra;conjunctival epithelial cell	CLDN	N
CLDN18	ENSG00000066405	hAtlas_v1.1	Xenium Human 5K Pan Tissue & Pathways Panel	4	Claudin-18	Cell junction	epithelial cell of lung;epithelial cell of alveolus of lung;pneumocyte;type I pneumocyte;type II pneumocyte;paneth cell;paneth cell of epithelium of small intestine;lung secretory cell		N
CLDN5	ENSG00000184113	hAtlas_v1.1	Xenium Human 5K Pan Tissue & Pathways Panel	2	Claudin-5 (Transmembrane protein deleted in VCFS) (TMDVCF)	Cell junction	epithelial cell;squamous epithelial cell;blood vessel endothelial cell;endothelial tip cell;vein endothelial cell;vasa recta descending limb cell;retinal blood vessel endothelial cell;endothelial cell of artery;kidney capillary endothelial cell;glomerular capillary endothelial cell;capillary endothelial cell;lung microvascular endothelial cell;prostate gland microvascular endothelial cell;lung en…		Y
CLDN7	ENSG00000181885	hAtlas_v1.1	Xenium Human 5K Pan Tissue & Pathways Panel	2	Claudin-7 (CLDN-7)	Cell membrane	epithelial cell of alveolus of lung;pneumocyte;type II pneumocyte;transit amplifying cell of colon		N
CLEC10A	ENSG00000132514	hAtlas_v1.1	Xenium Human 5K Pan Tissue & Pathways Panel	3	C-type lectin domain family 10 member A (C-type lectin superfamily member 14) (Macrophage lectin 2) (CD antigen CD301)	Membrane	colon macrophage;mononuclear phagocyte;professional antigen presenting cell;dendritic cell;plasmacytoid dendritic cell;conventional dendritic cell;Langerhans cell;myeloid dendritic cell;myeloid dendritic cell, human;CD1c-positive myeloid dendritic cell;dendritic cell, human		N
CLEC12A	ENSG00000172322	hAtlas_v1.1	Xenium Human 5K Pan Tissue & Pathways Panel	3	C-type lectin domain family 12 member A (C-type lectin-like molecule 1) (CLL-1) (Dendritic cell-associated lectin 2) (DCAL-2) (Myeloid inhibitory C-type lectin-like receptor) (MICL) (CD antigen CD371)	Cell membrane	phagocyte;classical monocyte;CD14-positive, CD16-negative classical monocyte;granulocyte;immature neutrophil;myeloid leukocyte;monocyte;non-classical monocyte;CD14-low, CD16-positive monocyte;CD14-positive monocyte;CD14-positive, CD16-positive monocyte;myeloid cell;myelocyte		N
CLEC14A	ENSG00000176435	hAtlas_v1.1	Xenium Human 5K Pan Tissue & Pathways Panel	2	C-type lectin domain family 14 member A (Epidermal growth factor receptor 5) (EGFR-5)	Membrane	epithelial cell;squamous epithelial cell;blood vessel endothelial cell;endothelial tip cell;vein endothelial cell;endothelial cell of umbilical vein;vasa recta ascending limb cell;vasa recta descending limb cell;retinal blood vessel endothelial cell;endothelial cell of artery;kidney capillary endothelial cell;capillary endothelial cell;lung microvascular endothelial cell;lung endothelial cell;fen…		N
CLEC16A	ENSG00000038532	hAtlas_v1.1	Xenium Human 5K Pan Tissue & Pathways Panel	3	Protein CLEC16A (C-type lectin domain family 16 member A)	Endosome membrane			N
CLEC2A	ENSG00000188393	hAtlas_v1.1	Xenium Human 5K Pan Tissue & Pathways Panel	3	C-type lectin domain family 2 member A (Keratinocyte-associated C-type lectin) (KACL) (Proliferation-induced lymphocyte-associated receptor) (PILAR)	Cell membrane		CLEC	N
CLEC4A	ENSG00000111729	hAtlas_v1.1	Xenium Human 5K Pan Tissue & Pathways Panel	3	C-type lectin domain family 4 member A (C-type lectin DDB27) (C-type lectin superfamily member 6) (Dendritic cell immunoreceptor) (Lectin-like immunoreceptor) (CD antigen CD367)	Cell membrane	mononuclear phagocyte;osteoclast;dendritic cell;conventional dendritic cell;Langerhans cell		N
CLEC4C	ENSG00000198178	hAtlas_v1.1	Xenium Human 5K Pan Tissue & Pathways Panel	3	C-type lectin domain family 4 member C (Blood dendritic cell antigen 2) (BDCA-2) (C-type lectin superfamily member 7) (Dendritic lectin) (CD antigen CD303)	Cell membrane	dendritic cell;plasmacytoid dendritic cell;plasmacytoid dendritic cell, human;dendritic cell, human		N
CLEC4D	ENSG00000166527	hAtlas_v1.1	Xenium Human 5K Pan Tissue & Pathways Panel	3	C-type lectin domain family 4 member D (C-type lectin superfamily member 8) (C-type lectin-like receptor 6) (CLEC-6) (Dendritic cell-associated C-type lectin 3) (DC-associated C-type lectin 3) (Dectin-3) (CD antigen CD368)	Cell membrane			N
CLEC4M	ENSG00000104938	hAtlas_v1.1	Xenium Human 5K Pan Tissue & Pathways Panel	3	C-type lectin domain family 4 member M (CD209 antigen-like protein 1) (DC-SIGN-related protein) (DC-SIGNR) (Dendritic cell-specific ICAM-3-grabbing non-integrin 2) (DC-SIGN2) (Liver/lymph node-specific ICAM-3-grabbing non-integrin) (L-SIGN) (CD antigen CD299)	Secreted	Sertoli cell;mesothelial cell;endothelial cell of lymphatic vessel;ovarian surface epithelial cell		N
CLEC5A	ENSG00000258227	hAtlas_v1.1	Xenium Human 5K Pan Tissue & Pathways Panel	3	C-type lectin domain family 5 member A (C-type lectin superfamily member 5) (Myeloid DAP12-associating lectin 1) (MDL-1)	Cell membrane	promyelocyte;myelocyte;granulocytopoietic cell		N
CLEC6A	ENSG00000205846	hAtlas_v1.1	Xenium Human 5K Pan Tissue & Pathways Panel	3	C-type lectin domain family 6 member A (C-type lectin superfamily member 10) (Dendritic cell-associated C-type lectin 2) (DC-associated C-type lectin 2) (Dectin-2)	Cell membrane			N
CLEC7A	ENSG00000172243	hAtlas_v1.1	Xenium Human 5K Pan Tissue & Pathways Panel	3	C-type lectin domain family 7 member A (Beta-glucan receptor) (C-type lectin superfamily member 12) (Dendritic cell-associated C-type lectin 1) (DC-associated C-type lectin 1) (Dectin-1) (CD antigen CD369)	Cell membrane	phagocyte;macrophage;alveolar macrophage;colon macrophage;mononuclear phagocyte;classical monocyte;CD14-positive, CD16-negative classical monocyte;basophil;neutrophil;leukocyte;professional antigen presenting cell;dendritic cell;plasmacytoid dendritic cell;CD141-positive myeloid dendritic cell;conventional dendritic cell;CD1c-positive myeloid dendritic cell;myeloid leukocyte;monocyte;non-classica…		N
CLEC9A	ENSG00000197992	hAtlas_v1.1	Xenium Human 5K Pan Tissue & Pathways Panel	3	C-type lectin domain family 9 member A (CD antigen CD370)	Membrane	mononuclear phagocyte;CD141-positive myeloid dendritic cell;conventional dendritic cell;myeloid dendritic cell, human;dendritic cell, human		N
CLGN	ENSG00000153132	hAtlas_v1.1	Xenium Human 5K Pan Tissue & Pathways Panel	3	Calmegin	Endoplasmic reticulum membrane	Mueller cell		N
CLIC3	ENSG00000169583	hAtlas_v1.1	Xenium Human 5K Pan Tissue & Pathways Panel	3	Chloride intracellular channel protein 3	Nucleus;Membrane	stratified epithelial cell;epithelial cell of lung;epithelial cell of alveolus of lung;pneumocyte;type I pneumocyte;extravillous trophoblast;placental villous trophoblast;syncytiotrophoblast cell;plasmacytoid dendritic cell;plasmacytoid dendritic cell, human;dendritic cell, human;CD8-positive, alpha-beta cytokine secreting effector T cell;mature NK T cell;innate lymphoid cell;natural killer cell;…		N
CLIC4	ENSG00000169504	hAtlas_v1.1	Xenium Human 5K Pan Tissue & Pathways Panel	3	Chloride intracellular channel protein 4 (Intracellular chloride ion channel protein p64H1)	Cytoplasm	smooth muscle cell of sphincter of pupil;myometrial cell;trophoblast giant cell;Schwann cell;mesothelial fibroblast		N
CLIC6	ENSG00000159212	hAtlas_v1.1	Xenium Human 5K Pan Tissue & Pathways Panel	3	Chloride intracellular channel protein 6 (Parchorin)	Cytoplasm	ependymal cell;choroid plexus epithelial cell;retinal pigment epithelial cell		N
CLK2	ENSG00000176444	hAtlas_v1.1	Xenium Human 5K Pan Tissue & Pathways Panel	3	Dual specificity protein kinase CLK2	Nucleus			N
CLK3	ENSG00000179335	hAtlas_v1.1	Xenium Human 5K Pan Tissue & Pathways Panel	3	Dual specificity protein kinase CLK3	Nucleus speckle			N
CLK4	ENSG00000113240	hAtlas_v1.1	Xenium Human 5K Pan Tissue & Pathways Panel	3	Dual specificity protein kinase CLK4	Nucleus			N
CLN3	ENSG00000188603	hAtlas_v1.1	Xenium Human 5K Pan Tissue & Pathways Panel	3	Battenin (Batten disease protein) (Protein CLN3)	Lysosome membrane	placental villous trophoblast;syncytiotrophoblast cell		N
CLN5	ENSG00000102805	hAtlas_v1.1	Xenium Human 5K Pan Tissue & Pathways Panel	2	Ceroid-lipofuscinosis neuronal protein 5 (Protein CLN5)	Membrane			N
CLNK	ENSG00000109684	hAtlas_v1.1	Xenium Human 5K Pan Tissue & Pathways Panel	3	Cytokine-dependent hematopoietic cell linker (Mast cell immunoreceptor signal transducer)	Cytoplasm	kidney collecting duct epithelial cell;kidney collecting duct intercalated cell;renal intercalated cell;renal beta-intercalated cell;renal alpha-intercalated cell;pulmonary ionocyte;ionocyte;kidney collecting duct cell		N
CLOCK	ENSG00000134852	hAtlas_v1.1	Xenium Human 5K Pan Tissue & Pathways Panel	3	Circadian locomoter output cycles protein kaput (hCLOCK)	Nucleus			N
CLPTM1L	ENSG00000049656	hAtlas_v1.1	Xenium Human 5K Pan Tissue & Pathways Panel	3	Lipid scramblase CLPTM1L (Cisplatin resistance-related protein 9) (CRR9p) (Cleft lip and palate transmembrane protein 1-like protein) (CLPTM1-like protein)	Endoplasmic reticulum membrane	plasma cell;tracheobronchial serous cell		N
CLPX	ENSG00000166855	hAtlas_v1.1	Xenium Human 5K Pan Tissue & Pathways Panel	3	ATP-dependent Clp protease ATP-binding subunit clpX-like, mitochondrial	Mitochondrion;Mitochondrion matrix			N
CLSTN1	ENSG00000171603	hAtlas_v1.1	Xenium Human 5K Pan Tissue & Pathways Panel	3	Calsyntenin-1 (Alcadein-alpha) (Alc-alpha) (Alzheimer-related cadherin-like protein) (Non-classical cadherin XB31alpha)	Postsynaptic cell membrane	Cajal-Retzius cell	NRXN	N
CLSTN3	ENSG00000139182	hAtlas_v1.1	Xenium Human 5K Pan Tissue & Pathways Panel	3	Calsyntenin-3 (Alcadein-beta) (Alc-beta)	Postsynaptic cell membrane	sebaceous gland cell	NRXN	N
CLTC	ENSG00000141367	hAtlas_v1.1	Xenium Human 5K Pan Tissue & Pathways Panel	3	Clathrin heavy chain 1 (Clathrin heavy chain on chromosome 17) (CLH-17)	Cytoplasmic vesicle membrane			N
CMA1	ENSG00000092009	hAtlas_v1.1	Xenium Human 5K Pan Tissue & Pathways Panel	3	Chymase	Secreted;Cytoplasmic granule	basophil;mast cell;mucosal type mast cell		N
CMKLR1	ENSG00000174600	hAtlas_v1.1	Xenium Human 5K Pan Tissue & Pathways Panel	3	Chemerin-like receptor 1 (Chemokine-like receptor 1) (G-protein coupled receptor ChemR23) (G-protein coupled receptor DEZ)	Cell membrane	immature innate lymphoid cell	CHEMERIN	N
CMSS1	ENSG00000184220	hAtlas_v1.1	Xenium Human 5K Pan Tissue & Pathways Panel	2	Protein CMSS1 (Cms1 ribosomal small subunit homolog)				N
CMTM5	ENSG00000166091	hAtlas_v1.1	Xenium Human 5K Pan Tissue & Pathways Panel	2	CKLF-like MARVEL transmembrane domain-containing protein 5 (Chemokine-like factor superfamily member 5)	Membrane	blood cell;platelet;megakaryocyte-erythroid progenitor cell;megakaryocyte		N
CMTM8	ENSG00000170293	hAtlas_v1.1	Xenium Human 5K Pan Tissue & Pathways Panel	3	CKLF-like MARVEL transmembrane domain-containing protein 8 (Chemokine-like factor superfamily member 8)	Cytoplasm;Nucleus	type B pancreatic cell;pancreatic PP cell;pancreatic epsilon cell;fenestrated cell;glomerular endothelial cell;late pro-B cell;neuron		N
CMYA5	ENSG00000164309	hAtlas_v1.1	Xenium Human 5K Pan Tissue & Pathways Panel	2	Cardiomyopathy-associated protein 5 (Dystrobrevin-binding protein 2) (Genethonin-3) (Myospryn) (SPRY domain-containing protein 2) (Tripartite motif-containing protein 76)	Nucleus	muscle cell;cardiac muscle cell;regular atrial cardiac myocyte;regular ventricular cardiac myocyte;skeletal muscle fiber;slow muscle cell;fast muscle cell;muscle precursor cell;cardiac muscle myoblast		N
CNDP1	ENSG00000150656	hAtlas_v1.1	Xenium Human 5K Pan Tissue & Pathways Panel	2	Beta-Ala-His dipeptidase	Secreted	neuron associated cell;glial cell;macroglial cell;oligodendrocyte		N
CNGB1	ENSG00000070729	hAtlas_v1.1	Xenium Human 5K Pan Tissue & Pathways Panel	3	Cyclic nucleotide-gated cation channel beta-1 (Cyclic nucleotide-gated cation channel 4) (CNG channel 4) (CNG-4) (CNG4) (Cyclic nucleotide-gated cation channel gamma) (Cyclic nucleotide-gated cation channel modulatory subunit) (Cyclic nucleotide-gated channel beta-1) (CNG channel beta-1) (Glutamic acid-rich protein) (GARP)	Membrane	neuronal receptor cell;photoreceptor cell;eye photoreceptor cell;retinal cone cell;retinal rod cell		N
CNGB3	ENSG00000170289	hAtlas_v1.1	Xenium Human 5K Pan Tissue & Pathways Panel	3	Cyclic nucleotide-gated cation channel beta-3 (Cone photoreceptor cGMP-gated channel subunit beta) (Cyclic nucleotide-gated cation channel modulatory subunit) (Cyclic nucleotide-gated channel beta-3) (CNG channel beta-3)	Membrane	retinal pigment epithelial cell;retinal cone cell		N
CNIH4	ENSG00000143771	hAtlas_v1.1	Xenium Human 5K Pan Tissue & Pathways Panel	3	Protein cornichon homolog 4 (CNIH-4) (Cornichon family AMPA receptor auxiliary protein 4)	Membrane			N
CNKSR3	ENSG00000153721	hAtlas_v1.1	Xenium Human 5K Pan Tissue & Pathways Panel	2	Connector enhancer of kinase suppressor of ras 3 (Connector enhancer of KSR 3) (CNK homolog protein 3) (CNK3) (CNKSR family member 3) (Maguin-like protein)	Cytoplasm	taste receptor cell;endothelial cell of lymphatic vessel;retinal pigment epithelial cell;surface ectodermal cell		N
CNMD	ENSG00000136110	hAtlas_v1.1	Xenium Human 5K Pan Tissue & Pathways Panel	3	Leukocyte cell-derived chemotaxin 1 (Chondromodulin)	Endomembrane system	chondrocyte		N
CNNM1	ENSG00000119946	hAtlas_v1.1	Xenium Human 5K Pan Tissue & Pathways Panel	3	Metal transporter CNNM1 (Ancient conserved domain-containing protein 1) (Cyclin-M1)	Cell membrane			N
CNNM3	ENSG00000168763	hAtlas_v1.1	Xenium Human 5K Pan Tissue & Pathways Panel	3	Metal transporter CNNM3 (Ancient conserved domain-containing protein 3) (Cyclin-M3)	Cell membrane			N
CNOT1	ENSG00000125107	hAtlas_v1.1	Xenium Human 5K Pan Tissue & Pathways Panel	3	CCR4-NOT transcription complex subunit 1 (CCR4-associated factor 1) (Negative regulator of transcription subunit 1 homolog) (NOT1H) (hNOT1)	Cytoplasm			N
CNP	ENSG00000173786	hAtlas_v1.1	Xenium Human 5K Pan Tissue & Pathways Panel	2	2',3'-cyclic-nucleotide 3'-phosphodiesterase (CNP) (CNPase)	Membrane	glioblast;Schwann cell precursor;neural crest cell;neuron associated cell;glial cell;macroglial cell;oligodendrocyte		N
CNR1	ENSG00000118432	hAtlas_v1.1	Xenium Human 5K Pan Tissue & Pathways Panel	2	Cannabinoid receptor 1 (CB-R) (CB1) (CANN6)	Cell membrane	cortical interneuron;cerebral cortex GABAergic interneuron	2-AG	N
CNR2	ENSG00000188822	hAtlas_v1.1	Xenium Human 5K Pan Tissue & Pathways Panel	3	Cannabinoid receptor 2 (CB-2) (CB2) (hCB2) (CX5)	Cell membrane	follicular B cell;transitional stage B cell	2-AG	N
CNRIP1	ENSG00000119865	hAtlas_v1.1	Xenium Human 5K Pan Tissue & Pathways Panel	3	CB1 cannabinoid receptor-interacting protein 1 (CRIP-1)		eosinophil;megakaryocyte-erythroid progenitor cell;erythroid lineage cell;erythroid progenitor cell;erythroid progenitor cell, mammalian;proerythroblast;basophil mast progenitor cell;myeloid lineage restricted progenitor cell		N
CNST	ENSG00000162852	hAtlas_v1.1	Xenium Human 5K Pan Tissue & Pathways Panel	2	Consortin	Cell membrane	platelet;megakaryocyte		N
CNTF	ENSG00000242689	hAtlas_v1.1	Xenium Human 5K Pan Tissue & Pathways Panel	3	Ciliary neurotrophic factor (CNTF)	Cytoplasm		LIFR	N
CNTLN	ENSG00000044459	hAtlas_v1.1	Xenium Human 5K Pan Tissue & Pathways Panel	2	Centlein (Centrosomal protein)	Cytoplasm			N
CNTN2	ENSG00000184144	hAtlas_v1.1	Xenium Human 5K Pan Tissue & Pathways Panel	3	Contactin-2 (Axonal glycoprotein TAG-1) (Axonin-1) (Transient axonal glycoprotein 1) (TAX-1)	Cell membrane		CNTN	N
CNTN6	ENSG00000134115	hAtlas_v1.1	Xenium Human 5K Pan Tissue & Pathways Panel	3	Contactin-6 (Neural recognition molecule NB-3) (hNB-3)	Cell membrane	type I pneumocyte		N
CNTNAP1	ENSG00000108797	hAtlas_v1.1	Xenium Human 5K Pan Tissue & Pathways Panel	3	Contactin-associated protein 1 (Caspr) (Caspr1) (Neurexin IV) (Neurexin-4) (p190)	Membrane		CNTN	N
CNTNAP3	ENSG00000106714	hAtlas_v1.1	Xenium Human 5K Pan Tissue & Pathways Panel	3	Contactin-associated protein-like 3 (Cell recognition molecule Caspr3)	Secreted	basal cell of epidermis		N
CNTNAP4	ENSG00000152910	hAtlas_v1.1	Xenium Human 5K Pan Tissue & Pathways Panel	2	Contactin-associated protein-like 4 (Cell recognition molecule Caspr4)	Presynaptic cell membrane	granulosa cell;Purkinje cell;neuronal brush cell		N
CNTROB	ENSG00000170037	hAtlas_v1.1	Xenium Human 5K Pan Tissue & Pathways Panel	3	Centrobin (Centrosomal BRCA2-interacting protein) (LYST-interacting protein 8)	Cytoplasm			N
COASY	ENSG00000068120	hAtlas_v1.1	Xenium Human 5K Pan Tissue & Pathways Panel	3	Bifunctional coenzyme A synthase (CoA synthase) (NBP) (POV-2)	Cytoplasm			N
COBLL1	ENSG00000082438	hAtlas_v1.1	Xenium Human 5K Pan Tissue & Pathways Panel	2	Cordon-bleu protein-like 1		kidney collecting duct epithelial cell;kidney collecting duct principal cell;renal principal cell;kidney distal convoluted tubule epithelial cell;kidney epithelial cell;kidney connecting tubule epithelial cell;epithelial cell of nephron;kidney loop of Henle epithelial cell;kidney loop of Henle thin descending limb epithelial cell;trophoblast giant cell;neuron;kidney cell;kidney collecting duct ce…		N
COCH	ENSG00000100473	hAtlas_v1.1	Xenium Human 5K Pan Tissue & Pathways Panel	3	Cochlin (COCH-5B2)	Secreted	skin fibroblast		N
COIL	ENSG00000121058	hAtlas_v1.1	Xenium Human 5K Pan Tissue & Pathways Panel	3	Coilin (p80-coilin)	Nucleus			N
COL10A1	ENSG00000123500	hAtlas_v1.1	Xenium Human 5K Pan Tissue & Pathways Panel	3	Collagen alpha-1(X) chain	Secreted			N
COL11A1	ENSG00000060718	hAtlas_v1.1	Xenium Human 5K Pan Tissue & Pathways Panel	3	Collagen alpha-1(XI) chain	Secreted	granulosa cell;ovarian surface epithelial cell;preosteoblast;melanocyte;osteoblast;chondrocyte		N
COL17A1	ENSG00000065618	hAtlas_v1.1	Xenium Human 5K Pan Tissue & Pathways Panel	2	Collagen alpha-1(XVII) chain (180 kDa bullous pemphigoid antigen 2) (Bullous pemphigoid antigen 2)	Cell junction	stem cell;basal cell;basal cell of epidermis;respiratory basal cell;basal cell of epithelium of bronchus;stem cell of epidermis;myoepithelial cell;myoepithelial cell of mammary gland;keratinocyte;epithelial cell of thymus;cortical thymic epithelial cell;basal epithelial cell of tracheobronchial tree;epidermal cell		N
COL18A1	ENSG00000182871	hAtlas_v1.1	Xenium Human 5K Pan Tissue & Pathways Panel	3	Collagen alpha-1(XVIII) chain	Secreted	pancreatic ductal cell;kidney loop of Henle thin ascending limb epithelial cell		N
COL23A1	ENSG00000050767	hAtlas_v1.1	Xenium Human 5K Pan Tissue & Pathways Panel	3	Collagen alpha-1(XXIII) chain	Cell membrane	endocardial cell		N
COL25A1	ENSG00000188517	hAtlas_v1.1	Xenium Human 5K Pan Tissue & Pathways Panel	3	Collagen alpha-1(XXV) chain (Alzheimer disease amyloid-associated protein) (AMY) (CLAC-P)	Membrane	smooth muscle cell of sphincter of pupil;stellate neuron;neuronal receptor cell;photoreceptor cell;eye photoreceptor cell;retinal rod cell;kidney interstitial fibroblast;pericyte;mesangial cell;renal interstitial pericyte;kidney interstitial cell		N
COL2A1	ENSG00000139219	hAtlas_v1.1	Xenium Human 5K Pan Tissue & Pathways Panel	3	Collagen alpha-1(II) chain (Alpha-1 type II collagen)	Secreted	hepatoblast;Sertoli cell;mesothelial cell;chondrocyte	COLLAGEN	Y
COL4A1	ENSG00000187498	hAtlas_v1.1	Xenium Human 5K Pan Tissue & Pathways Panel	2	Collagen alpha-1(IV) chain	Secreted	mesenchymal stem cell;endothelial tip cell;retinal blood vessel endothelial cell;endothelial cell;gut endothelial cell;endothelial cell of vascular tree;skeletal muscle fibroblast;extravillous trophoblast;pancreatic stellate cell;fat cell;brown fat cell;subcutaneous fat cell;adipocyte of breast;epicardial adipocyte;adipocyte of epicardial fat of left ventricle;mural cell	COLLAGEN;ADGRG	Y
COL4A2	ENSG00000134871	hAtlas_v1.1	Xenium Human 5K Pan Tissue & Pathways Panel	2	Collagen alpha-2(IV) chain	Secreted	mesenchymal stem cell;lens epithelial cell;anterior lens cell;endothelial tip cell;smooth muscle myoblast;brown preadipocyte;pancreatic stellate cell;fat cell;brown fat cell;subcutaneous fat cell;adipocyte of breast;epicardial adipocyte;adipocyte of epicardial fat of left ventricle	COLLAGEN;ADGRG	N
COL4A3	ENSG00000169031	hAtlas_v1.1	Xenium Human 5K Pan Tissue & Pathways Panel	3	Collagen alpha-3(IV) chain (Goodpasture antigen)	Secreted	corneal endothelial cell;lens epithelial cell;anterior lens cell;epithelial cell of lung;type I pneumocyte;kidney loop of Henle thin ascending limb epithelial cell;lens fiber cell;secondary lens fiber;kidney glomerular epithelial cell;podocyte;retinal pigment epithelial cell	COLLAGEN;ADGRG	Y
COL4A4	ENSG00000081052	hAtlas_v1.1	Xenium Human 5K Pan Tissue & Pathways Panel	3	Collagen alpha-4(IV) chain	Secreted	corneal endothelial cell;lens epithelial cell;anterior lens cell;epithelial cell of lung;lens fiber cell;secondary lens fiber;kidney glomerular epithelial cell;podocyte;fibroblast of cardiac tissue;kidney interstitial fibroblast;kidney interstitial cell	COLLAGEN;ADGRG	N
COL4A5	ENSG00000188153	hAtlas_v1.1	Xenium Human 5K Pan Tissue & Pathways Panel	2	Collagen alpha-5(IV) chain	Secreted	basal epithelial cell of prostatic duct;corneal endothelial cell;lens epithelial cell;anterior lens cell;lens fiber cell;secondary lens fiber;ciliary muscle cell	COLLAGEN;ADGRG	N
COL5A1	ENSG00000130635	hAtlas_v1.1	Xenium Human 5K Pan Tissue & Pathways Panel	3	Collagen alpha-1(V) chain	Secreted	endosteal cell;preosteoblast;connective tissue cell;fibroblast;pulmonary interstitial fibroblast;alveolar type 2 fibroblast cell;brown preadipocyte;pancreatic stellate cell;fibroblast of cardiac tissue;fibroblast of lung;bronchus fibroblast of lung;mesothelial fibroblast;osteoblast;stromal cell;stromal cell of ovary;interstitial cell of ovary;mesenchymal cell		N
COL5A2	ENSG00000204262	hAtlas_v1.1	Xenium Human 5K Pan Tissue & Pathways Panel	3	Collagen alpha-2(V) chain	Secreted	corneal endothelial cell;endosteal cell;preosteoblast;muscle cell;smooth muscle cell;connective tissue cell;fibroblast;alveolar type 2 fibroblast cell;preadipocyte;brown preadipocyte;fibroblast of cardiac tissue;fibroblast of lung;mesothelial fibroblast;osteoblast;mesenchymal cell;fibro/adipogenic progenitor cell		N
COL7A1	ENSG00000114270	hAtlas_v1.1	Xenium Human 5K Pan Tissue & Pathways Panel	2	Collagen alpha-1(VII) chain (Long-chain collagen) (LC collagen)	Secreted	basal cell of epidermis;stem cell of epidermis;basal epithelial cell of tracheobronchial tree		N
COLEC12	ENSG00000158270	hAtlas_v1.1	Xenium Human 5K Pan Tissue & Pathways Panel	2	Collectin-12 (Collectin placenta protein 1) (CL-P1) (hCL-P1) (Nurse cell scavenger receptor 2) (Scavenger receptor class A member 4) (Scavenger receptor with C-type lectin)	Membrane	pigmented epithelial cell;pigmented ciliary epithelial cell;non-pigmented ciliary epithelial cell;dermis microvascular lymphatic vessel endothelial cell;endosteal cell;immature innate lymphoid cell;connective tissue cell;fibroblast;fibroblast of lung		N
COLQ	ENSG00000206561	hAtlas_v1.1	Xenium Human 5K Pan Tissue & Pathways Panel	3	Acetylcholinesterase collagenic tail peptide (AChE Q subunit) (Acetylcholinesterase-associated collagen)	Synapse			N
COMP	ENSG00000105664	hAtlas_v1.1	Xenium Human 5K Pan Tissue & Pathways Panel	2	Cartilage oligomeric matrix protein (COMP) (Thrombospondin-5) (TSP5)	Secreted	skin fibroblast;tendon cell;chondrocyte	THBS	N
COMT	ENSG00000093010	hAtlas_v1.1	Xenium Human 5K Pan Tissue & Pathways Panel	3	Catechol O-methyltransferase	Cell membrane	placental villous trophoblast		N
COPS5	ENSG00000121022	hAtlas_v1.1	Xenium Human 5K Pan Tissue & Pathways Panel	3	COP9 signalosome complex subunit 5 (SGN5) (Signalosome subunit 5)	Cytoplasm			N
COQ8A	ENSG00000163050	hAtlas_v1.1	Xenium Human 5K Pan Tissue & Pathways Panel	3	Atypical kinase COQ8A, mitochondrial	Mitochondrion	slow muscle cell		N
CORIN	ENSG00000145244	hAtlas_v1.1	Xenium Human 5K Pan Tissue & Pathways Panel	3	Atrial natriuretic peptide-converting enzyme	Cell membrane	regular atrial cardiac myocyte		N
CORO1B	ENSG00000172725	hAtlas_v1.1	Xenium Human 5K Pan Tissue & Pathways Panel	3	Coronin-1B (Coronin-2)	Cytoplasm	enteroendocrine cell of small intestine;T-helper 17 cell;activated CD4-positive, alpha-beta T cell;DN4 thymocyte		N
CORO1C	ENSG00000110880	hAtlas_v1.1	Xenium Human 5K Pan Tissue & Pathways Panel	3	Coronin-1C (Coronin-3) (hCRNN4)	Cell membrane	alveolar macrophage;lung macrophage		N
CORT	ENSG00000241563	hAtlas_v1.1	Xenium Human 5K Pan Tissue & Pathways Panel	3	Cortistatin	Secreted		SOMATOSTATIN	N
CP	ENSG00000047457	hAtlas_v1.1	Xenium Human 5K Pan Tissue & Pathways Panel	2	Ceruloplasmin	Secreted	non-pigmented ciliary epithelial cell;respiratory goblet cell;tracheal goblet cell;hepatocyte;periportal region hepatocyte;midzonal region hepatocyte;centrilobular region hepatocyte;respiratory epithelial cell;epithelial cell of lower respiratory tract;club cell;chorionic trophoblast cell;serous cell of epithelium of trachea		Y
CPA4	ENSG00000128510	hAtlas_v1.1	Xenium Human 5K Pan Tissue & Pathways Panel	3	Carboxypeptidase A4	Secreted			N
CPA5	ENSG00000158525	hAtlas_v1.1	Xenium Human 5K Pan Tissue & Pathways Panel	3	Carboxypeptidase A5	Secreted	central memory CD8-positive, alpha-beta T cell		N
CPA6	ENSG00000165078	hAtlas_v1.1	Xenium Human 5K Pan Tissue & Pathways Panel	3	Carboxypeptidase A6	Secreted	basal epithelial cell of prostatic duct;pigmented epithelial cell;interstitial cell of Cajal;epithelial cell of prostate;basal cell of prostate epithelium;neuron;mesangial cell		N
CPB2	ENSG00000080618	hAtlas_v1.1	Xenium Human 5K Pan Tissue & Pathways Panel	3	Carboxypeptidase B2	Secreted	hepatoblast;cholangiocyte;intrahepatic cholangiocyte;hepatocyte;periportal region hepatocyte;midzonal region hepatocyte;centrilobular region hepatocyte;hepatic stellate cell;lung secretory cell		N
CPEB1	ENSG00000214575	hAtlas_v1.1	Xenium Human 5K Pan Tissue & Pathways Panel	3	Cytoplasmic polyadenylation element-binding protein 1 (CPE-BP1) (CPE-binding protein 1) (h-CPEB) (hCPEB-1)	Cytoplasm			N
CPEB2	ENSG00000137449	hAtlas_v1.1	Xenium Human 5K Pan Tissue & Pathways Panel	3	Cytoplasmic polyadenylation element-binding protein 2 (CPE-BP2) (CPE-binding protein 2) (hCPEB-2)	Cytoplasm	melanocyte;melanocyte of skin		N
CPEB3	ENSG00000107864	hAtlas_v1.1	Xenium Human 5K Pan Tissue & Pathways Panel	3	Cytoplasmic polyadenylation element-binding protein 3 (CPE-BP3) (CPE-binding protein 3) (hCPEB-3)	Cytoplasm	epithelial cell of sweat gland;lens fiber cell		N
CPLX3	ENSG00000213578	hAtlas_v1.1	Xenium Human 5K Pan Tissue & Pathways Panel	3	Complexin-3 (Complexin III) (CPX III)	Synapse	ON-bipolar cell;OFF-bipolar cell;glycinergic neuron		N
CPNE9	ENSG00000144550	hAtlas_v1.1	Xenium Human 5K Pan Tissue & Pathways Panel	3	Copine-9 (Copine IX)				N
CPS1	ENSG00000021826	hAtlas_v1.1	Xenium Human 5K Pan Tissue & Pathways Panel	2	Carbamoyl-phosphate synthase [ammonia], mitochondrial	Mitochondrion	stem cell;intestinal crypt stem cell;intestinal crypt stem cell of small intestine;hepatoblast;enterocyte of epithelium of small intestine;hepatocyte;periportal region hepatocyte;midzonal region hepatocyte;centrilobular region hepatocyte;intestinal epithelial cell;epithelial cell of small intestine;Kupffer cell;hepatic stellate cell;transit amplifying cell of small intestine		N
CPSF6	ENSG00000111605	hAtlas_v1.1	Xenium Human 5K Pan Tissue & Pathways Panel	3	Cleavage and polyadenylation specificity factor subunit 6 (Cleavage and polyadenylation specificity factor 68 kDa subunit) (CPSF 68 kDa subunit) (Cleavage factor Im complex 68 kDa subunit) (CFIm68) (Pre-mRNA cleavage factor Im 68 kDa subunit) (Protein HPBRII-4/7)	Nucleus			N
CPT1A	ENSG00000110090	hAtlas_v1.1	Xenium Human 5K Pan Tissue & Pathways Panel	3	Carnitine O-palmitoyltransferase 1, liver isoform (CPT1-L)	Mitochondrion outer membrane			N
CPVL	ENSG00000106066	hAtlas_v1.1	Xenium Human 5K Pan Tissue & Pathways Panel	2	Probable serine carboxypeptidase CPVL		mononuclear phagocyte;professional antigen presenting cell;dendritic cell;CD141-positive myeloid dendritic cell;conventional dendritic cell;myeloid dendritic cell;myeloid dendritic cell, human;CD1c-positive myeloid dendritic cell;liver dendritic cell;CD14-positive, CD16-positive monocyte		N
CPXM2	ENSG00000121898	hAtlas_v1.1	Xenium Human 5K Pan Tissue & Pathways Panel	3	Inactive carboxypeptidase-like protein X2	Secreted	smooth muscle cell of sphincter of pupil		N
CPZ	ENSG00000109625	hAtlas_v1.1	Xenium Human 5K Pan Tissue & Pathways Panel	3	Carboxypeptidase Z (CPZ)	Secreted			N
CR1	ENSG00000203710	hAtlas_v1.1	Xenium Human 5K Pan Tissue & Pathways Panel	3	Complement receptor type 1 (C3b/C4b receptor) (CD antigen CD35)	Membrane	kidney glomerular epithelial cell;podocyte;follicular dendritic cell;blood cell;granulocyte;neutrophil;follicular B cell;immature innate lymphoid cell		N
CR2	ENSG00000117322	hAtlas_v1.1	Xenium Human 5K Pan Tissue & Pathways Panel	3	Complement receptor type 2 (Cr2) (Complement C3d receptor) (Epstein-Barr virus receptor) (EBV receptor) (CD antigen CD21)	Cell membrane	follicular dendritic cell;mature B cell;memory B cell;follicular B cell;B cell	COMPLEMENT;CD23	N
CRB2	ENSG00000148204	hAtlas_v1.1	Xenium Human 5K Pan Tissue & Pathways Panel	3	Protein crumbs homolog 2 (Crumbs-like protein 2)	Secreted	parietal epithelial cell		N
CREB1	ENSG00000118260	hAtlas_v1.1	Xenium Human 5K Pan Tissue & Pathways Panel	3	Cyclic AMP-responsive element-binding protein 1 (CREB-1) (cAMP-responsive element-binding protein 1)	Nucleus			N
CREB3	ENSG00000107175	hAtlas_v1.1	Xenium Human 5K Pan Tissue & Pathways Panel	3	Cyclic AMP-responsive element-binding protein 3 (CREB-3) (cAMP-responsive element-binding protein 3) (Leucine zipper protein) (Luman) (Transcription factor LZIP-alpha)	Nucleus			N
CREB5	ENSG00000146592	hAtlas_v1.1	Xenium Human 5K Pan Tissue & Pathways Panel	2	Cyclic AMP-responsive element-binding protein 5 (CREB-5) (cAMP-responsive element-binding protein 5) (cAMP-response element-binding protein A) (CRE-BPa)	Nucleus	endosteal cell;fibroblast of mammary gland		N
CREBBP	ENSG00000005339	hAtlas_v1.1	Xenium Human 5K Pan Tissue & Pathways Panel	3	CREB-binding protein (Histone lysine acetyltransferase CREBBP)	Cytoplasm			N
CREG1	ENSG00000143162	hAtlas_v1.1	Xenium Human 5K Pan Tissue & Pathways Panel	3	Protein CREG1 (Cellular repressor of E1A-stimulated genes 1)	Secreted	intestinal tuft cell;tuft cell of colon;elicited macrophage;alternatively activated macrophage;Hofbauer cell		N
CREG2	ENSG00000175874	hAtlas_v1.1	Xenium Human 5K Pan Tissue & Pathways Panel	3	Protein CREG2 (Cellular repressor of E1A-stimulated genes 2)	Secreted			N
CRH	ENSG00000147571	hAtlas_v1.1	Xenium Human 5K Pan Tissue & Pathways Panel	4	Corticoliberin (Corticotropin-releasing factor) (CRF) (Corticotropin-releasing hormone)	Secreted	cortical interneuron;cerebral cortex GABAergic interneuron	CRH	N
CRHR1	ENSG00000120088	hAtlas_v1.1	Xenium Human 5K Pan Tissue & Pathways Panel	3	Corticotropin-releasing factor receptor 1 (CRF-R-1) (CRF-R1) (CRFR-1) (Corticotropin-releasing hormone receptor 1) (CRH-R-1) (CRH-R1)	Cell membrane		CRH;UCN	N
CRHR2	ENSG00000106113	hAtlas_v1.1	Xenium Human 5K Pan Tissue & Pathways Panel	3	Corticotropin-releasing factor receptor 2 (CRF-R-2) (CRF-R2) (CRFR-2) (Corticotropin-releasing hormone receptor 2) (CRH-R-2) (CRH-R2)	Cell membrane		CRH;UCN	N
CRIPT	ENSG00000119878	hAtlas_v1.1	Xenium Human 5K Pan Tissue & Pathways Panel	2	Cysteine-rich PDZ-binding protein (Cysteine-rich interactor of PDZ three) (Cysteine-rich interactor of PDZ3)	Cytoplasm			N
CRK	ENSG00000167193	hAtlas_v1.1	Xenium Human 5K Pan Tissue & Pathways Panel	3	Adapter molecule crk (Proto-oncogene c-Crk) (p38)	Cytoplasm			N
CRKL	ENSG00000099942	hAtlas_v1.1	Xenium Human 5K Pan Tissue & Pathways Panel	3	Crk-like protein				N
CRNDE	ENSG00000245694	hAtlas_v1.1	Xenium Human 5K Pan Tissue & Pathways Panel	3			multi-ciliated epithelial cell;ciliated columnar cell of tracheobronchial tree;ciliated cell of the bronchus;luminal epithelial cell of mammary gland;lung neuroendocrine cell;bronchial epithelial cell;mammary gland epithelial cell;ovarian surface epithelial cell;neuron;tracheobronchial serous cell		N
CRNN	ENSG00000143536	hAtlas_v1.1	Xenium Human 5K Pan Tissue & Pathways Panel	3	Cornulin (53 kDa putative calcium-binding protein) (53 kDa squamous epithelial-induced stress protein) (58 kDa heat shock protein) (Squamous epithelial heat shock protein 53) (Tumor-related protein)	Cytoplasm	epithelial cell of stratum germinativum of esophagus;stratified epithelial cell;respiratory epithelial cell;epithelial cell of lower respiratory tract;club cell		N
CRTAC1	ENSG00000095713	hAtlas_v1.1	Xenium Human 5K Pan Tissue & Pathways Panel	2	Cartilage acidic protein 1 (68 kDa chondrocyte-expressed protein) (CEP-68) (ASPIC)	Secreted	corneal epithelial cell;type II pneumocyte;skin fibroblast;lung secretory cell		N
CRTAM	ENSG00000109943	hAtlas_v1.1	Xenium Human 5K Pan Tissue & Pathways Panel	3	Cytotoxic and regulatory T-cell molecule (Class-I MHC-restricted T-cell-associated molecule) (CD antigen CD355)	Cell membrane	mononuclear cell;lymphocyte;T cell;alpha-beta T cell;mature alpha-beta T cell;activated CD8-positive, alpha-beta T cell;CD8-positive, alpha-beta memory T cell;effector memory CD8-positive, alpha-beta T cell, terminally differentiated;CD8-positive, alpha-beta memory T cell, CD45RO-positive;effector memory CD8-positive, alpha-beta T cell;CD8-alpha-alpha-positive, alpha-beta intraepithelial T cell;m…	CADM	N
CRY2	ENSG00000121671	hAtlas_v1.1	Xenium Human 5K Pan Tissue & Pathways Panel	3	Cryptochrome-2	Cytoplasm			N
CRYAA	ENSG00000160202	hAtlas_v1.1	Xenium Human 5K Pan Tissue & Pathways Panel	3	Alpha-crystallin A chain (Heat shock protein beta-4) (HspB4)	Cytoplasm			N
CRYBB3	ENSG00000100053	hAtlas_v1.1	Xenium Human 5K Pan Tissue & Pathways Panel	3	Beta-crystallin B3 (Beta-B3 crystallin)				N
CRYBG1	ENSG00000112297	hAtlas_v1.1	Xenium Human 5K Pan Tissue & Pathways Panel	2	Beta/gamma crystallin domain-containing protein 1 (Absent in melanoma 1 protein)		kidney collecting duct principal cell;renal principal cell;corneal epithelial cell;DN1 thymic pro-T cell;papillary tips cell;sebaceous gland cell		N
CRYBG3	ENSG00000080200	hAtlas_v1.1	Xenium Human 5K Pan Tissue & Pathways Panel	3	Very large A-kinase anchor protein (vlAKAP) (Beta/gamma crystallin domain-containing protein 3)				N
CRYGC	ENSG00000163254	hAtlas_v1.1	Xenium Human 5K Pan Tissue & Pathways Panel	3	Gamma-crystallin C (Gamma-C-crystallin) (Gamma-crystallin 2-1) (Gamma-crystallin 3)				N
CRYGS	ENSG00000213139	hAtlas_v1.1	Xenium Human 5K Pan Tissue & Pathways Panel	3	Gamma-crystallin S (Beta-crystallin S) (Gamma-S-crystallin)		lens epithelial cell;anterior lens cell;lens fiber cell;secondary lens fiber		N
CRYZ	ENSG00000116791	hAtlas_v1.1	Xenium Human 5K Pan Tissue & Pathways Panel	3	Quinone oxidoreductase	Cytoplasm	medullary thymic epithelial cell		N
CRYZL1	ENSG00000205758	hAtlas_v1.1	Xenium Human 5K Pan Tissue & Pathways Panel	2	Quinone oxidoreductase-like protein 1				N
CSE1L	ENSG00000124207	hAtlas_v1.1	Xenium Human 5K Pan Tissue & Pathways Panel	3	Exportin-2 (Exp2) (Cellular apoptosis susceptibility protein) (Chromosome segregation 1-like protein) (Importin-alpha re-exporter)	Cytoplasm			N
CSF1	ENSG00000184371	hAtlas_v1.1	Xenium Human 5K Pan Tissue & Pathways Panel	3	Macrophage colony-stimulating factor 1 (CSF-1) (M-CSF) (MCSF) (Lanimostim) (Proteoglycan macrophage colony-stimulating factor) (PG-M-CSF)	Cell membrane	blood cell;granulocyte;mast cell	CSF	N
CSF1R	ENSG00000182578	hAtlas_v1.1	Xenium Human 5K Pan Tissue & Pathways Panel	2	Macrophage colony-stimulating factor 1 receptor (CSF-1 receptor) (CSF-1-R) (CSF-1R) (M-CSF-R)	Cell membrane	phagocyte;macrophage;elicited macrophage;alternatively activated macrophage;tissue-resident macrophage;central nervous system macrophage;microglial cell;colon macrophage;Hofbauer cell;osteoclast;professional antigen presenting cell;myeloid leukocyte;non-classical monocyte;CD14-low, CD16-positive monocyte;CD14-positive, CD16-positive monocyte;myeloid cell;macrophage dendritic cell progenitor	CSF	N
CSF2	ENSG00000164400	hAtlas_v1.1	Xenium Human 5K Pan Tissue & Pathways Panel	3	Granulocyte-macrophage colony-stimulating factor (GM-CSF) (Colony-stimulating factor) (CSF) (Molgramostin) (Sargramostim)	Secreted	endothelial cell of umbilical vein;T-helper 1 cell;activated CD4-positive, alpha-beta T cell;activated CD8-positive, alpha-beta T cell;type I NK T cell;group 3 innate lymphoid cell	IL4	N
CSF2RA	ENSG00000198223	hAtlas_v1.1	Xenium Human 5K Pan Tissue & Pathways Panel	3	Granulocyte-macrophage colony-stimulating factor receptor subunit alpha (GM-CSF-R-alpha) (GMCSFR-alpha) (GMR-alpha) (CDw116) (CD antigen CD116)	Cell membrane	elicited macrophage;inflammatory macrophage;microglial cell;colon macrophage;mononuclear phagocyte;placental villous trophoblast;syncytiotrophoblast cell;professional antigen presenting cell;dendritic cell;conventional dendritic cell;Langerhans cell;myeloid dendritic cell, human	IL4	N
CSF2RB	ENSG00000100368	hAtlas_v1.1	Xenium Human 5K Pan Tissue & Pathways Panel	3	Cytokine receptor common subunit beta (CDw131) (GM-CSF/IL-3/IL-5 receptor common beta subunit) (CD antigen CD131)	Membrane	follicular dendritic cell;granulocyte;basophil;eosinophil;plasmacytoid dendritic cell;basophil mast progenitor cell	IL4	N
CSF3	ENSG00000108342	hAtlas_v1.1	Xenium Human 5K Pan Tissue & Pathways Panel	2	Granulocyte colony-stimulating factor (G-CSF) (Pluripoietin) (Filgrastim) (Lenograstim)	Secreted	epithelial cell;squamous epithelial cell;blood vessel endothelial cell;vein endothelial cell;prostate gland microvascular endothelial cell;respiratory epithelial cell;epithelial cell of lower respiratory tract;club cell;endothelial cell;endothelial cell of vascular tree;myometrial cell;fibroblast of connective tissue of nonglandular part of prostate;fibroblast of connective tissue of glandular pa…	CSF3	N
CSF3R	ENSG00000119535	hAtlas_v1.1	Xenium Human 5K Pan Tissue & Pathways Panel	2	Granulocyte colony-stimulating factor receptor (G-CSF receptor) (G-CSF-R) (CD antigen CD114)	Secreted	classical monocyte;CD14-positive, CD16-negative classical monocyte;bone marrow cell;granulocyte monocyte progenitor cell;placental villous trophoblast;syncytiotrophoblast cell;blood cell;granulocyte;neutrophil;myeloid leukocyte;monocyte;CD14-positive monocyte;myeloid cell;promyelocyte	CSF3	N
CSK	ENSG00000103653	hAtlas_v1.1	Xenium Human 5K Pan Tissue & Pathways Panel	3	Tyrosine-protein kinase CSK	Cytoplasm	CD141-positive myeloid dendritic cell;myeloid dendritic cell;CD1c-positive myeloid dendritic cell;B-1a B cell;B-1b B cell;germinal center B cell;non-classical monocyte;CD14-low, CD16-positive monocyte;DN4 thymocyte;B cell;group 2 innate lymphoid cell		N
CSNK1A1	ENSG00000113712	hAtlas_v1.1	Xenium Human 5K Pan Tissue & Pathways Panel	3	Casein kinase I isoform alpha (CKI-alpha)	Cytoplasm	luminal epithelial cell of mammary gland;mammary gland epithelial cell;papillary tips cell		N
CSNK1A1L	ENSG00000180138	hAtlas_v1.1	Xenium Human 5K Pan Tissue & Pathways Panel	3	Casein kinase I isoform alpha-like (CKI-alpha-like)	Cytoplasm			N
CSNK1E	ENSG00000213923	hAtlas_v1.1	Xenium Human 5K Pan Tissue & Pathways Panel	3	Casein kinase I isoform epsilon (CKI-epsilon) (CKIe)	Cytoplasm	myoepithelial cell;myoepithelial cell of mammary gland		N
CSNK1G1	ENSG00000169118	hAtlas_v1.1	Xenium Human 5K Pan Tissue & Pathways Panel	3	Casein kinase I isoform gamma-1 (CKI-gamma 1)	Cytoplasm			N
CSNK2A1	ENSG00000101266	hAtlas_v1.1	Xenium Human 5K Pan Tissue & Pathways Panel	3	Casein kinase II subunit alpha (CK II alpha)	Nucleus			N
CSNK2A2	ENSG00000070770	hAtlas_v1.1	Xenium Human 5K Pan Tissue & Pathways Panel	3	Casein kinase II subunit alpha' (CK II alpha')	Nucleus			N
CSNK2B	ENSG00000204435	hAtlas_v1.1	Xenium Human 5K Pan Tissue & Pathways Panel	3	Casein kinase II subunit beta (CK II beta) (Phosvitin) (Protein G5a)	Nucleus	erythroid progenitor cell, mammalian		N
CSPG4	ENSG00000173546	hAtlas_v1.1	Xenium Human 5K Pan Tissue & Pathways Panel	3	Chondroitin sulfate proteoglycan 4 (Chondroitin sulfate proteoglycan NG2) (Melanoma chondroitin sulfate proteoglycan) (Melanoma-associated chondroitin sulfate proteoglycan)	Cell membrane	chondrocyte;pericyte;renal interstitial pericyte	CSPG4	Y
CSPP1	ENSG00000104218	hAtlas_v1.1	Xenium Human 5K Pan Tissue & Pathways Panel	2	Centrosome and spindle pole-associated protein 1	Cytoplasm	ciliated epithelial cell;ependymal cell;multi-ciliated epithelial cell;ciliated columnar cell of tracheobronchial tree;ciliated cell of the bronchus		N
CSRP1	ENSG00000159176	hAtlas_v1.1	Xenium Human 5K Pan Tissue & Pathways Panel	2	Cysteine and glycine-rich protein 1 (Cysteine-rich protein 1) (CRP) (CRP1) (Epididymis luminal protein 141) (HEL-141)	Nucleus	myoepithelial cell;myoepithelial cell of mammary gland;smooth muscle cell;vascular associated smooth muscle cell;enteric smooth muscle cell;smooth muscle fiber of ileum;uterine smooth muscle cell;myometrial cell;tracheobronchial smooth muscle cell;bronchial smooth muscle cell;smooth muscle cell of prostate;connective tissue cell;fibroblast;pulmonary interstitial fibroblast;fibroblast of lung;bron…		N
CSRP3	ENSG00000129170	hAtlas_v1.1	Xenium Human 5K Pan Tissue & Pathways Panel	3	Cysteine and glycine-rich protein 3 (Cardiac LIM protein) (Cysteine-rich protein 3) (CRP3) (LIM domain protein, cardiac) (Muscle LIM protein)	Nucleus	muscle cell;slow muscle cell		N
CST1	ENSG00000170373	hAtlas_v1.1	Xenium Human 5K Pan Tissue & Pathways Panel	1	Cystatin-SN (Cystain-SA-I) (Cystatin-1) (Salivary cystatin-SA-1)	Secreted	basal cell of epithelium of trachea;squamous epithelial cell;blood vessel endothelial cell;vein endothelial cell;endothelial cell of umbilical vein;endothelial cell of vascular tree		N
CST2	ENSG00000170369	hAtlas_v1.1	Xenium Human 5K Pan Tissue & Pathways Panel	3	Cystatin-SA (Cystatin-2) (Cystatin-S5)	Secreted	acinar cell of salivary gland		N
CST4	ENSG00000101441	hAtlas_v1.1	Xenium Human 5K Pan Tissue & Pathways Panel	2	Cystatin-S (Cystatin-4) (Cystatin-SA-III) (Salivary acidic protein 1)	Secreted			N
CST5	ENSG00000170367	hAtlas_v1.1	Xenium Human 5K Pan Tissue & Pathways Panel	3	Cystatin-D (Cystatin-5)	Secreted	acinar cell of salivary gland		N
CST7	ENSG00000077984	hAtlas_v1.1	Xenium Human 5K Pan Tissue & Pathways Panel	2	Cystatin-F (Cystatin-7) (Cystatin-like metastasis-associated protein) (CMAP) (Leukocystatin)	Secreted	hematopoietic cell;leukocyte;mononuclear cell;lymphocyte;T cell;alpha-beta T cell;immature NK T cell;mature alpha-beta T cell;CD4-positive, alpha-beta cytotoxic T cell;CD8-positive, alpha-beta T cell;CD8-positive, alpha-beta cytotoxic T cell;activated CD8-positive, alpha-beta T cell, human;CD8-positive, alpha-beta cytokine secreting effector T cell;CD8-positive, alpha-beta memory T cell;effector …		N
CTAG1B	ENSG00000184033	hAtlas_v1.1	Xenium Human 5K Pan Tissue & Pathways Panel	3					N
CTBP1	ENSG00000159692	hAtlas_v1.1	Xenium Human 5K Pan Tissue & Pathways Panel	3	C-terminal-binding protein 1 (CtBP1)	Cytoplasm	DN4 thymocyte		N
CTBP2	ENSG00000175029	hAtlas_v1.1	Xenium Human 5K Pan Tissue & Pathways Panel	3	C-terminal-binding protein 2 (CtBP2)	Nucleus	lens epithelial cell;anterior lens cell;lens fiber cell;secondary lens fiber		N
CTCF	ENSG00000102974	hAtlas_v1.1	Xenium Human 5K Pan Tissue & Pathways Panel	3	Transcriptional repressor CTCF (11-zinc finger protein) (CCCTC-binding factor) (CTCFL paralog)	Nucleus	DN4 thymocyte;salivary gland cell		N
CTCFL	ENSG00000124092	hAtlas_v1.1	Xenium Human 5K Pan Tissue & Pathways Panel	3	Transcriptional repressor CTCFL (Brother of the regulator of imprinted sites) (CCCTC-binding factor) (CTCF paralog) (CTCF-like protein) (Cancer/testis antigen 27) (CT27) (Zinc finger protein CTCF-T)	Cytoplasm;Nucleus			N
CTDSPL	ENSG00000144677	hAtlas_v1.1	Xenium Human 5K Pan Tissue & Pathways Panel	3	CTD small phosphatase-like protein (CTDSP-like)	Nucleus	kidney glomerular epithelial cell;podocyte		N
CTH	ENSG00000116761	hAtlas_v1.1	Xenium Human 5K Pan Tissue & Pathways Panel	3	Cystathionine gamma-lyase (CGL) (CSE)	Cytoplasm			N
CTHRC1	ENSG00000164932	hAtlas_v1.1	Xenium Human 5K Pan Tissue & Pathways Panel	3	Collagen triple helix repeat-containing protein 1	Secreted	vein endothelial cell;endothelial cell of umbilical vein;endocardial cell;preosteoblast;reticular cell;pancreatic stellate cell;osteoblast;chondrocyte		Y
CTLA4	ENSG00000163599	hAtlas_v1.1	Xenium Human 5K Pan Tissue & Pathways Panel	6	Cytotoxic T-lymphocyte protein 4 (Cytotoxic T-lymphocyte-associated antigen 4) (CTLA-4) (CD antigen CD152)	Cell membrane	CD4-positive, alpha-beta T cell;CD4-positive helper T cell;T-helper 1 cell;T follicular helper cell;CD4-positive, CD25-positive, alpha-beta regulatory T cell;naive regulatory T cell;memory regulatory T cell;CD4-positive, alpha-beta memory T cell;effector CD4-positive, alpha-beta T cell;mature NK T cell;type I NK T cell;regulatory T cell;DN3 thymocyte;DN4 thymocyte;double negative T regulatory cell	CD80;CD86;ICOS	N
CTNNA1	ENSG00000044115	hAtlas_v1.1	Xenium Human 5K Pan Tissue & Pathways Panel	2	Catenin alpha-1 (Alpha E-catenin) (Cadherin-associated protein) (Renal carcinoma antigen NY-REN-13)	Cell membrane	epithelial cell		N
CTNNAL1	ENSG00000119326	hAtlas_v1.1	Xenium Human 5K Pan Tissue & Pathways Panel	3	Alpha-catulin (Alpha-catenin-related protein) (ACRP) (Catenin alpha-like protein 1)	Cytoplasm	epithelial cell;lung endothelial cell;granulosa cell;endothelial cell;endothelial cell of vascular tree;Leydig cell		N
CTNNB1	ENSG00000168036	hAtlas_v1.1	Xenium Human 5K Pan Tissue & Pathways Panel	3	Catenin beta-1 (Beta-catenin)	Cytoplasm	melanocyte;serous cell of epithelium of trachea		N
CTNND1	ENSG00000198561	hAtlas_v1.1	Xenium Human 5K Pan Tissue & Pathways Panel	3	Catenin delta-1 (Cadherin-associated Src substrate) (CAS) (p120 catenin) (p120(ctn)) (p120(cas))	Cell junction	basal cell of epithelium of bronchus;epithelial cell;lung endothelial cell;brush cell of trachebronchial tree;basal epithelial cell of tracheobronchial tree;endothelial cell;endothelial cell of vascular tree		N
CTNND2	ENSG00000169862	hAtlas_v1.1	Xenium Human 5K Pan Tissue & Pathways Panel	2	Catenin delta-2 (Delta-catenin) (GT24) (Neural plakophilin-related ARM-repeat protein) (NPRAP) (Neurojungin)	Nucleus	cholangiocyte;neural cell;neuron associated cell;neuron associated cell (sensu Vertebrata);oligodendrocyte precursor cell;macroglial cell;astrocyte;Bergmann glial cell;mature astrocyte;neuron;ganglion interneuron;granule cell		N
CTRL	ENSG00000141086	hAtlas_v1.1	Xenium Human 5K Pan Tissue & Pathways Panel	2	Chymotrypsin-like protease CTRL-1		pancreatic acinar cell;glandular epithelial cell;acinar cell		N
CTSA	ENSG00000064601	hAtlas_v1.1	Xenium Human 5K Pan Tissue & Pathways Panel	2	Lysosomal protective protein	Lysosome	platelet;megakaryocyte-erythroid progenitor cell;megakaryocyte		N
CTSC	ENSG00000109861	hAtlas_v1.1	Xenium Human 5K Pan Tissue & Pathways Panel	2	Dipeptidyl peptidase 1	Lysosome	type II pneumocyte;club cell;alveolar macrophage;lung macrophage;Hofbauer cell;plasmacytoid dendritic cell, human;lung secretory cell		N
CTSG	ENSG00000100448	hAtlas_v1.1	Xenium Human 5K Pan Tissue & Pathways Panel	2	Cathepsin G (CG)	Cell membrane	bone marrow cell;granulocyte monocyte progenitor cell;basophil;eosinophil;neutrophil;immature neutrophil;mast cell;double negative thymocyte;promonocyte;promyelocyte;myelocyte;hematopoietic precursor cell;myeloid lineage restricted progenitor cell;granulocytopoietic cell;common myeloid progenitor	PARs;CTSG	N
CTSH	ENSG00000103811	hAtlas_v1.1	Xenium Human 5K Pan Tissue & Pathways Panel	2	Pro-cathepsin H	Lysosome	intrahepatic cholangiocyte;epithelial cell of lung;epithelial cell of alveolus of lung;pneumocyte;type II pneumocyte;urothelial cell;bladder urothelial cell;follicular dendritic cell;conventional dendritic cell;myeloid dendritic cell, human;mature conventional dendritic cell;lung secretory cell;bladder cell		N
CTSK	ENSG00000143387	hAtlas_v1.1	Xenium Human 5K Pan Tissue & Pathways Panel	3	Cathepsin K	Lysosome	endosteal cell;osteoclast;preosteoblast;decidual cell;connective tissue cell;fibroblast;keratocyte;reticular cell;fibroblast of mammary gland;skin fibroblast;fibroblast of breast;myofibroblast cell;stromal cell;tendon cell;adventitial cell;inflammatory cell		N
CTSL	ENSG00000135047	hAtlas_v1.1	Xenium Human 5K Pan Tissue & Pathways Panel	4	Procathepsin L	Lysosome	elicited macrophage;inflammatory macrophage;alternatively activated macrophage;lung macrophage;Hofbauer cell;extravillous trophoblast;placental villous trophoblast;syncytiotrophoblast cell;leukocyte;myeloid leukocyte;mast cell;mucosal type mast cell;myeloid cell;fibroblast;pancreatic stellate cell;fibroblast of mammary gland;fibroblast of breast		N
CTTN	ENSG00000085733	hAtlas_v1.1	Xenium Human 5K Pan Tissue & Pathways Panel	3	Src substrate cortactin (Amplaxin) (Oncogene EMS1)	Cytoplasm			N
CTTNBP2NL	ENSG00000143079	hAtlas_v1.1	Xenium Human 5K Pan Tissue & Pathways Panel	3	CTTNBP2 N-terminal-like protein	Cell projection	endothelial cell of artery		N
CTXN3	ENSG00000205279	hAtlas_v1.1	Xenium Human 5K Pan Tissue & Pathways Panel	3	Cortexin-3 (Kidney and brain-expressed protein)	Membrane			N
CUBN	ENSG00000107611	hAtlas_v1.1	Xenium Human 5K Pan Tissue & Pathways Panel	3	Cubilin (460 kDa receptor) (Intestinal intrinsic factor receptor) (Intrinsic factor-cobalamin receptor) (Intrinsic factor-vitamin B12 receptor)	Apical cell membrane	ciliated epithelial cell;epithelial cell of proximal tubule;columnar/cuboidal epithelial cell;kidney epithelial cell;kidney cortex tubule cell;epithelial cell of nephron;kidney cell	ApoA	N
CUEDC2	ENSG00000107874	hAtlas_v1.1	Xenium Human 5K Pan Tissue & Pathways Panel	3	CUE domain-containing protein 2	Cytoplasm	glioblast;Schwann cell precursor;neural crest cell;macrophage dendritic cell progenitor		N
CUL1	ENSG00000055130	hAtlas_v1.1	Xenium Human 5K Pan Tissue & Pathways Panel	3	Cullin-1 (CUL-1)				N
CUL2	ENSG00000108094	hAtlas_v1.1	Xenium Human 5K Pan Tissue & Pathways Panel	3	Cullin-2 (CUL-2)	Nucleus			N
CUL3	ENSG00000036257	hAtlas_v1.1	Xenium Human 5K Pan Tissue & Pathways Panel	3	Cullin-3 (CUL-3)	Nucleus			N
CUL4A	ENSG00000139842	hAtlas_v1.1	Xenium Human 5K Pan Tissue & Pathways Panel	3	Cullin-4A (CUL-4A)				N
CUL4B	ENSG00000158290	hAtlas_v1.1	Xenium Human 5K Pan Tissue & Pathways Panel	3	Cullin-4B (CUL-4B)	Cytoplasm			N
CUL5	ENSG00000166266	hAtlas_v1.1	Xenium Human 5K Pan Tissue & Pathways Panel	3	Cullin-5 (CUL-5) (Vasopressin-activated calcium-mobilizing receptor 1) (VACM-1)	Nucleus			N
CUTA	ENSG00000112514	hAtlas_v1.1	Xenium Human 5K Pan Tissue & Pathways Panel	2	Protein CutA (Acetylcholinesterase-associated protein) (Brain acetylcholinesterase putative membrane anchor)		pancreatic endocrine cell;type B pancreatic cell;pancreatic A cell;pancreatic D cell;enteroendocrine cell		N
CUX2	ENSG00000111249	hAtlas_v1.1	Xenium Human 5K Pan Tissue & Pathways Panel	2	Homeobox protein cut-like 2 (Homeobox protein cux-2)	Nucleus	choroid plexus epithelial cell;hepatocyte;periportal region hepatocyte;midzonal region hepatocyte;centrilobular region hepatocyte;visceromotor neuron;glutamatergic neuron;hepatic stellate cell;mesangial cell		N
CUZD1	ENSG00000138161	hAtlas_v1.1	Xenium Human 5K Pan Tissue & Pathways Panel	3	CUB and zona pellucida-like domain-containing protein 1 (CUB and ZP domain-containing protein 1) (Transmembrane protein UO-44)	Zymogen granule membrane	pancreatic acinar cell;glandular epithelial cell;acinar cell		N
CX3CL1	ENSG00000006210	hAtlas_v1.1	Xenium Human 5K Pan Tissue & Pathways Panel	3	Fractalkine (C-X3-C motif chemokine 1) (CX3C membrane-anchored chemokine) (Neurotactin) (Small-inducible cytokine D1)	Cell membrane	duct epithelial cell;luminal epithelial cell of mammary gland;squamous epithelial cell;blood vessel endothelial cell;vasa recta ascending limb cell;vasa recta descending limb cell;endothelial cell of artery;endothelial cell;endothelial cell of vascular tree;mammary gland epithelial cell	CX3C	N
CX3CR1	ENSG00000168329	hAtlas_v1.1	Xenium Human 5K Pan Tissue & Pathways Panel	3	CX3C chemokine receptor 1 (C-X3-C CKR-1) (CX3CR1) (Beta chemokine receptor-like 1) (CMK-BRL-1) (CMK-BRL1) (Fractalkine receptor) (G-protein coupled receptor 13) (V28)	Cell membrane	macrophage;tissue-resident macrophage;central nervous system macrophage;microglial cell;leukocyte;monocyte;non-classical monocyte;mononuclear cell;CD4-positive, alpha-beta cytotoxic T cell;CD8-positive, alpha-beta T cell;CD8-positive, alpha-beta cytotoxic T cell;activated CD8-positive, alpha-beta T cell, human;gamma-delta T cell;mature gamma-delta T cell;innate lymphoid cell;natural killer cell;C…	CX3C	N
CXADR	ENSG00000154639	hAtlas_v1.1	Xenium Human 5K Pan Tissue & Pathways Panel	3	Coxsackievirus and adenovirus receptor (CAR) (hCAR) (CVB3-binding protein) (Coxsackievirus B-adenovirus receptor) (HCVADR)	Secreted	type B pancreatic cell;urothelial cell;bladder urothelial cell;bladder cell		N
CXCL10	ENSG00000169245	hAtlas_v1.1	Xenium Human 5K Pan Tissue & Pathways Panel	2	C-X-C motif chemokine 10 (10 kDa interferon gamma-induced protein) (Gamma-IP10) (IP-10) (Small-inducible cytokine B10)	Secreted	medullary thymic epithelial cell;early T lineage precursor	CXCL	N
CXCL11	ENSG00000169248	hAtlas_v1.1	Xenium Human 5K Pan Tissue & Pathways Panel	3	C-X-C motif chemokine 11 (Beta-R1) (H174) (Interferon gamma-inducible protein 9) (IP-9) (Interferon-inducible T-cell alpha chemoattractant) (I-TAC) (Small-inducible cytokine B11)	Secreted	medullary thymic epithelial cell	CXCL	N
CXCL12	ENSG00000107562	hAtlas_v1.1	Xenium Human 5K Pan Tissue & Pathways Panel	2	Stromal cell-derived factor 1 (SDF-1) (hSDF-1) (C-X-C motif chemokine 12) (Intercrine reduced in hepatomas) (IRH) (hIRH) (Pre-B cell growth-stimulating factor) (PBSF)	Secreted	mesenchymal stem cell;endothelial cell of artery;epithelial cell of thymus;cortical thymic epithelial cell;mesodermal cell;connective tissue cell;fibroblast;keratocyte;reticular cell;pulmonary interstitial fibroblast;fibroblast of lung;bronchus fibroblast of lung;fibroblast of mammary gland;skin fibroblast;mesenchymal cell;inflammatory cell	CXCL	Y
CXCL13	ENSG00000156234	hAtlas_v1.1	Xenium Human 5K Pan Tissue & Pathways Panel	3	C-X-C motif chemokine 13 (Angie) (B cell-attracting chemokine 1) (BCA-1) (B lymphocyte chemoattractant) (CXC chemokine BLC) (Small-inducible cytokine B13)	Secreted	duct epithelial cell;luminal epithelial cell of mammary gland;mammary gland epithelial cell;follicular dendritic cell;uterine smooth muscle cell;CD4-positive helper T cell;T follicular helper cell;CD4-positive, alpha-beta cytotoxic T cell;activated CD8-positive, alpha-beta T cell;fibroblast of connective tissue of nonglandular part of prostate;stromal cell;stromal cell of ovary	CXCL	Y
CXCL16	ENSG00000161921	hAtlas_v1.1	Xenium Human 5K Pan Tissue & Pathways Panel	2	C-X-C motif chemokine 16 (Scavenger receptor for phosphatidylserine and oxidized low density lipoprotein) (SR-PSOX) (Small-inducible cytokine B16) (Transmembrane chemokine CXCL16)	Cell membrane	macrophage;elicited macrophage;inflammatory macrophage;alveolar macrophage;colon macrophage;lung macrophage;CD141-positive myeloid dendritic cell;Langerhans cell;myeloid dendritic cell, human;liver dendritic cell;monocyte	CXCL	N
CXCL2	ENSG00000081041	hAtlas_v1.1	Xenium Human 5K Pan Tissue & Pathways Panel	4	C-X-C motif chemokine 2 (Growth-regulated protein beta) (Gro-beta) (Macrophage inflammatory protein 2-alpha) (MIP2-alpha)	Secreted	endothelial cell of artery;prostate gland microvascular endothelial cell;duodenum glandular cell;epithelial cell of uterus;endothelial cell of lymphatic vessel;alternatively activated macrophage;reticular cell;fibroblast of mammary gland;inflammatory cell	CXCL	N
CXCL5	ENSG00000163735	hAtlas_v1.1	Xenium Human 5K Pan Tissue & Pathways Panel	2	C-X-C motif chemokine 5 (ENA-78(1-78)) (Epithelial-derived neutrophil-activating protein 78) (Neutrophil-activating peptide ENA-78) (Small-inducible cytokine B5)	Secreted		CXCL	N
CXCL6	ENSG00000124875	hAtlas_v1.1	Xenium Human 5K Pan Tissue & Pathways Panel	3	C-X-C motif chemokine 6 (Chemokine alpha 3) (CKA-3) (Granulocyte chemotactic protein 2) (GCP-2) (Small-inducible cytokine B6)	Secreted	pancreatic ductal cell;intrahepatic cholangiocyte;epithelial cell of prostate;basal cell of prostate epithelium;club cell	CXCL	Y
CXCL9	ENSG00000138755	hAtlas_v1.1	Xenium Human 5K Pan Tissue & Pathways Panel	3	C-X-C motif chemokine 9 (Gamma-interferon-induced monokine) (Monokine induced by interferon-gamma) (HuMIG) (MIG) (Small-inducible cytokine B9)	Secreted	medullary thymic epithelial cell	CXCL	N
CXCR1	ENSG00000163464	hAtlas_v1.1	Xenium Human 5K Pan Tissue & Pathways Panel	3	C-X-C chemokine receptor type 1 (CXC-R1) (CXCR-1) (CDw128a) (High affinity interleukin-8 receptor A) (IL-8R A) (IL-8 receptor type 1) (CD antigen CD181)	Cell membrane		CXCL	N
CXCR2	ENSG00000180871	hAtlas_v1.1	Xenium Human 5K Pan Tissue & Pathways Panel	2	C-X-C chemokine receptor type 2 (CXC-R2) (CXCR-2) (CDw128b) (GRO/MGSA receptor) (High affinity interleukin-8 receptor B) (IL-8R B) (IL-8 receptor type 2) (CD antigen CD182)	Cell membrane	blood cell;granulocyte;neutrophil	CXCL;MIF	N
CXCR3	ENSG00000186810	hAtlas_v1.1	Xenium Human 5K Pan Tissue & Pathways Panel	3	C-X-C chemokine receptor type 3 (CXC-R3) (CXCR-3) (CKR-L2) (G protein-coupled receptor 9) (Interferon-inducible protein 10 receptor) (IP-10 receptor) (CD antigen CD183)	Cell membrane	plasmacytoid dendritic cell;plasmacytoid dendritic cell, human;dendritic cell, human;T-helper 1 cell;activated CD4-positive, alpha-beta T cell;effector memory CD4-positive, alpha-beta T cell;activated CD8-positive, alpha-beta T cell;CD8-alpha-beta-positive, alpha-beta intraepithelial T cell;mature gamma-delta T cell;regulatory T cell;exhausted T cell	CXCL	N
CXCR4	ENSG00000121966	hAtlas_v1.1	Xenium Human 5K Pan Tissue & Pathways Panel	4	C-X-C chemokine receptor type 4 (CXC-R4) (CXCR-4) (FB22) (Fusin) (HM89) (LCR1) (Leukocyte-derived seven transmembrane domain receptor) (LESTR) (Lipopolysaccharide-associated protein 3) (LAP-3) (LPS-associated protein 3) (NPYRL) (Stromal cell-derived factor 1 receptor) (SDF-1 receptor) (CD antigen CD184)	Cell membrane	mononuclear phagocyte;hematopoietic cell;leukocyte;mature conventional dendritic cell;liver dendritic cell;mature B cell;memory B cell;class switched memory B cell;IgG memory B cell;IgG-negative class switched memory B cell;naive B cell;follicular B cell;mononuclear cell;lymphocyte;CD4-positive helper T cell;T-helper 1 cell;effector CD4-positive, alpha-beta T cell;CD8-positive, alpha-beta cytokin…	CXCL;MIF	Y
CXCR5	ENSG00000160683	hAtlas_v1.1	Xenium Human 5K Pan Tissue & Pathways Panel	3	C-X-C chemokine receptor type 5 (CXC-R5) (CXCR-5) (Burkitt lymphoma receptor 1) (Monocyte-derived receptor 15) (MDR-15) (CD antigen CD185)	Cell membrane	mature B cell;memory B cell;naive B cell;B-1a B cell;B-1b B cell;follicular B cell;germinal center B cell;mononuclear cell;lymphocyte;T follicular helper cell;B cell;transitional stage B cell	CXCL	N
CXCR6	ENSG00000172215	hAtlas_v1.1	Xenium Human 5K Pan Tissue & Pathways Panel	3	C-X-C chemokine receptor type 6 (CXC-R6) (CXCR-6) (CDw186) (G-protein coupled receptor STRL33) (G-protein coupled receptor bonzo) (CD antigen CD186)	Cell membrane	T cell;CD4-positive helper T cell;T-helper 1 cell;CD4-positive, CD25-positive, alpha-beta regulatory T cell;CD4-positive, alpha-beta memory T cell;activated CD8-positive, alpha-beta T cell;CD8-positive, alpha-beta memory T cell;CD8-positive, alpha-beta memory T cell, CD45RO-positive;effector memory CD8-positive, alpha-beta T cell;CD8-alpha-beta-positive, alpha-beta intraepithelial T cell;mature N…	CXCL	N
CYBA	ENSG00000051523	hAtlas_v1.1	Xenium Human 5K Pan Tissue & Pathways Panel	2	Cytochrome b-245 light chain (Cytochrome b(558) alpha chain) (Cytochrome b558 subunit alpha) (Neutrophil cytochrome b 22 kDa polypeptide) (Superoxide-generating NADPH oxidase light chain subunit) (p22 phagocyte B-cytochrome) (p22-phox) (p22phox)	Cell membrane	plasmacytoid dendritic cell;plasmacytoid dendritic cell, human;dendritic cell, human;activated CD8-positive, alpha-beta T cell, human;plasma cell;IgG plasma cell;IgA plasma cell		N
CYBB	ENSG00000165168	hAtlas_v1.1	Xenium Human 5K Pan Tissue & Pathways Panel	2	Cytochrome b-245 heavy chain	Cell membrane	phagocyte;macrophage;alveolar macrophage;lung macrophage;classical monocyte;CD14-positive, CD16-negative classical monocyte;hematopoietic cell;granulocyte;immature neutrophil;leukocyte;professional antigen presenting cell;plasmacytoid dendritic cell, human;myeloid leukocyte;monocyte;non-classical monocyte;CD14-low, CD16-positive monocyte;CD14-positive monocyte;CD14-positive, CD16-positive monocyt…		N
CYBC1	ENSG00000178927	hAtlas_v1.1	Xenium Human 5K Pan Tissue & Pathways Panel	2	Cytochrome b-245 chaperone 1 (Essential for reactive oxygen species protein) (Eros)	Endoplasmic reticulum membrane	B-1a B cell		N
CYCS	ENSG00000172115	hAtlas_v1.1	Xenium Human 5K Pan Tissue & Pathways Panel	2	Cytochrome c	Mitochondrion intermembrane space	epithelial cell of urethra;osteoclast;fibroblast of connective tissue of nonglandular part of prostate		N
CYFIP2	ENSG00000055163	hAtlas_v1.1	Xenium Human 5K Pan Tissue & Pathways Panel	3	Cytoplasmic FMR1-interacting protein 2 (p53-inducible protein 121)	Cytoplasm	kidney collecting duct principal cell;renal principal cell;epithelial cell of alveolus of lung;pneumocyte;type II pneumocyte;kidney loop of Henle ascending limb epithelial cell;kidney loop of Henle thick ascending limb epithelial cell;kidney loop of Henle epithelial cell;lung secretory cell		N
CYHR1	ENSG00000187954	hAtlas_v1.1	Xenium Human 5K Pan Tissue & Pathways Panel	2			fallopian tube secretory epithelial cell		N
CYLD	ENSG00000083799	hAtlas_v1.1	Xenium Human 5K Pan Tissue & Pathways Panel	3	Ubiquitin carboxyl-terminal hydrolase CYLD	Cytoplasm	mononuclear cell;lymphocyte;T cell;CD4-positive, CD25-positive, alpha-beta regulatory T cell;memory regulatory T cell;activated CD4-positive, alpha-beta T cell, human		N
CYP11A1	ENSG00000140459	hAtlas_v1.1	Xenium Human 5K Pan Tissue & Pathways Panel	3	Cholesterol side-chain cleavage enzyme, mitochondrial	Mitochondrion inner membrane	Sertoli cell;neuroendocrine cell;chromaffin cell;mesothelial cell;glandular epithelial cell;cortical cell of adrenal gland;Leydig cell;extravillous trophoblast;syncytiotrophoblast cell;sympathetic neuron;theca cell		N
CYP11B2	ENSG00000179142	hAtlas_v1.1	Xenium Human 5K Pan Tissue & Pathways Panel	3	Cytochrome P450 11B2, mitochondrial (Aldosterone synthase) (ALDOS) (Aldosterone-synthesizing enzyme) (CYPXIB2) (Corticosterone 18-monooxygenase, CYP11B2)	Mitochondrion inner membrane			N
CYP17A1	ENSG00000148795	hAtlas_v1.1	Xenium Human 5K Pan Tissue & Pathways Panel	3	Steroid 17-alpha-hydroxylase/17,20 lyase	Endoplasmic reticulum membrane	epithelial cell;neuroendocrine cell;chromaffin cell;glandular epithelial cell;cortical cell of adrenal gland;Leydig cell;sympathetic neuron		N
CYP19A1	ENSG00000137869	hAtlas_v1.1	Xenium Human 5K Pan Tissue & Pathways Panel	3	Aromatase	Endoplasmic reticulum membrane	hepatoblast;trophoblast giant cell;syncytiotrophoblast cell;neuron		N
CYP1A1	ENSG00000140465	hAtlas_v1.1	Xenium Human 5K Pan Tissue & Pathways Panel	3	Cytochrome P450 1A1 (CYPIA1)	Endoplasmic reticulum membrane	epithelial cell;duct epithelial cell;luminal epithelial cell of mammary gland;squamous epithelial cell;blood vessel endothelial cell;endothelial cell of artery;capillary endothelial cell;endothelial cell;endothelial cell of vascular tree;mammary gland epithelial cell		N
CYP1A2	ENSG00000140505	hAtlas_v1.1	Xenium Human 5K Pan Tissue & Pathways Panel	3	Cytochrome P450 1A2	Endoplasmic reticulum membrane			N
CYP1B1	ENSG00000138061	hAtlas_v1.1	Xenium Human 5K Pan Tissue & Pathways Panel	2	Cytochrome P450 1B1	Endoplasmic reticulum membrane	myoepithelial cell;myoepithelial cell of mammary gland;endosteal cell;preosteoblast;connective tissue cell;fibroblast;keratocyte;pancreatic stellate cell;fibroblast of lung;fibroblast of mammary gland;tendon cell		N
CYP20A1	ENSG00000119004	hAtlas_v1.1	Xenium Human 5K Pan Tissue & Pathways Panel	2	Cytochrome P450 20A1	Membrane			N
CYP24A1	ENSG00000019186	hAtlas_v1.1	Xenium Human 5K Pan Tissue & Pathways Panel	3	1,25-dihydroxyvitamin D(3) 24-hydroxylase, mitochondrial (24-OHase) (Vitamin D(3) 24-hydroxylase)	Mitochondrion	basal cell of prostate epithelium		N
CYP27A1	ENSG00000135929	hAtlas_v1.1	Xenium Human 5K Pan Tissue & Pathways Panel	3	Sterol 26-hydroxylase, mitochondrial	Mitochondrion inner membrane	alveolar macrophage;lung macrophage		N
CYP27B1	ENSG00000111012	hAtlas_v1.1	Xenium Human 5K Pan Tissue & Pathways Panel	3	25-hydroxyvitamin D-1 alpha hydroxylase, mitochondrial	Mitochondrion membrane			N
CYP2A6	ENSG00000255974	hAtlas_v1.1	Xenium Human 5K Pan Tissue & Pathways Panel	1	Cytochrome P450 2A6	Endoplasmic reticulum membrane			N
CYP2C19	ENSG00000165841	hAtlas_v1.1	Xenium Human 5K Pan Tissue & Pathways Panel	3	Cytochrome P450 2C19	Endoplasmic reticulum membrane			N
CYP2C8	ENSG00000138115	hAtlas_v1.1	Xenium Human 5K Pan Tissue & Pathways Panel	3	Cytochrome P450 2C8	Endoplasmic reticulum membrane	cholangiocyte;intrahepatic cholangiocyte;hepatocyte;periportal region hepatocyte;midzonal region hepatocyte;centrilobular region hepatocyte;endothelial cell of sinusoid;endothelial cell of hepatic sinusoid;endothelial cell of pericentral hepatic sinusoid;hepatic stellate cell		N
CYP2C9	ENSG00000138109	hAtlas_v1.1	Xenium Human 5K Pan Tissue & Pathways Panel	3	Cytochrome P450 2C9	Endoplasmic reticulum membrane	cholangiocyte;hepatocyte;periportal region hepatocyte;midzonal region hepatocyte;centrilobular region hepatocyte;endothelial cell of pericentral hepatic sinusoid;hepatic stellate cell		N
CYP2D6	ENSG00000100197	hAtlas_v1.1	Xenium Human 5K Pan Tissue & Pathways Panel	3	Cytochrome P450 2D6	Endoplasmic reticulum membrane	enterocyte of epithelium of large intestine;colon epithelial cell		N
CYP2J2	ENSG00000134716	hAtlas_v1.1	Xenium Human 5K Pan Tissue & Pathways Panel	3	Cytochrome P450 2J2	Endoplasmic reticulum membrane			N
CYP3A5	ENSG00000106258	hAtlas_v1.1	Xenium Human 5K Pan Tissue & Pathways Panel	2	Cytochrome P450 3A5	Endoplasmic reticulum membrane	enterocyte of epithelium of small intestine;enterocyte of epithelium proper of ileum;cholangiocyte;intrahepatic cholangiocyte;paneth cell of epithelium of small intestine;hepatocyte;periportal region hepatocyte;midzonal region hepatocyte;centrilobular region hepatocyte;epithelial cell of small intestine;hepatic stellate cell		N
CYP46A1	ENSG00000036530	hAtlas_v1.1	Xenium Human 5K Pan Tissue & Pathways Panel	3	Cholesterol 24-hydroxylase (CH24H)	Endoplasmic reticulum membrane			N
CYP4F2	ENSG00000186115	hAtlas_v1.1	Xenium Human 5K Pan Tissue & Pathways Panel	3	Cytochrome P450 4F2	Microsome membrane			N
CYP7A1	ENSG00000167910	hAtlas_v1.1	Xenium Human 5K Pan Tissue & Pathways Panel	3	Cytochrome P450 7A1 (24-hydroxycholesterol 7-alpha-hydroxylase)	Endoplasmic reticulum membrane			N
CYREN	ENSG00000122783	hAtlas_v1.1	Xenium Human 5K Pan Tissue & Pathways Panel	3	Cell cycle regulator of non-homologous end joining (Cell cycle regulator of NHEJ) (Modulator of retrovirus infection homolog)	Cytoplasm			N
CYSLTR1	ENSG00000173198	hAtlas_v1.1	Xenium Human 5K Pan Tissue & Pathways Panel	3	Cysteinyl leukotriene receptor 1 (CysLTR1) (Cysteinyl leukotriene D4 receptor) (LTD4 receptor) (G-protein coupled receptor HG55) (HMTMF81)	Cell membrane	mast cell;mucosal type mast cell;common dendritic progenitor	CysLTs	N
CYSLTR2	ENSG00000152207	hAtlas_v1.1	Xenium Human 5K Pan Tissue & Pathways Panel	3	Cysteinyl leukotriene receptor 2 (CysLTR2) (G-protein coupled receptor GPCR21) (hGPCR21) (G-protein coupled receptor HG57) (HPN321)	Cell membrane	pericyte;mural cell	CysLTs	N
CYTH2	ENSG00000105443	hAtlas_v1.1	Xenium Human 5K Pan Tissue & Pathways Panel	3	Cytohesin-2 (ARF exchange factor) (ARF nucleotide-binding site opener) (Protein ARNO) (PH, SEC7 and coiled-coil domain-containing protein 2)	Cell membrane			N
CYTOR	ENSG00000222041	hAtlas_v1.1	Xenium Human 5K Pan Tissue & Pathways Panel	3			endothelial cell of umbilical vein;prostate gland microvascular endothelial cell;plasma cell;IgG plasma cell;pancreatic stellate cell		N
DAB1	ENSG00000173406	hAtlas_v1.1	Xenium Human 5K Pan Tissue & Pathways Panel	2	Disabled homolog 1		lens epithelial cell;anterior lens cell;neuron;interneuron;inhibitory interneuron;amacrine cell;retina horizontal cell;Purkinje cell;GABAergic neuron;glutamatergic neuron		N
DAB2	ENSG00000153071	hAtlas_v1.1	Xenium Human 5K Pan Tissue & Pathways Panel	2	Disabled homolog 2 (Adaptor molecule disabled-2) (Differentially expressed in ovarian carcinoma 2) (DOC-2) (Differentially-expressed protein 2)	Cytoplasm;Cytoplasmic vesicle	endosteal cell;elicited macrophage;alternatively activated macrophage;Hofbauer cell;trophoblast giant cell;pancreatic stellate cell;fibroblast of breast		N
DACH1	ENSG00000276644	hAtlas_v1.1	Xenium Human 5K Pan Tissue & Pathways Panel	3	Dachshund homolog 1 (Dach1)	Nucleus	pigmented epithelial cell;pigmented ciliary epithelial cell;non-pigmented ciliary epithelial cell;renal beta-intercalated cell;lung endothelial cell;luminal cell of prostate epithelium;endothelial cell;endothelial cell of vascular tree;kidney distal convoluted tubule epithelial cell;kidney glomerular epithelial cell;podocyte;kidney connecting tubule epithelial cell;neuron;kidney interstitial fibr…		N
DACH2	ENSG00000126733	hAtlas_v1.1	Xenium Human 5K Pan Tissue & Pathways Panel	3	Dachshund homolog 2 (Dach2)	Nucleus	taste receptor cell;kidney glomerular epithelial cell;podocyte;ganglion interneuron;kidney interstitial fibroblast;mesangial cell;kidney interstitial cell		N
DACT2	ENSG00000164488	hAtlas_v1.1	Xenium Human 5K Pan Tissue & Pathways Panel	3	Dapper homolog 2 (Dapper antagonist of catenin 2)		epithelial cell of lung;lung secretory cell		N
DAG1	ENSG00000173402	hAtlas_v1.1	Xenium Human 5K Pan Tissue & Pathways Panel	3	Dystroglycan 1 (Dystroglycan) (Dystrophin-associated glycoprotein 1)	Cell membrane	skeletal muscle satellite cell	LAMININ;AGRN;HSPG;NRXN	N
DAO	ENSG00000110887	hAtlas_v1.1	Xenium Human 5K Pan Tissue & Pathways Panel	3	D-amino-acid oxidase (DAAO) (DAMOX) (DAO)	Peroxisome			N
DAOA	ENSG00000182346	hAtlas_v1.1	Xenium Human 5K Pan Tissue & Pathways Panel	3	D-amino acid oxidase activator (Protein G72)	Golgi apparatus			N
DAP	ENSG00000112977	hAtlas_v1.1	Xenium Human 5K Pan Tissue & Pathways Panel	3	Death-associated protein 1 (DAP-1)				N
DAP3	ENSG00000132676	hAtlas_v1.1	Xenium Human 5K Pan Tissue & Pathways Panel	3	Small ribosomal subunit protein mS29 (28S ribosomal protein S29, mitochondrial) (MRP-S29) (S29mt) (Death-associated protein 3) (DAP-3) (Ionizing radiation resistance conferring protein)	Mitochondrion			N
DAPK1	ENSG00000196730	hAtlas_v1.1	Xenium Human 5K Pan Tissue & Pathways Panel	2	Death-associated protein kinase 1 (DAP kinase 1)	Cytoplasm;Cytoplasm	corneal endothelial cell;type I pneumocyte;kidney loop of Henle thin descending limb epithelial cell;Kupffer cell;mesothelial fibroblast		N
DAXX	ENSG00000204209	hAtlas_v1.1	Xenium Human 5K Pan Tissue & Pathways Panel	3	Death domain-associated protein 6 (Daxx) (hDaxx) (ETS1-associated protein 1) (EAP1) (Fas death domain-associated protein)	Cytoplasm			N
DAZAP1	ENSG00000071626	hAtlas_v1.1	Xenium Human 5K Pan Tissue & Pathways Panel	3	DAZ-associated protein 1 (Deleted in azoospermia-associated protein 1)	Cytoplasm	DN4 thymocyte		N
DAZAP2	ENSG00000183283	hAtlas_v1.1	Xenium Human 5K Pan Tissue & Pathways Panel	2	DAZ-associated protein 2 (Deleted in azoospermia-associated protein 2) (Proline-rich transcript in brain protein)	Cytoplasm	T-helper 2 cell;group 2 innate lymphoid cell, human		N
DAZL	ENSG00000092345	hAtlas_v1.1	Xenium Human 5K Pan Tissue & Pathways Panel	3	Deleted in azoospermia-like (DAZ homolog) (DAZ-like autosomal) (Deleted in azoospermia-like 1) (SPGY-like-autosomal)	Cytoplasm			N
DBN1	ENSG00000113758	hAtlas_v1.1	Xenium Human 5K Pan Tissue & Pathways Panel	3	Drebrin (Developmentally-regulated brain protein)	Cytoplasm			N
DBR1	ENSG00000138231	hAtlas_v1.1	Xenium Human 5K Pan Tissue & Pathways Panel	3	Lariat debranching enzyme	Nucleus			N
DCAF1	ENSG00000145041	hAtlas_v1.1	Xenium Human 5K Pan Tissue & Pathways Panel	3	DDB1- and CUL4-associated factor 1 (HIV-1 Vpr-binding protein) (VprBP) (Serine/threonine-protein kinase VPRBP)	Cytoplasm			N
DCDC1	ENSG00000170959	hAtlas_v1.1	Xenium Human 5K Pan Tissue & Pathways Panel	3	Doublecortin domain-containing protein 1 (Doublecortin domain-containing 5 protein)	Midbody	ependymal cell;smooth muscle cell of sphincter of pupil;ganglion interneuron;stellate neuron		N
DCLK1	ENSG00000133083	hAtlas_v1.1	Xenium Human 5K Pan Tissue & Pathways Panel	2	Serine/threonine-protein kinase DCLK1		brush cell of bronchus;intestinal tuft cell;skeletal muscle fibroblast;neural cell;astrocyte;neuron;ganglion interneuron;Purkinje cell;GABAergic neuron;glutamatergic neuron;alveolar type 2 fibroblast cell;preadipocyte;fibroblast of cardiac tissue;adventitial cell;fibro/adipogenic progenitor cell		N
DCT	ENSG00000080166	hAtlas_v1.1	Xenium Human 5K Pan Tissue & Pathways Panel	2	L-dopachrome tautomerase (DCT) (DT)	Melanosome membrane	stem cell of epidermis;pigmented epithelial cell;pigmented ciliary epithelial cell;melanocyte;melanocyte of skin		N
DCTN1	ENSG00000204843	hAtlas_v1.1	Xenium Human 5K Pan Tissue & Pathways Panel	3	Dynactin subunit 1 (150 kDa dynein-associated polypeptide) (DAP-150) (DP-150) (p135) (p150-glued)	Cytoplasm			N
DCX	ENSG00000077279	hAtlas_v1.1	Xenium Human 5K Pan Tissue & Pathways Panel	3	Neuronal migration protein doublecortin (Doublin) (Lissencephalin-X) (Lis-X)	Cytoplasm	enteric neuron;cortical interneuron;cerebral cortex GABAergic interneuron;inhibitory interneuron;Cajal-Retzius cell;GABAergic neuron;glutamatergic neuron;neural progenitor cell		N
DDB1	ENSG00000167986	hAtlas_v1.1	Xenium Human 5K Pan Tissue & Pathways Panel	3	DNA damage-binding protein 1 (DDB p127 subunit) (DNA damage-binding protein a) (DDBa) (Damage-specific DNA-binding protein 1) (HBV X-associated protein 1) (XAP-1) (UV-damaged DNA-binding factor) (UV-damaged DNA-binding protein 1) (UV-DDB 1) (XPE-binding factor) (XPE-BF) (Xeroderma pigmentosum group E-complementing protein) (XPCe)	Cytoplasm	Leydig cell;placental villous trophoblast		N
DDB2	ENSG00000134574	hAtlas_v1.1	Xenium Human 5K Pan Tissue & Pathways Panel	3	DNA damage-binding protein 2 (DDB p48 subunit) (DDBb) (Damage-specific DNA-binding protein 2) (UV-damaged DNA-binding protein 2) (UV-DDB 2)	Nucleus			N
DDC	ENSG00000132437	hAtlas_v1.1	Xenium Human 5K Pan Tissue & Pathways Panel	3	Aromatic-L-amino-acid decarboxylase (AADC)		neuroendocrine cell;type EC enteroendocrine cell;lung neuroendocrine cell;type L enteroendocrine cell;intestinal enteroendocrine cell;enteroendocrine cell of small intestine;enteroendocrine cell of colon;neuronal receptor cell;photoreceptor cell;eye photoreceptor cell;retinal rod cell		N
DDI2	ENSG00000197312	hAtlas_v1.1	Xenium Human 5K Pan Tissue & Pathways Panel	2	Protein DDI1 homolog 2	Cytoplasm			N
DDIT3	ENSG00000175197	hAtlas_v1.1	Xenium Human 5K Pan Tissue & Pathways Panel	2	DNA damage-inducible transcript 3 protein (DDIT-3) (C/EBP zeta) (C/EBP-homologous protein) (CHOP) (C/EBP-homologous protein 10) (CHOP-10) (CCAAT/enhancer-binding protein homologous protein) (Growth arrest and DNA damage-inducible protein GADD153)	Cytoplasm	epithelial cell of uterus;B cell;Mueller cell		N
DDIT4L	ENSG00000145358	hAtlas_v1.1	Xenium Human 5K Pan Tissue & Pathways Panel	3	DNA damage-inducible transcript 4-like protein (HIF-1 responsive protein RTP801-like) (Protein regulated in development and DNA damage response 2) (REDD-2)	Cytoplasm	chondrocyte		N
DDR1	ENSG00000204580	hAtlas_v1.1	Xenium Human 5K Pan Tissue & Pathways Panel	3	Epithelial discoidin domain-containing receptor 1 (Epithelial discoidin domain receptor 1)	Cell membrane	pancreatic PP cell		N
DDR2	ENSG00000162733	hAtlas_v1.1	Xenium Human 5K Pan Tissue & Pathways Panel	3	Discoidin domain-containing receptor 2 (Discoidin domain receptor 2)	Cell membrane	pigmented epithelial cell;pigmented ciliary epithelial cell;fibroblast;keratocyte;brown preadipocyte;mesothelial fibroblast;fibro/adipogenic progenitor cell		N
DDX1	ENSG00000079785	hAtlas_v1.1	Xenium Human 5K Pan Tissue & Pathways Panel	3	ATP-dependent RNA helicase DDX1	Nucleus;Cytoplasm;Cytoplasmic granule;Cytoplasm			N
DDX10	ENSG00000178105	hAtlas_v1.1	Xenium Human 5K Pan Tissue & Pathways Panel	3	Probable ATP-dependent RNA helicase DDX10				N
DDX19A	ENSG00000168872	hAtlas_v1.1	Xenium Human 5K Pan Tissue & Pathways Panel	3	ATP-dependent RNA helicase DDX19A	Cytoplasm			N
DDX20	ENSG00000064703	hAtlas_v1.1	Xenium Human 5K Pan Tissue & Pathways Panel	3	Probable ATP-dependent RNA helicase DDX20	Cytoplasm			N
DDX21	ENSG00000165732	hAtlas_v1.1	Xenium Human 5K Pan Tissue & Pathways Panel	2	Nucleolar RNA helicase 2	Nucleus	skeletal muscle satellite stem cell;prostate gland microvascular endothelial cell;skeletal muscle satellite cell		N
DDX25	ENSG00000109832	hAtlas_v1.1	Xenium Human 5K Pan Tissue & Pathways Panel	3	ATP-dependent RNA helicase DDX25	Cytoplasm			N
DDX27	ENSG00000124228	hAtlas_v1.1	Xenium Human 5K Pan Tissue & Pathways Panel	3	Probable ATP-dependent RNA helicase DDX27	Nucleus			N
DDX28	ENSG00000182810	hAtlas_v1.1	Xenium Human 5K Pan Tissue & Pathways Panel	3	Probable ATP-dependent RNA helicase DDX28	Nucleus			N
DDX31	ENSG00000125485	hAtlas_v1.1	Xenium Human 5K Pan Tissue & Pathways Panel	3	Probable ATP-dependent RNA helicase DDX31	Nucleus			N
DDX39B	ENSG00000198563	hAtlas_v1.1	Xenium Human 5K Pan Tissue & Pathways Panel	3	Spliceosome RNA helicase DDX39B	Nucleus;Nucleus speckle;Cytoplasm	CD34-positive, CD38-negative hematopoietic stem cell;myoepithelial cell;myoepithelial cell of mammary gland;megakaryocyte-erythroid progenitor cell;erythroid progenitor cell;erythroid progenitor cell, mammalian;proerythroblast;common dendritic progenitor;hematopoietic precursor cell;hematopoietic multipotent progenitor cell;myeloid lineage restricted progenitor cell;common lymphoid progenitor		N
DDX3X	ENSG00000215301	hAtlas_v1.1	Xenium Human 5K Pan Tissue & Pathways Panel	2	ATP-dependent RNA helicase DDX3X	Cell membrane	immature natural killer cell		N
DDX3Y	ENSG00000067048	hAtlas_v1.1	Xenium Human 5K Pan Tissue & Pathways Panel	3	ATP-dependent RNA helicase DDX3Y	Cytoplasm	fibroblast of connective tissue of nonglandular part of prostate		N
DDX43	ENSG00000080007	hAtlas_v1.1	Xenium Human 5K Pan Tissue & Pathways Panel	3	Probable ATP-dependent RNA helicase DDX43				N
DDX50	ENSG00000107625	hAtlas_v1.1	Xenium Human 5K Pan Tissue & Pathways Panel	3	ATP-dependent RNA helicase DDX50	Nucleus			N
DDX51	ENSG00000185163	hAtlas_v1.1	Xenium Human 5K Pan Tissue & Pathways Panel	3	ATP-dependent RNA helicase DDX51	Nucleus			N
DDX53	ENSG00000184735	hAtlas_v1.1	Xenium Human 5K Pan Tissue & Pathways Panel	3	Probable ATP-dependent RNA helicase DDX53	Nucleus			N
DDX55	ENSG00000111364	hAtlas_v1.1	Xenium Human 5K Pan Tissue & Pathways Panel	3	ATP-dependent RNA helicase DDX55				N
DDX58	ENSG00000107201	hAtlas_v1.1	Xenium Human 5K Pan Tissue & Pathways Panel	3	RNA helicase	Cytoplasm			N
DDX6	ENSG00000110367	hAtlas_v1.1	Xenium Human 5K Pan Tissue & Pathways Panel	3	Probable ATP-dependent RNA helicase DDX6	Cytoplasm			N
DEFA1	ENSG00000206047	hAtlas_v1.1	Xenium Human 5K Pan Tissue & Pathways Panel	3			CD4-positive, alpha-beta thymocyte;CD8-positive, alpha-beta thymocyte;promyelocyte		N
DEFA6	ENSG00000164822	hAtlas_v1.1	Xenium Human 5K Pan Tissue & Pathways Panel	2	Defensin-6 (Defensin, alpha 6)	Secreted	intestinal crypt stem cell;intestinal crypt stem cell of small intestine;small intestine goblet cell;type L enteroendocrine cell;paneth cell;double negative thymocyte		N
DEFB103B	ENSG00000177243	hAtlas_v1.1	Xenium Human 5K Pan Tissue & Pathways Panel	3					N
DEFB4A	ENSG00000171711	hAtlas_v1.1	Xenium Human 5K Pan Tissue & Pathways Panel	3					N
DEK	ENSG00000124795	hAtlas_v1.1	Xenium Human 5K Pan Tissue & Pathways Panel	2	Protein DEK	Nucleus	fallopian tube secretory epithelial cell;large pre-B-II cell;promonocyte;primitive red blood cell;fraction A pre-pro B cell;myeloid lineage restricted progenitor cell		N
DEPDC7	ENSG00000121690	hAtlas_v1.1	Xenium Human 5K Pan Tissue & Pathways Panel	3	DEP domain-containing protein 7 (Protein TR2/D15)		brush cell		N
DEPTOR	ENSG00000155792	hAtlas_v1.1	Xenium Human 5K Pan Tissue & Pathways Panel	3	DEP domain-containing mTOR-interacting protein (DEP domain-containing protein 6)		kidney loop of Henle ascending limb epithelial cell;kidney loop of Henle thick ascending limb epithelial cell;kidney loop of Henle epithelial cell;kidney loop of Henle thin descending limb epithelial cell;skeletal muscle fiber		N
DERL3	ENSG00000099958	hAtlas_v1.1	Xenium Human 5K Pan Tissue & Pathways Panel	4	Derlin-3 (Degradation in endoplasmic reticulum protein 3) (DERtrin-3) (Der1-like protein 3)	Endoplasmic reticulum membrane	dendritic cell;plasmacytoid dendritic cell;plasmacytoid dendritic cell, human;dendritic cell, human;mature B cell;plasmablast;IgA plasmablast;plasma cell;IgG plasma cell;IgM plasma cell;IgA plasma cell		Y
DGAT1	ENSG00000185000	hAtlas_v1.1	Xenium Human 5K Pan Tissue & Pathways Panel	3	Diacylglycerol O-acyltransferase 1	Endoplasmic reticulum membrane	ciliated epithelial cell;enterocyte;enterocyte of epithelium of large intestine;enterocyte of colon;enterocyte of epithelium of small intestine;enterocyte of epithelium proper of ileum;columnar/cuboidal epithelial cell;M cell of gut;intestinal epithelial cell;epithelial cell of small intestine;transit amplifying cell of small intestine		N
DHCR24	ENSG00000116133	hAtlas_v1.1	Xenium Human 5K Pan Tissue & Pathways Panel	2	Delta(24)-sterol reductase	Endoplasmic reticulum membrane	intrahepatic cholangiocyte;cortical cell of adrenal gland;Leydig cell;serous cell of epithelium of trachea		N
DHCR7	ENSG00000172893	hAtlas_v1.1	Xenium Human 5K Pan Tissue & Pathways Panel	3	7-dehydrocholesterol reductase (7-DHC reductase)	Endoplasmic reticulum membrane	cortical cell of adrenal gland;Leydig cell		N
DHDDS	ENSG00000117682	hAtlas_v1.1	Xenium Human 5K Pan Tissue & Pathways Panel	3	Dehydrodolichyl diphosphate synthase complex subunit DHDDS	Endoplasmic reticulum membrane			N
DHFR	ENSG00000228716	hAtlas_v1.1	Xenium Human 5K Pan Tissue & Pathways Panel	3	Dihydrofolate reductase	Mitochondrion	primitive red blood cell		N
DHODH	ENSG00000102967	hAtlas_v1.1	Xenium Human 5K Pan Tissue & Pathways Panel	3	Dihydroorotate dehydrogenase (quinone), mitochondrial (DHOdehase)	Mitochondrion inner membrane			N
DHRS1	ENSG00000157379	hAtlas_v1.1	Xenium Human 5K Pan Tissue & Pathways Panel	2	Dehydrogenase/reductase SDR family member 1	Endoplasmic reticulum			N
DHRS2	ENSG00000100867	hAtlas_v1.1	Xenium Human 5K Pan Tissue & Pathways Panel	2	Dehydrogenase/reductase SDR family member 2, mitochondrial	Mitochondrion matrix;Nucleus	pancreatic D cell;taste receptor cell;urothelial cell;bladder urothelial cell;endocrine cell;theca cell;papillary tips cell;bladder cell		N
DHX29	ENSG00000067248	hAtlas_v1.1	Xenium Human 5K Pan Tissue & Pathways Panel	3	ATP-dependent RNA helicase DHX29	Cytoplasm			N
DHX30	ENSG00000132153	hAtlas_v1.1	Xenium Human 5K Pan Tissue & Pathways Panel	3	ATP-dependent RNA helicase DHX30	Cytoplasm			N
DHX34	ENSG00000134815	hAtlas_v1.1	Xenium Human 5K Pan Tissue & Pathways Panel	3	Probable ATP-dependent RNA helicase DHX34				N
DHX57	ENSG00000163214	hAtlas_v1.1	Xenium Human 5K Pan Tissue & Pathways Panel	3	Putative ATP-dependent RNA helicase DHX57				N
DHX9	ENSG00000135829	hAtlas_v1.1	Xenium Human 5K Pan Tissue & Pathways Panel	3	ATP-dependent RNA helicase A	Nucleus	pancreatic A cell		N
DIABLO	ENSG00000184047	hAtlas_v1.1	Xenium Human 5K Pan Tissue & Pathways Panel	3	Diablo IAP-binding mitochondrial protein (Diablo homolog, mitochondrial) (Direct IAP-binding protein with low pI) (Second mitochondria-derived activator of caspase) (Smac)	Mitochondrion			N
DICER1	ENSG00000100697	hAtlas_v1.1	Xenium Human 5K Pan Tissue & Pathways Panel	3	Endoribonuclease Dicer	Cytoplasm			N
DIO2	ENSG00000211448	hAtlas_v1.1	Xenium Human 5K Pan Tissue & Pathways Panel	2	Type II iodothyronine deiodinase	Membrane	extravillous trophoblast;stromal cell of ovary		N
DIP2A	ENSG00000160305	hAtlas_v1.1	Xenium Human 5K Pan Tissue & Pathways Panel	3	Disco-interacting protein 2 homolog A (DIP2 homolog A)	Cell membrane	CD8-positive, alpha-beta cytokine secreting effector T cell		N
DIP2B	ENSG00000066084	hAtlas_v1.1	Xenium Human 5K Pan Tissue & Pathways Panel	2	Disco-interacting protein 2 homolog B (DIP2 homolog B)	Cell projection	corneal endothelial cell		N
DIRAS3	ENSG00000162595	hAtlas_v1.1	Xenium Human 5K Pan Tissue & Pathways Panel	3	GTP-binding protein Di-Ras3 (Distinct subgroup of the Ras family member 3) (Rho-related GTP-binding protein RhoI)	Cell membrane	pancreatic A cell;pancreatic D cell;pancreatic PP cell;PP cell;intestinal enteroendocrine cell;granulosa cell;ovarian surface epithelial cell;Leydig cell;neuron		N
DIS3	ENSG00000083520	hAtlas_v1.1	Xenium Human 5K Pan Tissue & Pathways Panel	3	Exosome complex exonuclease RRP44	Cytoplasm			N
DIS3L2	ENSG00000144535	hAtlas_v1.1	Xenium Human 5K Pan Tissue & Pathways Panel	2	DIS3-like exonuclease 2 (hDIS3L2)	Cytoplasm			N
DISC1	ENSG00000162946	hAtlas_v1.1	Xenium Human 5K Pan Tissue & Pathways Panel	2	Disrupted in schizophrenia 1 protein	Cytoplasm	macrophage;tissue-resident macrophage;central nervous system macrophage;mature microglial cell;immature innate lymphoid cell;neuronal receptor cell;photoreceptor cell;eye photoreceptor cell;retinal rod cell		N
DISP1	ENSG00000154309	hAtlas_v1.1	Xenium Human 5K Pan Tissue & Pathways Panel	3	Protein dispatched homolog 1	Membrane	central nervous system macrophage		N
DKC1	ENSG00000130826	hAtlas_v1.1	Xenium Human 5K Pan Tissue & Pathways Panel	3	H/ACA ribonucleoprotein complex subunit DKC1	Cytoplasm	megakaryocyte-erythroid progenitor cell;erythroid progenitor cell;proerythroblast;hematopoietic precursor cell;common myeloid progenitor		N
DKK1	ENSG00000107984	hAtlas_v1.1	Xenium Human 5K Pan Tissue & Pathways Panel	3	Dickkopf-related protein 1 (Dickkopf-1) (Dkk-1) (hDkk-1) (SK)	Secreted	endothelial cell of umbilical vein;bladder urothelial cell;epithelial cell of prostate;basal cell of prostate epithelium;epithelial cell of urethra;decidual cell;reticular cell;fibroblast of connective tissue of glandular part of prostate;stromal cell;stromal cell of ovary		N
DKK3	ENSG00000050165	hAtlas_v1.1	Xenium Human 5K Pan Tissue & Pathways Panel	2	Dickkopf-related protein 3 (Dickkopf-3) (Dkk-3) (hDkk-3)	Secreted	myoepithelial cell;myoepithelial cell of mammary gland;brush cell;intestinal tuft cell;tuft cell of colon;muscle cell;smooth muscle cell;radial glial cell;Mueller cell;neuron;pulmonary interstitial fibroblast;bronchus fibroblast of lung		N
DLD	ENSG00000091140	hAtlas_v1.1	Xenium Human 5K Pan Tissue & Pathways Panel	3	Dihydrolipoyl dehydrogenase, mitochondrial	Mitochondrion matrix			N
DLEC1	ENSG00000008226	hAtlas_v1.1	Xenium Human 5K Pan Tissue & Pathways Panel	3	Deleted in lung and esophageal cancer protein 1 (Deleted in lung cancer protein 1) (DLC-1)	Cytoplasm			N
DLEU1	ENSG00000176124	hAtlas_v1.1	Xenium Human 5K Pan Tissue & Pathways Panel	3	Leukemia-associated protein 1 (Deleted in lymphocytic leukemia 1) (HBV X-transactivated gene 6 protein) (HBV XAg-transactivated protein 6)		lung goblet cell;macrophage;tissue-resident macrophage;central nervous system macrophage		N
DLEU2	ENSG00000231607	hAtlas_v1.1	Xenium Human 5K Pan Tissue & Pathways Panel	3			Kupffer cell;immature innate lymphoid cell;brown preadipocyte		N
DLG1	ENSG00000075711	hAtlas_v1.1	Xenium Human 5K Pan Tissue & Pathways Panel	2	Disks large homolog 1 (Synapse-associated protein 97) (SAP-97) (SAP97) (hDlg)	Membrane	corneal endothelial cell;oligodendrocyte		N
DLG4	ENSG00000132535	hAtlas_v1.1	Xenium Human 5K Pan Tissue & Pathways Panel	3	Disks large homolog 4 (Postsynaptic density protein 95) (PSD-95) (Synapse-associated protein 90) (SAP-90) (SAP90)	Cell membrane			N
DLK1	ENSG00000185559	hAtlas_v1.1	Xenium Human 5K Pan Tissue & Pathways Panel	4	Protein delta homolog 1 (DLK-1) (pG2)	Membrane	skeletal muscle satellite stem cell;acinar cell;cortical cell of adrenal gland;Leydig cell;skeletal muscle satellite cell;neuron;sympathetic neuron;chondrocyte;stromal cell of ovary;interstitial cell of ovary;mesenchymal cell	NOTCH	N
DLK2	ENSG00000171462	hAtlas_v1.1	Xenium Human 5K Pan Tissue & Pathways Panel	3	Protein delta homolog 2 (DLK-2) (Epidermal growth factor-like protein 9) (EGF-like protein 9)	Membrane	stem cell;basal cell;respiratory basal cell;basal cell of epithelium of trachea;epithelial cell of prostate;basal cell of prostate epithelium		N
DLL1	ENSG00000198719	hAtlas_v1.1	Xenium Human 5K Pan Tissue & Pathways Panel	3	Delta-like protein 1 (Drosophila Delta homolog 1) (Delta1) (H-Delta-1)	Apical cell membrane	small intestine goblet cell;group 3 innate lymphoid cell	NOTCH	N
DLL3	ENSG00000090932	hAtlas_v1.1	Xenium Human 5K Pan Tissue & Pathways Panel	3	Delta-like protein 3 (Drosophila Delta homolog 3) (Delta3)	Membrane	glioblast;Schwann cell precursor;lung neuroendocrine cell;enteric neuron;peripheral nervous system neuron	NOTCH	N
DLL4	ENSG00000128917	hAtlas_v1.1	Xenium Human 5K Pan Tissue & Pathways Panel	3	Delta-like protein 4 (Drosophila Delta homolog 4) (Delta4)	Cell membrane	intestinal crypt stem cell of large intestine;endothelial cell of artery;small intestine goblet cell;fenestrated cell;glomerular endothelial cell	NOTCH	N
DLX4	ENSG00000108813	hAtlas_v1.1	Xenium Human 5K Pan Tissue & Pathways Panel	3	Homeobox protein DLX-4 (Beta protein 1) (Homeobox protein DLX-7) (Homeobox protein DLX-8)	Nucleus			N
DMBX1	ENSG00000197587	hAtlas_v1.1	Xenium Human 5K Pan Tissue & Pathways Panel	3	Diencephalon/mesencephalon homeobox protein 1 (Orthodenticle homolog 3) (Paired-like homeobox protein DMBX1)	Nucleus			N
DMD	ENSG00000198947	hAtlas_v1.1	Xenium Human 5K Pan Tissue & Pathways Panel	2	Dystrophin	Cell membrane	muscle cell;cardiac muscle cell;regular atrial cardiac myocyte;regular ventricular cardiac myocyte;skeletal muscle fiber;fast muscle cell;smooth muscle cell;muscle precursor cell;smooth muscle myoblast;cardiac muscle myoblast;Purkinje cell;retinal rod cell		N
DMKN	ENSG00000161249	hAtlas_v1.1	Xenium Human 5K Pan Tissue & Pathways Panel	3	Dermokine (Epidermis-specific secreted protein SK30/SK89)	Secreted	basal cell of epidermis;stem cell of epidermis;keratinocyte;epithelial cell of uterus;epidermal cell		N
DMPK	ENSG00000104936	hAtlas_v1.1	Xenium Human 5K Pan Tissue & Pathways Panel	3	Myotonin-protein kinase (MT-PK)	Endoplasmic reticulum membrane			N
DMRT2	ENSG00000173253	hAtlas_v1.1	Xenium Human 5K Pan Tissue & Pathways Panel	3	Doublesex- and mab-3-related transcription factor 2 (Doublesex-like 2 protein) (DSXL-2)	Nucleus	kidney collecting duct epithelial cell;kidney collecting duct intercalated cell;renal intercalated cell;renal alpha-intercalated cell;pulmonary ionocyte;epithelial cell of thymus;ionocyte;kidney collecting duct cell		N
DMWD	ENSG00000185800	hAtlas_v1.1	Xenium Human 5K Pan Tissue & Pathways Panel	3	Dystrophia myotonica WD repeat-containing protein (Dystrophia myotonica-containing WD repeat motif protein) (Protein 59) (Protein DMR-N9)	Perikaryon			N
DMXL1	ENSG00000172869	hAtlas_v1.1	Xenium Human 5K Pan Tissue & Pathways Panel	3	DmX-like protein 1 (X-like 1 protein)		luminal cell of prostate epithelium		N
DMXL2	ENSG00000104093	hAtlas_v1.1	Xenium Human 5K Pan Tissue & Pathways Panel	3	DmX-like protein 2 (Rabconnectin-3)	Cytoplasmic vesicle	Kupffer cell;immature innate lymphoid cell		N
DNAH1	ENSG00000114841	hAtlas_v1.1	Xenium Human 5K Pan Tissue & Pathways Panel	3	Dynein axonemal heavy chain 1 (Axonemal beta dynein heavy chain 1) (Ciliary dynein heavy chain 1) (Heat shock regulated protein 1) (HSRF-1) (hDHC7)	Cytoplasm			N
DNAH10	ENSG00000197653	hAtlas_v1.1	Xenium Human 5K Pan Tissue & Pathways Panel	3	Dynein axonemal heavy chain 10 (Axonemal beta dynein heavy chain 10) (Ciliary dynein heavy chain 10)	Cytoplasm	ciliated epithelial cell;multi-ciliated epithelial cell;ciliated columnar cell of tracheobronchial tree;ciliated cell of the bronchus		Y
DNAH11	ENSG00000105877	hAtlas_v1.1	Xenium Human 5K Pan Tissue & Pathways Panel	3	Dynein axonemal heavy chain 11 (Axonemal beta dynein heavy chain 11) (Ciliary dynein heavy chain 11)	Cytoplasm	ependymal cell;choroid plexus epithelial cell;lung ciliated cell		N
DNAH12	ENSG00000174844	hAtlas_v1.1	Xenium Human 5K Pan Tissue & Pathways Panel	4	Dynein axonemal heavy chain 12 (Axonemal beta dynein heavy chain 12) (Axonemal dynein heavy chain 12-like protein) (Axonemal dynein heavy chain 7-like protein) (Ciliary dynein heavy chain 12) (Dynein axonemal heavy chain 7-like) (Dynein heavy chain domain-containing protein 2)	Cytoplasm	ciliated epithelial cell;ependymal cell;multi-ciliated epithelial cell;ciliated columnar cell of tracheobronchial tree;ciliated cell of the bronchus;respiratory epithelial cell;epithelial cell of lower respiratory tract;bronchial epithelial cell;lung ciliated cell		Y
DNAH14	ENSG00000185842	hAtlas_v1.1	Xenium Human 5K Pan Tissue & Pathways Panel	3	Dynein axonemal heavy chain 14 (Axonemal beta dynein heavy chain 14) (Ciliary dynein heavy chain 14)	Cytoplasm			N
DNAH2	ENSG00000183914	hAtlas_v1.1	Xenium Human 5K Pan Tissue & Pathways Panel	3	Dynein axonemal heavy chain 2 (Axonemal beta dynein heavy chain 2) (Ciliary dynein heavy chain 2) (Dynein heavy chain domain-containing protein 3)	Cytoplasm			N
DNAH5	ENSG00000039139	hAtlas_v1.1	Xenium Human 5K Pan Tissue & Pathways Panel	3	Dynein axonemal heavy chain 5 (Axonemal beta dynein heavy chain 5) (Ciliary dynein heavy chain 5)	Cytoplasm	ciliated epithelial cell;multi-ciliated epithelial cell;ciliated columnar cell of tracheobronchial tree;ciliated cell of the bronchus;bronchial epithelial cell;lung ciliated cell		N
DNAH7	ENSG00000118997	hAtlas_v1.1	Xenium Human 5K Pan Tissue & Pathways Panel	2	Dynein axonemal heavy chain 7 (Axonemal beta dynein heavy chain 7) (Ciliary dynein heavy chain 7) (Dynein heavy chain-like protein 2) (hDHC2)	Cytoplasm	ciliated epithelial cell;ependymal cell;choroid plexus epithelial cell;multi-ciliated epithelial cell;ciliated columnar cell of tracheobronchial tree;ciliated cell of the bronchus;lung ciliated cell		N
DNAH8	ENSG00000124721	hAtlas_v1.1	Xenium Human 5K Pan Tissue & Pathways Panel	3	Dynein axonemal heavy chain 8 (Axonemal beta dynein heavy chain 8) (Ciliary dynein heavy chain 8)	Cytoplasm			N
DNAH9	ENSG00000007174	hAtlas_v1.1	Xenium Human 5K Pan Tissue & Pathways Panel	3	Dynein axonemal heavy chain 9 (Axonemal beta dynein heavy chain 9) (Ciliary dynein heavy chain 9)	Cytoplasm	ciliated epithelial cell;ependymal cell;multi-ciliated epithelial cell;ciliated columnar cell of tracheobronchial tree;ciliated cell of the bronchus;lung ciliated cell		N
DNAI1	ENSG00000122735	hAtlas_v1.1	Xenium Human 5K Pan Tissue & Pathways Panel	3	Dynein axonemal intermediate chain 1 (Axonemal dynein intermediate chain 1)	Dynein axonemal particle			N
DNAJA1	ENSG00000086061	hAtlas_v1.1	Xenium Human 5K Pan Tissue & Pathways Panel	2	DnaJ homolog subfamily A member 1 (DnaJ protein homolog 2) (HSDJ) (Heat shock 40 kDa protein 4) (Heat shock protein J2) (HSJ-2) (Human DnaJ protein 2) (hDj-2)	Membrane	skeletal muscle satellite stem cell;epithelial cell of lacrimal sac;vasa recta ascending limb cell;prostate gland microvascular endothelial cell;cortical thymic epithelial cell;gut endothelial cell;skeletal muscle satellite cell;fibroblast of connective tissue of nonglandular part of prostate;tendon cell		N
DNAJA3	ENSG00000103423	hAtlas_v1.1	Xenium Human 5K Pan Tissue & Pathways Panel	3	DnaJ homolog subfamily A member 3, mitochondrial (DnaJ protein Tid-1) (hTid-1) (Hepatocellular carcinoma-associated antigen 57) (Tumorous imaginal discs protein Tid56 homolog)	Mitochondrion matrix;Cytoplasm			N
DNAJB12	ENSG00000148719	hAtlas_v1.1	Xenium Human 5K Pan Tissue & Pathways Panel	3	DnaJ homolog subfamily B member 12	Endoplasmic reticulum membrane			N
DNAJB2	ENSG00000135924	hAtlas_v1.1	Xenium Human 5K Pan Tissue & Pathways Panel	2	DnaJ homolog subfamily B member 2 (Heat shock 40 kDa protein 3) (Heat shock protein J1) (HSJ-1)	Endoplasmic reticulum membrane			N
DNAJB4	ENSG00000162616	hAtlas_v1.1	Xenium Human 5K Pan Tissue & Pathways Panel	2	DnaJ homolog subfamily B member 4 (Heat shock 40 kDa protein 1 homolog) (HSP40 homolog) (Heat shock protein 40 homolog) (Human liver DnaJ-like protein)	Cytoplasm	glomerular capillary endothelial cell;epithelial cell of thymus;cortical thymic epithelial cell;surface ectodermal cell;early T lineage precursor;theca cell		N
DNAJB5	ENSG00000137094	hAtlas_v1.1	Xenium Human 5K Pan Tissue & Pathways Panel	3	DnaJ homolog subfamily B member 5 (Heat shock protein Hsp40-2) (Heat shock protein Hsp40-3) (Heat shock protein cognate 40) (Hsc40)				N
DNAJC10	ENSG00000077232	hAtlas_v1.1	Xenium Human 5K Pan Tissue & Pathways Panel	3	DnaJ homolog subfamily C member 10	Endoplasmic reticulum lumen	small intestine goblet cell;duodenum glandular cell		N
DNAJC17	ENSG00000104129	hAtlas_v1.1	Xenium Human 5K Pan Tissue & Pathways Panel	3	DnaJ homolog subfamily C member 17	Cytoplasm			N
DNAJC9	ENSG00000213551	hAtlas_v1.1	Xenium Human 5K Pan Tissue & Pathways Panel	3	DnaJ homolog subfamily C member 9 (HDJC9) (DnaJ protein SB73)	Nucleus	erythroid lineage cell;erythroid progenitor cell;proerythroblast;primitive red blood cell;basophil mast progenitor cell		N
DNASE1L3	ENSG00000163687	hAtlas_v1.1	Xenium Human 5K Pan Tissue & Pathways Panel	2	Deoxyribonuclease gamma (DNase gamma)	Nucleus	vasa recta ascending limb cell;kidney capillary endothelial cell;lung microvascular endothelial cell;lung endothelial cell;endothelial cell of sinusoid;endothelial cell of hepatic sinusoid;endothelial cell of pericentral hepatic sinusoid;colon macrophage;mononuclear phagocyte;dendritic cell;plasmacytoid dendritic cell;plasmacytoid dendritic cell, human;CD141-positive myeloid dendritic cell;Langer…		N
DNM1	ENSG00000106976	hAtlas_v1.1	Xenium Human 5K Pan Tissue & Pathways Panel	3	Dynamin-1	Cytoplasm	retinal ganglion cell		N
DNM2	ENSG00000079805	hAtlas_v1.1	Xenium Human 5K Pan Tissue & Pathways Panel	3	Dynamin-2	Cytoplasm;Cytoplasm	corneal endothelial cell;taste receptor cell;respiratory epithelial cell;epithelial cell of lower respiratory tract;club cell;papillary tips cell		N
DNMT1	ENSG00000130816	hAtlas_v1.1	Xenium Human 5K Pan Tissue & Pathways Panel	3	DNA (cytosine-5)-methyltransferase 1 (Dnmt1)	Nucleus	placental villous trophoblast;macrophage dendritic cell progenitor		N
DNMT3A	ENSG00000119772	hAtlas_v1.1	Xenium Human 5K Pan Tissue & Pathways Panel	3	DNA (cytosine-5)-methyltransferase 3A (Dnmt3a)	Nucleus			N
DNMT3B	ENSG00000088305	hAtlas_v1.1	Xenium Human 5K Pan Tissue & Pathways Panel	3	DNA (cytosine-5)-methyltransferase 3B (Dnmt3b)	Nucleus			N
DNPEP	ENSG00000123992	hAtlas_v1.1	Xenium Human 5K Pan Tissue & Pathways Panel	3	Aspartyl aminopeptidase	Cytoplasm	pancreatic A cell		N
DNTT	ENSG00000107447	hAtlas_v1.1	Xenium Human 5K Pan Tissue & Pathways Panel	3	DNA nucleotidylexotransferase	Nucleus	immature alpha-beta T cell;double-positive, alpha-beta thymocyte;immature T cell;thymocyte;double negative thymocyte;late pro-B cell;hematopoietic precursor cell;lymphoid lineage restricted progenitor cell;pro-B cell;fraction A pre-pro B cell;pro-T cell;early T lineage precursor		N
DOC2A	ENSG00000149927	hAtlas_v1.1	Xenium Human 5K Pan Tissue & Pathways Panel	3	Double C2-like domain-containing protein alpha (Doc2) (Doc2-alpha)	Lysosome			N
DOCK9	ENSG00000088387	hAtlas_v1.1	Xenium Human 5K Pan Tissue & Pathways Panel	2	Dedicator of cytokinesis protein 9 (Cdc42 guanine nucleotide exchange factor zizimin-1) (Zizimin-1)	Endomembrane system	lung endothelial cell;endothelial cell;endothelial cell of vascular tree;dermis microvascular lymphatic vessel endothelial cell;cardiac endothelial cell		N
DOK5	ENSG00000101134	hAtlas_v1.1	Xenium Human 5K Pan Tissue & Pathways Panel	3	Docking protein 5 (Downstream of tyrosine kinase 5) (Insulin receptor substrate 6) (IRS-6) (IRS6)		radial glial cell;forebrain radial glial cell;glutamatergic neuron		N
DOK7	ENSG00000175920	hAtlas_v1.1	Xenium Human 5K Pan Tissue & Pathways Panel	3	Protein Dok-7 (Downstream of tyrosine kinase 7)	Cell membrane			N
DOT1L	ENSG00000104885	hAtlas_v1.1	Xenium Human 5K Pan Tissue & Pathways Panel	3	Histone-lysine N-methyltransferase, H3 lysine-79 specific	Nucleus			N
DPAGT1	ENSG00000172269	hAtlas_v1.1	Xenium Human 5K Pan Tissue & Pathways Panel	3	UDP-N-acetylglucosamine--dolichyl-phosphate N-acetylglucosaminephosphotransferase	Endoplasmic reticulum membrane			N
DPF2	ENSG00000133884	hAtlas_v1.1	Xenium Human 5K Pan Tissue & Pathways Panel	3	Zinc finger protein ubi-d4 (Apoptosis response zinc finger protein) (BRG1-associated factor 45D) (BAF45D) (D4, zinc and double PHD fingers family 2) (Protein requiem)	Nucleus			N
DPF3	ENSG00000205683	hAtlas_v1.1	Xenium Human 5K Pan Tissue & Pathways Panel	3	Zinc finger protein DPF3 (BRG1-associated factor 45C) (BAF45C) (Zinc finger protein cer-d4)	Nucleus	regular ventricular cardiac myocyte;muscle precursor cell;cardiac muscle myoblast;retinal cone cell		N
DPM1	ENSG00000000419	hAtlas_v1.1	Xenium Human 5K Pan Tissue & Pathways Panel	3	Dolichol-phosphate mannosyltransferase subunit 1	Endoplasmic reticulum			N
DPP4	ENSG00000197635	hAtlas_v1.1	Xenium Human 5K Pan Tissue & Pathways Panel	3	Dipeptidyl peptidase 4	Secreted	enterocyte of epithelium of small intestine;type EC enteroendocrine cell;enteroendocrine cell of small intestine;glutamatergic neuron;mesothelial fibroblast		N
DPP8	ENSG00000074603	hAtlas_v1.1	Xenium Human 5K Pan Tissue & Pathways Panel	3	Dipeptidyl peptidase 8 (DP8)	Cytoplasm			N
DPPA2	ENSG00000163530	hAtlas_v1.1	Xenium Human 5K Pan Tissue & Pathways Panel	3	Developmental pluripotency-associated protein 2 (Pluripotent embryonic stem cell-related gene 1 protein)	Nucleus			N
DPT	ENSG00000143196	hAtlas_v1.1	Xenium Human 5K Pan Tissue & Pathways Panel	3	Dermatopontin (Tyrosine-rich acidic matrix protein) (TRAMP)	Secreted	mesenchymal stem cell;connective tissue cell;fibroblast;reticular cell;pancreatic stellate cell;bronchus fibroblast of lung;fibroblast of mammary gland;skin fibroblast;fibroblast of connective tissue of nonglandular part of prostate;fibroblast of connective tissue of glandular part of prostate;osteoblast;myofibroblast cell;stromal cell;mesenchymal cell;inflammatory cell		N
DPY19L2	ENSG00000177990	hAtlas_v1.1	Xenium Human 5K Pan Tissue & Pathways Panel	3	Probable C-mannosyltransferase DPY19L2	Nucleus inner membrane	renal beta-intercalated cell;kidney connecting tubule epithelial cell;muscle cell;cardiac muscle cell;regular atrial cardiac myocyte;regular ventricular cardiac myocyte		N
DPYD	ENSG00000188641	hAtlas_v1.1	Xenium Human 5K Pan Tissue & Pathways Panel	2	Dihydropyrimidine dehydrogenase [NADP(+)] (DHPDHase) (DPD)	Cytoplasm	hepatoblast;cholangiocyte;hepatocyte;periportal region hepatocyte;centrilobular region hepatocyte;Kupffer cell;immature innate lymphoid cell;oligodendrocyte;preadipocyte;brown preadipocyte;mesothelial fibroblast		N
DPYSL2	ENSG00000092964	hAtlas_v1.1	Xenium Human 5K Pan Tissue & Pathways Panel	2	Dihydropyrimidinase-related protein 2 (DRP-2) (Collapsin response mediator protein 2) (CRMP-2) (N2A3) (Unc-33-like phosphoprotein 2) (ULIP-2)	Cytoplasm	Cajal-Retzius cell;retinal ganglion cell;visceromotor neuron;adventitial cell		N
DRAM1	ENSG00000136048	hAtlas_v1.1	Xenium Human 5K Pan Tissue & Pathways Panel	3	DNA damage-regulated autophagy modulator protein 1 (Damage-regulated autophagy modulator)	Lysosome membrane	epithelial cell of lung;epithelial cell of alveolus of lung;pneumocyte;type II pneumocyte;lung secretory cell		N
DRC1	ENSG00000157856	hAtlas_v1.1	Xenium Human 5K Pan Tissue & Pathways Panel	3	Dynein regulatory complex protein 1 (Coiled-coil domain-containing protein 164)	Cytoplasm			N
DRC3	ENSG00000171962	hAtlas_v1.1	Xenium Human 5K Pan Tissue & Pathways Panel	3	Dynein regulatory complex subunit 3 (Leucine-rich repeat-containing protein 48)	Cytoplasm	lung ciliated cell		N
DRD1	ENSG00000184845	hAtlas_v1.1	Xenium Human 5K Pan Tissue & Pathways Panel	3	D(1A) dopamine receptor (Dopamine D1 receptor)	Cell membrane	medium spiny neuron	Dopamine;SerotoninDopamin	N
DRD2	ENSG00000149295	hAtlas_v1.1	Xenium Human 5K Pan Tissue & Pathways Panel	3	D(2) dopamine receptor (Dopamine D2 receptor)	Cell membrane	medium spiny neuron	Dopamine;SerotoninDopamin	N
DRD3	ENSG00000151577	hAtlas_v1.1	Xenium Human 5K Pan Tissue & Pathways Panel	3	D(3) dopamine receptor (Dopamine D3 receptor)	Cell membrane	medium spiny neuron	Dopamine;SerotoninDopamin	N
DRD5	ENSG00000169676	hAtlas_v1.1	Xenium Human 5K Pan Tissue & Pathways Panel	3	D(1B) dopamine receptor (D(5) dopamine receptor) (D1beta dopamine receptor) (Dopamine D5 receptor)	Cell membrane		Dopamine;SerotoninDopamin	N
DRG1	ENSG00000185721	hAtlas_v1.1	Xenium Human 5K Pan Tissue & Pathways Panel	3	Developmentally-regulated GTP-binding protein 1 (DRG-1) (Neural precursor cell expressed developmentally down-regulated protein 3) (NEDD-3) (Translation factor GTPase DRG1) (TRAFAC GTPase DRG1)	Nucleus			N
DSG1	ENSG00000134760	hAtlas_v1.1	Xenium Human 5K Pan Tissue & Pathways Panel	2	Desmoglein-1 (Cadherin family member 4) (Desmosomal glycoprotein 1) (DG1) (DGI) (Pemphigus foliaceus antigen)	Cell membrane	stem cell;basal cell;basal cell of epidermis;stem cell of epidermis;squamous epithelial cell;keratinocyte;corneal epithelial cell;epidermal cell;skin fibroblast	DESMOSOME	N
DSG2	ENSG00000046604	hAtlas_v1.1	Xenium Human 5K Pan Tissue & Pathways Panel	3	Desmoglein-2 (Cadherin family member 5) (HDGC)	Cell membrane	intestinal crypt stem cell of small intestine;intestinal crypt stem cell of colon;intestinal tuft cell;tuft cell of colon	DESMOSOME	N
DSG3	ENSG00000134757	hAtlas_v1.1	Xenium Human 5K Pan Tissue & Pathways Panel	3	Desmoglein-3 (130 kDa pemphigus vulgaris antigen) (PVA) (Cadherin family member 6)	Cell membrane	stem cell;basal cell;basal cell of epidermis;respiratory basal cell;basal cell of epithelium of bronchus;epithelial cell of stratum germinativum of esophagus;stem cell of epidermis;epithelial cell of lacrimal sac;keratinocyte;stratified epithelial cell;basal epithelial cell of tracheobronchial tree;epidermal cell;conjunctival epithelial cell	DESMOSOME	N
DST	ENSG00000151914	hAtlas_v1.1	Xenium Human 5K Pan Tissue & Pathways Panel	4	Dystonin (230 kDa bullous pemphigoid antigen) (230/240 kDa bullous pemphigoid antigen) (Bullous pemphigoid antigen 1) (BPA) (Bullous pemphigoid antigen) (Dystonia musculorum protein) (Hemidesmosomal plaque protein)	Cytoplasm	basal cell;basal cell of epidermis;stem cell of epidermis;myoepithelial cell;myoepithelial cell of mammary gland;alveolar type 2 fibroblast cell		N
DTNA	ENSG00000134769	hAtlas_v1.1	Xenium Human 5K Pan Tissue & Pathways Panel	2	Dystrobrevin alpha (DTN-A) (Alpha-dystrobrevin) (Dystrophin-related protein 3)	Cytoplasm;Synapse;Cell membrane	smooth muscle cell of sphincter of pupil;ciliary muscle cell;muscle precursor cell;cardiac muscle myoblast;astrocyte;Bergmann glial cell;mature astrocyte		N
DTNBP1	ENSG00000047579	hAtlas_v1.1	Xenium Human 5K Pan Tissue & Pathways Panel	3	Dysbindin (Biogenesis of lysosome-related organelles complex 1 subunit 8) (BLOC-1 subunit 8) (Dysbindin-1) (Dystrobrevin-binding protein 1) (Hermansky-Pudlak syndrome 7 protein) (HPS7 protein)	Cytoplasm			N
DTX1	ENSG00000135144	hAtlas_v1.1	Xenium Human 5K Pan Tissue & Pathways Panel	3	E3 ubiquitin-protein ligase DTX1	Cytoplasm;Nucleus	immature B cell;precursor B cell		N
DUOX2	ENSG00000140279	hAtlas_v1.1	Xenium Human 5K Pan Tissue & Pathways Panel	3	Dual oxidase 2	Apical cell membrane	glandular epithelial cell;goblet cell;respiratory goblet cell;tracheal goblet cell;respiratory epithelial cell;epithelial cell of lower respiratory tract		N
DUOXA1	ENSG00000140254	hAtlas_v1.1	Xenium Human 5K Pan Tissue & Pathways Panel	3	Dual oxidase maturation factor 1 (Dual oxidase activator 1) (Numb-interacting protein)	Membrane	epithelial cell of lung;epithelial cell of alveolus of lung;pneumocyte;type II pneumocyte;lung secretory cell		N
DUOXA2	ENSG00000140274	hAtlas_v1.1	Xenium Human 5K Pan Tissue & Pathways Panel	3	Dual oxidase maturation factor 2 (Dual oxidase activator 2)	Endoplasmic reticulum membrane	glandular epithelial cell;goblet cell;respiratory goblet cell;tracheal goblet cell;epithelial cell of urethra		N
DUSP13	ENSG00000079393	hAtlas_v1.1	Xenium Human 5K Pan Tissue & Pathways Panel	3					N
DUSP23	ENSG00000158716	hAtlas_v1.1	Xenium Human 5K Pan Tissue & Pathways Panel	2	Dual specificity protein phosphatase 23	Cytoplasm	retinal blood vessel endothelial cell;lung microvascular endothelial cell;lung endothelial cell;pancreatic acinar cell;acinar cell of salivary gland;endothelial cell of uterus;Cajal-Retzius cell;salivary gland cell;tracheobronchial serous cell;serous cell of epithelium of trachea		N
DUSP28	ENSG00000188542	hAtlas_v1.1	Xenium Human 5K Pan Tissue & Pathways Panel	3	Dual specificity phosphatase 28				N
DUSP5	ENSG00000138166	hAtlas_v1.1	Xenium Human 5K Pan Tissue & Pathways Panel	2	Dual specificity protein phosphatase 5	Nucleus	epithelial cell of lacrimal sac;urothelial cell;bladder urothelial cell;club cell;epithelial cell of urethra;conjunctival epithelial cell;IgA plasma cell;bladder cell		N
DUSP6	ENSG00000139318	hAtlas_v1.1	Xenium Human 5K Pan Tissue & Pathways Panel	3	Dual specificity protein phosphatase 6	Cytoplasm	classical monocyte;monocyte;group 2 innate lymphoid cell		N
DUX4	ENSG00000260596	hAtlas_v1.1	Xenium Human 5K Pan Tissue & Pathways Panel	3	Double homeobox protein 4 (Double homeobox protein 10)	Nucleus			N
DVL1	ENSG00000107404	hAtlas_v1.1	Xenium Human 5K Pan Tissue & Pathways Panel	3	Segment polarity protein dishevelled homolog DVL-1 (Dishevelled-1) (DSH homolog 1)	Cell membrane			N
DVL2	ENSG00000004975	hAtlas_v1.1	Xenium Human 5K Pan Tissue & Pathways Panel	3	Segment polarity protein dishevelled homolog DVL-2 (Dishevelled-2) (DSH homolog 2)	Cell membrane			N
DVL3	ENSG00000161202	hAtlas_v1.1	Xenium Human 5K Pan Tissue & Pathways Panel	3	Segment polarity protein dishevelled homolog DVL-3 (Dishevelled-3) (DSH homolog 3)	Cytoplasm			N
DYDC1	ENSG00000170788	hAtlas_v1.1	Xenium Human 5K Pan Tissue & Pathways Panel	3	DPY30 domain-containing protein 1	Cytoplasm			N
DYNC1H1	ENSG00000197102	hAtlas_v1.1	Xenium Human 5K Pan Tissue & Pathways Panel	3	Cytoplasmic dynein 1 heavy chain 1 (Cytoplasmic dynein heavy chain 1) (Dynein heavy chain, cytosolic)	Cytoplasm	retinal ganglion cell;salivary gland cell		N
DYRK1A	ENSG00000157540	hAtlas_v1.1	Xenium Human 5K Pan Tissue & Pathways Panel	3	Dual specificity tyrosine-phosphorylation-regulated kinase 1A	Nucleus			N
DYRK1B	ENSG00000105204	hAtlas_v1.1	Xenium Human 5K Pan Tissue & Pathways Panel	3	Dual specificity tyrosine-phosphorylation-regulated kinase 1B	Nucleus			N
DZIP1L	ENSG00000158163	hAtlas_v1.1	Xenium Human 5K Pan Tissue & Pathways Panel	3	Cilium assembly protein DZIP1L (DAZ-interacting zinc finger protein 1-like)	Cytoplasm			N
E2F1	ENSG00000101412	hAtlas_v1.1	Xenium Human 5K Pan Tissue & Pathways Panel	3	Transcription factor E2F1 (E2F-1) (PBR3) (Retinoblastoma-associated protein 1) (RBAP-1) (Retinoblastoma-binding protein 3) (RBBP-3) (pRB-binding protein E2F-1)	Nucleus			N
E2F3	ENSG00000112242	hAtlas_v1.1	Xenium Human 5K Pan Tissue & Pathways Panel	3	Transcription factor E2F3 (E2F-3)	Nucleus			N
E2F4	ENSG00000205250	hAtlas_v1.1	Xenium Human 5K Pan Tissue & Pathways Panel	3	Transcription factor E2F4 (E2F-4)	Nucleus	erythroblast		N
E4F1	ENSG00000167967	hAtlas_v1.1	Xenium Human 5K Pan Tissue & Pathways Panel	3	Transcription factor E4F1	Nucleus			N
EBF1	ENSG00000164330	hAtlas_v1.1	Xenium Human 5K Pan Tissue & Pathways Panel	2	Transcription factor COE1 (O/E-1) (OE-1) (Early B-cell factor)	Nucleus	chromaffin cell;skeletal muscle fibroblast;smooth muscle myoblast;neuron;ganglion interneuron;Purkinje cell;medium spiny neuron;connective tissue cell;preadipocyte;brown preadipocyte;fibroblast of cardiac tissue;kidney interstitial fibroblast;fat cell;white fat cell;brown fat cell;subcutaneous fat cell;adipocyte of breast;epicardial adipocyte;adipocyte of epicardial fat of left ventricle;pericyte…		N
EBF2	ENSG00000221818	hAtlas_v1.1	Xenium Human 5K Pan Tissue & Pathways Panel	2	Transcription factor COE2 (Early B-cell factor 2) (EBF-2)	Nucleus	skeletal muscle fibroblast;smooth muscle myoblast;neuron;connective tissue cell;fibroblast;fibroblast of cardiac tissue;pericyte;fibro/adipogenic progenitor cell;mural cell		N
EBI3	ENSG00000105246	hAtlas_v1.1	Xenium Human 5K Pan Tissue & Pathways Panel	2	Interleukin-27 subunit beta (IL-27 subunit beta) (IL-27B) (Epstein-Barr virus-induced gene 3 protein) (EBV-induced gene 3 protein)	Secreted	trophoblast giant cell;extravillous trophoblast	IL12	N
EBP	ENSG00000147155	hAtlas_v1.1	Xenium Human 5K Pan Tissue & Pathways Panel	3	3-beta-hydroxysteroid-Delta(8),Delta(7)-isomerase	Endoplasmic reticulum membrane	T-helper 17 cell;exhausted T cell;transit amplifying cell of small intestine		N
ECD	ENSG00000122882	hAtlas_v1.1	Xenium Human 5K Pan Tissue & Pathways Panel	3	Protein ecdysoneless homolog (Human suppressor of GCR two) (hSGT1)	Cytoplasm			N
ECE1	ENSG00000117298	hAtlas_v1.1	Xenium Human 5K Pan Tissue & Pathways Panel	3	Endothelin-converting enzyme 1 (ECE-1)	Cell membrane	epithelial cell;retinal blood vessel endothelial cell;lung endothelial cell;endocardial cell		N
ECEL1	ENSG00000171551	hAtlas_v1.1	Xenium Human 5K Pan Tissue & Pathways Panel	3	Endothelin-converting enzyme-like 1	Membrane	epithelial cell of lung		N
ECHDC1	ENSG00000093144	hAtlas_v1.1	Xenium Human 5K Pan Tissue & Pathways Panel	2	Ethylmalonyl-CoA decarboxylase	Cytoplasm			N
ECHS1	ENSG00000127884	hAtlas_v1.1	Xenium Human 5K Pan Tissue & Pathways Panel	2	Enoyl-CoA hydratase, mitochondrial (mECH) (mECH1)	Mitochondrion matrix	intrahepatic cholangiocyte;microfold cell of epithelium of small intestine;sperm		N
ECPAS	ENSG00000136813	hAtlas_v1.1	Xenium Human 5K Pan Tissue & Pathways Panel	3	Proteasome adapter and scaffold protein ECM29 (Ecm29 proteasome adapter and scaffold) (Proteasome-associated protein ECM29 homolog)	Endoplasmic reticulum			N
ECRG4	ENSG00000119147	hAtlas_v1.1	Xenium Human 5K Pan Tissue & Pathways Panel	3	Augurin (Esophageal cancer-related gene 4 protein) (ECRG4)	Secreted	stem cell;basal cell;endosteal cell;muscle cell;smooth muscle cell;vascular associated smooth muscle cell;enteric smooth muscle cell;bronchial smooth muscle cell;smooth muscle cell of prostate;fibroblast of lung;bronchus fibroblast of lung;chondrocyte		N
ECSIT	ENSG00000130159	hAtlas_v1.1	Xenium Human 5K Pan Tissue & Pathways Panel	3	Evolutionarily conserved signaling intermediate in Toll pathway, mitochondrial (Protein SITPEC)	Cytoplasm			N
EDA	ENSG00000158813	hAtlas_v1.1	Xenium Human 5K Pan Tissue & Pathways Panel	3	Ectodysplasin-A (Ectodermal dysplasia protein) (EDA protein)	Cell membrane	endothelial cell of sinusoid;endothelial cell of hepatic sinusoid;endothelial cell of pericentral hepatic sinusoid;regular atrial cardiac myocyte	EDA	N
EDIL3	ENSG00000164176	hAtlas_v1.1	Xenium Human 5K Pan Tissue & Pathways Panel	2	EGF-like repeat and discoidin I-like domain-containing protein 3 (Developmentally-regulated endothelial cell locus 1 protein) (Integrin-binding protein DEL1)	Secreted	neuron associated cell;glial cell;macroglial cell;oligodendrocyte;interneuron;bipolar neuron;retinal bipolar neuron;rod bipolar cell		N
EDN1	ENSG00000078401	hAtlas_v1.1	Xenium Human 5K Pan Tissue & Pathways Panel	3	Endothelin-1 (Preproendothelin-1) (PPET1)	Secreted	epithelial cell;squamous epithelial cell;blood vessel endothelial cell;vein endothelial cell;endothelial cell of umbilical vein;vasa recta descending limb cell;endothelial cell of artery;epithelial cell of uterus;epithelial cell of prostate;basal cell of prostate epithelium;endothelial cell of vascular tree;endothelial cell of uterus;cerebral cortex endothelial cell	EDN	N
EDNRA	ENSG00000151617	hAtlas_v1.1	Xenium Human 5K Pan Tissue & Pathways Panel	3	Endothelin-1 receptor (Endothelin receptor type A) (ET-A) (ETA-R) (hET-AR)	Cell membrane	muscle cell;smooth muscle cell;vascular associated smooth muscle cell;smooth muscle myoblast;glutamatergic neuron;fibroblast of lung;bronchus fibroblast of lung;pericyte;mesangial cell;renal interstitial pericyte;mesenchymal cell;mural cell	EDN	N
EDNRB	ENSG00000136160	hAtlas_v1.1	Xenium Human 5K Pan Tissue & Pathways Panel	2	Endothelin receptor type B (ET-B) (ET-BR) (Endothelin receptor non-selective type)	Cell membrane	glioblast;Schwann cell precursor;neural crest cell;epithelial cell;lung endothelial cell;endothelial cell;endothelial cell of vascular tree;endocardial cell;surface ectodermal cell;melanocyte;vascular associated smooth muscle cell;tracheobronchial smooth muscle cell;astrocyte;pancreatic stellate cell;fibroblast of breast;pericyte;mural cell	EDN	Y
EDRF1	ENSG00000107938	hAtlas_v1.1	Xenium Human 5K Pan Tissue & Pathways Panel	3	Erythroid differentiation-related factor 1	Nucleus			N
EED	ENSG00000074266	hAtlas_v1.1	Xenium Human 5K Pan Tissue & Pathways Panel	3	Polycomb protein EED (hEED) (Embryonic ectoderm development protein) (WD protein associating with integrin cytoplasmic tails 1) (WAIT-1)	Nucleus;Chromosome	activated CD4-positive, alpha-beta T cell;activated CD8-positive, alpha-beta T cell		N
EEF1A2	ENSG00000101210	hAtlas_v1.1	Xenium Human 5K Pan Tissue & Pathways Panel	2	Elongation factor 1-alpha 2 (EF-1-alpha-2) (Eukaryotic elongation factor 1 A-2) (eEF1A-2) (Statin-S1)	Nucleus	slow muscle cell;fast muscle cell;visceromotor neuron;peripheral nervous system neuron		N
EEF1AKNMT	ENSG00000010165	hAtlas_v1.1	Xenium Human 5K Pan Tissue & Pathways Panel	3					N
EEF1G	ENSG00000254772	hAtlas_v1.1	Xenium Human 5K Pan Tissue & Pathways Panel	3	Elongation factor 1-gamma (EF-1-gamma) (eEF-1B gamma)		CD34-positive, CD38-negative hematopoietic stem cell;prostate gland microvascular endothelial cell;mesothelial cell of pleura;basal cell of prostate epithelium;epithelial cell of urethra;myeloid dendritic cell;CD1c-positive myeloid dendritic cell;T cell;naive thymus-derived CD4-positive, alpha-beta T cell;CD4-positive, alpha-beta memory T cell;CD4-positive, alpha-beta memory T cell, CD45RO-positi…		N
EFHC1	ENSG00000096093	hAtlas_v1.1	Xenium Human 5K Pan Tissue & Pathways Panel	2	EF-hand domain-containing protein 1 (Myoclonin-1)	Cytoplasm	ependymal cell;multi-ciliated epithelial cell;ciliated columnar cell of tracheobronchial tree;ciliated cell of the bronchus;bronchial epithelial cell;lung ciliated cell		N
EFHC2	ENSG00000183690	hAtlas_v1.1	Xenium Human 5K Pan Tissue & Pathways Panel	3	EF-hand domain-containing family member C2	Cytoplasm			N
EFNB2	ENSG00000125266	hAtlas_v1.1	Xenium Human 5K Pan Tissue & Pathways Panel	2	Ephrin-B2 (EPH-related receptor tyrosine kinase ligand 5) (LERK-5) (HTK ligand) (HTK-L)	Cell membrane	vasa recta ascending limb cell;endothelial cell of artery;kidney capillary endothelial cell;glomerular capillary endothelial cell;epithelial cell of thymus;cortical thymic epithelial cell;gut endothelial cell;endocardial cell;forebrain radial glial cell	EPHB	N
EFR3A	ENSG00000132294	hAtlas_v1.1	Xenium Human 5K Pan Tissue & Pathways Panel	3	Protein EFR3 homolog A (Protein EFR3-like)	Cell membrane	respiratory epithelial cell;epithelial cell of lower respiratory tract;club cell;bipolar neuron;retinal bipolar neuron;ON-bipolar cell;rod bipolar cell		N
EFR3B	ENSG00000084710	hAtlas_v1.1	Xenium Human 5K Pan Tissue & Pathways Panel	3	Protein EFR3 homolog B	Cell membrane	retinal pigment epithelial cell;retinal ganglion cell		N
EFS	ENSG00000100842	hAtlas_v1.1	Xenium Human 5K Pan Tissue & Pathways Panel	3	Embryonal Fyn-associated substrate (hEFS) (Cas scaffolding protein family member 3)		pancreatic A cell		N
EFTUD2	ENSG00000108883	hAtlas_v1.1	Xenium Human 5K Pan Tissue & Pathways Panel	3	116 kDa U5 small nuclear ribonucleoprotein component (Elongation factor Tu GTP-binding domain-containing protein 2) (SNU114 homolog) (hSNU114) (U5 snRNP-specific protein, 116 kDa) (U5-116 kDa)	Nucleus			N
EGF	ENSG00000138798	hAtlas_v1.1	Xenium Human 5K Pan Tissue & Pathways Panel	3	Pro-epidermal growth factor (EGF)	Membrane	kidney distal convoluted tubule epithelial cell;kidney loop of Henle ascending limb epithelial cell;kidney loop of Henle thick ascending limb epithelial cell;kidney epithelial cell;kidney cortex tubule cell;epithelial cell of nephron;kidney loop of Henle epithelial cell;kidney cell	EGF	N
EGFL6	ENSG00000198759	hAtlas_v1.1	Xenium Human 5K Pan Tissue & Pathways Panel	3	Epidermal growth factor-like protein 6 (EGF-like protein 6) (MAM and EGF domains-containing gene protein)	Secreted	muscle cell;smooth muscle cell;vascular associated smooth muscle cell;tracheobronchial smooth muscle cell;bronchial smooth muscle cell;pericyte;mural cell		N
EGFL7	ENSG00000172889	hAtlas_v1.1	Xenium Human 5K Pan Tissue & Pathways Panel	2	Epidermal growth factor-like protein 7 (EGF-like protein 7) (Multiple epidermal growth factor-like domains protein 7) (Multiple EGF-like domains protein 7) (NOTCH4-like protein) (Vascular endothelial statin) (VE-statin) (Zneu1)	Secreted	hematopoietic stem cell;CD34-positive, CD38-negative hematopoietic stem cell;epithelial cell;endothelial tip cell;endothelial cell of artery;glomerular capillary endothelial cell;capillary endothelial cell;lung microvascular endothelial cell;lung endothelial cell;pancreatic A cell;glomerular endothelial cell;endothelial cell;gut endothelial cell;endothelial cell of vascular tree;endothelial cell …		N
EGFL8	ENSG00000241404	hAtlas_v1.1	Xenium Human 5K Pan Tissue & Pathways Panel	3	Epidermal growth factor-like protein 8 (EGF-like protein 8) (Vascular endothelial statin-2) (VE-statin-2)	Secreted			N
EGFR	ENSG00000146648	hAtlas_v1.1	Xenium Human 5K Pan Tissue & Pathways Panel	2	Epidermal growth factor receptor	Cell membrane	basal epithelial cell of prostatic duct;trophoblast giant cell;syncytiotrophoblast cell	EGF;EPGN	Y
EGLN1	ENSG00000135766	hAtlas_v1.1	Xenium Human 5K Pan Tissue & Pathways Panel	3	Egl nine homolog 1	Cytoplasm			N
EGLN3	ENSG00000129521	hAtlas_v1.1	Xenium Human 5K Pan Tissue & Pathways Panel	3	Prolyl hydroxylase EGLN3	Nucleus	epithelial cell;lung endothelial cell;endothelial cell;endothelial cell of vascular tree;melanocyte of skin		N
EGR2	ENSG00000122877	hAtlas_v1.1	Xenium Human 5K Pan Tissue & Pathways Panel	2	E3 SUMO-protein ligase EGR2	Nucleus	Mueller cell		N
EGR3	ENSG00000179388	hAtlas_v1.1	Xenium Human 5K Pan Tissue & Pathways Panel	3	Early growth response protein 3 (EGR-3) (Zinc finger protein pilot)	Nucleus	brush cell of bronchus		N
EGR4	ENSG00000135625	hAtlas_v1.1	Xenium Human 5K Pan Tissue & Pathways Panel	3	Early growth response protein 4 (EGR-4) (AT133)	Nucleus	glycinergic neuron		N
EHBP1	ENSG00000115504	hAtlas_v1.1	Xenium Human 5K Pan Tissue & Pathways Panel	2	EH domain-binding protein 1	Cytoplasm	hepatocyte;periportal region hepatocyte;centrilobular region hepatocyte;Schwann cell;hepatic stellate cell;fat cell;fibro/adipogenic progenitor cell		N
EHF	ENSG00000135373	hAtlas_v1.1	Xenium Human 5K Pan Tissue & Pathways Panel	3	ETS homologous factor (hEHF) (ETS domain-containing transcription factor) (Epithelium-specific Ets transcription factor 3) (ESE-3)	Nucleus	basal cell of epithelium of bronchus;acinar cell of salivary gland;bladder urothelial cell;epithelial cell of uterus;respiratory epithelial cell;epithelial cell of lower respiratory tract;club cell;basal epithelial cell of tracheobronchial tree;conjunctival epithelial cell;salivary gland cell;papillary tips cell;tracheobronchial serous cell;serous cell of epithelium of trachea		N
EHMT1	ENSG00000181090	hAtlas_v1.1	Xenium Human 5K Pan Tissue & Pathways Panel	3	Histone-lysine N-methyltransferase EHMT1	Nucleus;Chromosome			N
EHMT2	ENSG00000204371	hAtlas_v1.1	Xenium Human 5K Pan Tissue & Pathways Panel	3	Histone-lysine N-methyltransferase EHMT2	Nucleus			N
EID1	ENSG00000255302	hAtlas_v1.1	Xenium Human 5K Pan Tissue & Pathways Panel	2	EP300-interacting inhibitor of differentiation 1 (21 kDa pRb-associated protein) (CREBBP/EP300 inhibitory protein 1) (E1A-like inhibitor of differentiation 1) (EID-1)	Nucleus	pancreatic D cell;rod bipolar cell;adventitial cell		N
EIF1AD	ENSG00000175376	hAtlas_v1.1	Xenium Human 5K Pan Tissue & Pathways Panel	3	Probable RNA-binding protein EIF1AD (Eukaryotic translation initiation factor 1A domain-containing protein) (Haponin)	Nucleus			N
EIF1AY	ENSG00000198692	hAtlas_v1.1	Xenium Human 5K Pan Tissue & Pathways Panel	3	Eukaryotic translation initiation factor 1A, Y-chromosomal (eIF-1A Y isoform) (eIF1A Y isoform) (Eukaryotic translation initiation factor 4C) (eIF-4C)	Cytoplasm	reticulocyte;enucleated reticulocyte		N
EIF1B	ENSG00000114784	hAtlas_v1.1	Xenium Human 5K Pan Tissue & Pathways Panel	3	Eukaryotic translation initiation factor 1b (eIF1b) (Protein translation factor SUI1 homolog GC20)		pancreatic epsilon cell;intestinal tuft cell;tuft cell of colon;enucleated reticulocyte		N
EIF2AK2	ENSG00000055332	hAtlas_v1.1	Xenium Human 5K Pan Tissue & Pathways Panel	3	Interferon-induced, double-stranded RNA-activated protein kinase	Cytoplasm	activated CD4-positive, alpha-beta T cell, human;activated CD8-positive, alpha-beta T cell, human		N
EIF2AK3	ENSG00000172071	hAtlas_v1.1	Xenium Human 5K Pan Tissue & Pathways Panel	3	Eukaryotic translation initiation factor 2-alpha kinase 3	Endoplasmic reticulum membrane			N
EIF2AK4	ENSG00000128829	hAtlas_v1.1	Xenium Human 5K Pan Tissue & Pathways Panel	3	eIF-2-alpha kinase GCN2	Cytoplasm			N
EIF2S1	ENSG00000134001	hAtlas_v1.1	Xenium Human 5K Pan Tissue & Pathways Panel	3	Eukaryotic translation initiation factor 2 subunit 1 (Eukaryotic translation initiation factor 2 subunit alpha) (eIF-2-alpha) (eIF-2A) (eIF-2alpha) (eIF2-alpha)	Cytoplasm			N
EIF3A	ENSG00000107581	hAtlas_v1.1	Xenium Human 5K Pan Tissue & Pathways Panel	3	Eukaryotic translation initiation factor 3 subunit A (eIF3a) (Eukaryotic translation initiation factor 3 subunit 10) (eIF-3-theta) (eIF3 p167) (eIF3 p180) (eIF3 p185)	Cytoplasm	erythroid progenitor cell		N
EIF3C	ENSG00000184110	hAtlas_v1.1	Xenium Human 5K Pan Tissue & Pathways Panel	3	Eukaryotic translation initiation factor 3 subunit C (eIF3c) (Eukaryotic translation initiation factor 3 subunit 8) (eIF3 p110)	Cytoplasm	basal cell of epithelium of trachea;lung neuroendocrine cell		N
EIF4A1	ENSG00000161960	hAtlas_v1.1	Xenium Human 5K Pan Tissue & Pathways Panel	2	Eukaryotic initiation factor 4A-I (eIF-4A-I) (eIF4A-I)		CD34-positive, CD38-negative hematopoietic stem cell;myoepithelial cell;myoepithelial cell of mammary gland;prostate gland microvascular endothelial cell;basal cell of prostate epithelium;epithelial cell of urethra;myeloid dendritic cell;CD1c-positive myeloid dendritic cell;myeloid leukocyte;T-helper 17 cell;erythroid progenitor cell;erythroid progenitor cell, mammalian;proerythroblast;fibroblast…		N
EIF4A3	ENSG00000141543	hAtlas_v1.1	Xenium Human 5K Pan Tissue & Pathways Panel	2	Eukaryotic initiation factor 4A-III (eIF-4A-III) (eIF4A-III)	Nucleus	T follicular helper cell;precursor B cell;fibroblast of connective tissue of nonglandular part of prostate		N
EIF4E	ENSG00000151247	hAtlas_v1.1	Xenium Human 5K Pan Tissue & Pathways Panel	2	Eukaryotic translation initiation factor 4E (eIF-4E) (eIF4E) (eIF-4F 25 kDa subunit) (mRNA cap-binding protein)	Cytoplasm			N
EIF4EBP1	ENSG00000187840	hAtlas_v1.1	Xenium Human 5K Pan Tissue & Pathways Panel	3	Eukaryotic translation initiation factor 4E-binding protein 1 (4E-BP1) (eIF4E-binding protein 1) (Phosphorylated heat- and acid-stable protein regulated by insulin 1) (PHAS-I)		endothelial cell of umbilical vein;osteoclast		N
EIF4EBP2	ENSG00000148730	hAtlas_v1.1	Xenium Human 5K Pan Tissue & Pathways Panel	3	Eukaryotic translation initiation factor 4E-binding protein 2 (4E-BP2) (eIF4E-binding protein 2)				N
EIF4EBP3	ENSG00000243056	hAtlas_v1.1	Xenium Human 5K Pan Tissue & Pathways Panel	3	Eukaryotic translation initiation factor 4E-binding protein 3 (4E-BP3) (eIF4E-binding protein 3)				N
EIF4ENIF1	ENSG00000184708	hAtlas_v1.1	Xenium Human 5K Pan Tissue & Pathways Panel	3	Eukaryotic translation initiation factor 4E transporter (4E-T) (eIF4E transporter) (Eukaryotic translation initiation factor 4E nuclear import factor 1)	Cytoplasm			N
EIF4G1	ENSG00000114867	hAtlas_v1.1	Xenium Human 5K Pan Tissue & Pathways Panel	3	Eukaryotic translation initiation factor 4 gamma 1 (eIF-4-gamma 1) (eIF-4G 1) (eIF-4G1) (p220)	Cytoplasm	fallopian tube secretory epithelial cell		N
EIF5A	ENSG00000132507	hAtlas_v1.1	Xenium Human 5K Pan Tissue & Pathways Panel	3	Eukaryotic translation initiation factor 5A-1 (eIF-5A-1) (eIF-5A1) (Eukaryotic initiation factor 5A isoform 1) (eIF-5A) (Rev-binding factor) (eIF-4D)	Cytoplasm	T-helper 17 cell;activated CD4-positive, alpha-beta T cell;erythroid progenitor cell;erythroid progenitor cell, mammalian;proerythroblast;primitive red blood cell		N
EIF5AL1	ENSG00000253626	hAtlas_v1.1	Xenium Human 5K Pan Tissue & Pathways Panel	3	Eukaryotic translation initiation factor 5A-1-like (eIF-5A-1-like) (eIF-5A1-like) (Eukaryotic initiation factor 5A isoform 1-like)	Cytoplasm	erythroblast		N
EIPR1	ENSG00000032389	hAtlas_v1.1	Xenium Human 5K Pan Tissue & Pathways Panel	2	EARP and GARP complex-interacting protein 1 (Endosome-associated recycling protein-interacting protein) (Golgi-associated retrograde protein-interacting protein) (Tumor-suppressing STF cDNA 1 protein) (Tumor-suppressing subchromosomal transferable fragment candidate gene 1 protein)	Golgi apparatus			N
ELAC1	ENSG00000141642	hAtlas_v1.1	Xenium Human 5K Pan Tissue & Pathways Panel	3	Zinc phosphodiesterase ELAC protein 1	Cytoplasm			N
ELAC2	ENSG00000006744	hAtlas_v1.1	Xenium Human 5K Pan Tissue & Pathways Panel	3	Zinc phosphodiesterase ELAC protein 2	Mitochondrion			N
ELANE	ENSG00000197561	hAtlas_v1.1	Xenium Human 5K Pan Tissue & Pathways Panel	3	Neutrophil elastase	Cytoplasmic vesicle	bone marrow cell;granulocyte;neutrophil;immature neutrophil;promyelocyte;hematopoietic precursor cell;granulocytopoietic cell;common myeloid progenitor;reticular cell		Y
ELAVL1	ENSG00000066044	hAtlas_v1.1	Xenium Human 5K Pan Tissue & Pathways Panel	3	ELAV-like protein 1 (Hu-antigen R) (HuR)	Cytoplasm			N
ELF4	ENSG00000102034	hAtlas_v1.1	Xenium Human 5K Pan Tissue & Pathways Panel	3	ETS-related transcription factor Elf-4 (E74-like factor 4) (Myeloid Elf-1-like factor)	Nucleus			N
ELFN1	ENSG00000225968	hAtlas_v1.1	Xenium Human 5K Pan Tissue & Pathways Panel	3	Protein ELFN1 (Extracellular leucine-rich repeat and fibronectin type-III domain-containing protein 1) (Protein phosphatase 1 regulatory subunit 28)	Membrane	cortical interneuron		N
ELK1	ENSG00000126767	hAtlas_v1.1	Xenium Human 5K Pan Tissue & Pathways Panel	3	ETS domain-containing protein Elk-1	Nucleus	granulosa cell;stromal cell;stromal cell of ovary;interstitial cell of ovary;mesenchymal cell		N
ELK3	ENSG00000111145	hAtlas_v1.1	Xenium Human 5K Pan Tissue & Pathways Panel	2	ETS domain-containing protein Elk-3 (ETS-related protein ERP) (ETS-related protein NET) (Serum response factor accessory protein 2) (SAP-2) (SRF accessory protein 2)	Nucleus	epithelial cell;squamous epithelial cell;blood vessel endothelial cell;endothelial tip cell;vein endothelial cell;retinal blood vessel endothelial cell;capillary endothelial cell;lung endothelial cell;endothelial cell;gut endothelial cell;endothelial cell of vascular tree;endothelial cell of lymphatic vessel;dermis microvascular lymphatic vessel endothelial cell;endothelial cell of uterus;surface…		N
ELK4	ENSG00000158711	hAtlas_v1.1	Xenium Human 5K Pan Tissue & Pathways Panel	3	ETS domain-containing protein Elk-4 (Serum response factor accessory protein 1) (SAP-1) (SRF accessory protein 1)	Nucleus	luminal cell of prostate epithelium;endocardial cell		N
ELMOD1	ENSG00000110675	hAtlas_v1.1	Xenium Human 5K Pan Tissue & Pathways Panel	2	ELMO domain-containing protein 1				N
ELMOD2	ENSG00000179387	hAtlas_v1.1	Xenium Human 5K Pan Tissue & Pathways Panel	3	ELMO domain-containing protein 2				N
ELN	ENSG00000049540	hAtlas_v1.1	Xenium Human 5K Pan Tissue & Pathways Panel	2	Elastin (Tropoelastin)	Secreted	interstitial cell of Cajal;endosteal cell;tracheobronchial smooth muscle cell;bronchial smooth muscle cell;smooth muscle myoblast;pulmonary interstitial fibroblast;alveolar type 2 fibroblast cell;fibroblast of lung;bronchus fibroblast of lung;chondrocyte;mesenchymal cell		Y
ELOB	ENSG00000103363	hAtlas_v1.1	Xenium Human 5K Pan Tissue & Pathways Panel	2	Elongin-B (EloB) (Elongin 18 kDa subunit) (RNA polymerase II transcription factor SIII subunit B) (SIII p18) (Transcription elongation factor B polypeptide 2)	Nucleus	microfold cell of epithelium of small intestine;serous cell of epithelium of bronchus		N
ELOC	ENSG00000154582	hAtlas_v1.1	Xenium Human 5K Pan Tissue & Pathways Panel	3	Elongin-C (EloC) (Elongin 15 kDa subunit) (RNA polymerase II transcription factor SIII subunit C) (SIII p15) (Transcription elongation factor B polypeptide 1)	Nucleus	prostate gland microvascular endothelial cell;mesothelial cell of pleura		N
ELSPBP1	ENSG00000169393	hAtlas_v1.1	Xenium Human 5K Pan Tissue & Pathways Panel	3	Epididymal sperm-binding protein 1 (Epididymal secretory protein 12) (hE12)	Secreted			N
EMC1	ENSG00000127463	hAtlas_v1.1	Xenium Human 5K Pan Tissue & Pathways Panel	3	ER membrane protein complex subunit 1	Endoplasmic reticulum membrane			N
EMC4	ENSG00000128463	hAtlas_v1.1	Xenium Human 5K Pan Tissue & Pathways Panel	2	ER membrane protein complex subunit 4 (Cell proliferation-inducing gene 17 protein) (Transmembrane protein 85)	Endoplasmic reticulum membrane			N
EMD	ENSG00000102119	hAtlas_v1.1	Xenium Human 5K Pan Tissue & Pathways Panel	3	Emerin	Nucleus inner membrane	T-helper 17 cell		N
EMP1	ENSG00000134531	hAtlas_v1.1	Xenium Human 5K Pan Tissue & Pathways Panel	2	Epithelial membrane protein 1 (EMP-1) (CL-20) (Protein B4B) (Tumor-associated membrane protein)	Membrane	epithelial cell of lacrimal sac;prostate gland microvascular endothelial cell;corneal epithelial cell;conjunctival epithelial cell;tendon cell		N
EMP2	ENSG00000213853	hAtlas_v1.1	Xenium Human 5K Pan Tissue & Pathways Panel	2	Epithelial membrane protein 2 (EMP-2) (Protein XMP)	Golgi apparatus membrane	keratinocyte;stratified epithelial cell;epithelial cell of lung;epithelial cell of alveolus of lung;pneumocyte;type I pneumocyte;type II pneumocyte;urothelial cell;bladder urothelial cell;epidermal cell;lung secretory cell;bladder cell		N
EMSY	ENSG00000158636	hAtlas_v1.1	Xenium Human 5K Pan Tissue & Pathways Panel	3	BRCA2-interacting transcriptional repressor EMSY	Nucleus			N
EMX2	ENSG00000170370	hAtlas_v1.1	Xenium Human 5K Pan Tissue & Pathways Panel	3	Homeobox protein EMX2 (Empty spiracles homolog 2) (Empty spiracles-like protein 2)	Nucleus	taste receptor cell;granulosa cell;kidney loop of Henle thin ascending limb epithelial cell;ovarian surface epithelial cell;sperm;uterine smooth muscle cell;neuron;Cajal-Retzius cell		N
EN1	ENSG00000163064	hAtlas_v1.1	Xenium Human 5K Pan Tissue & Pathways Panel	3	Homeobox protein engrailed-1 (Homeobox protein en-1) (Hu-En-1)	Nucleus			N
EN2	ENSG00000164778	hAtlas_v1.1	Xenium Human 5K Pan Tissue & Pathways Panel	3	Homeobox protein engrailed-2 (Homeobox protein en-2) (Hu-En-2)	Nucleus			N
ENG	ENSG00000106991	hAtlas_v1.1	Xenium Human 5K Pan Tissue & Pathways Panel	2	Endoglin (CD antigen CD105)	Cell membrane	squamous epithelial cell;blood vessel endothelial cell;endothelial tip cell;vein endothelial cell;vasa recta ascending limb cell;vasa recta descending limb cell;retinal blood vessel endothelial cell;endothelial cell of artery;kidney capillary endothelial cell;glomerular capillary endothelial cell;capillary endothelial cell;lung microvascular endothelial cell;lung endothelial cell;fenestrated cell…		N
ENKUR	ENSG00000151023	hAtlas_v1.1	Xenium Human 5K Pan Tissue & Pathways Panel	4	Enkurin	Cytoplasm	multi-ciliated epithelial cell;bronchial epithelial cell		N
ENO2	ENSG00000111674	hAtlas_v1.1	Xenium Human 5K Pan Tissue & Pathways Panel	2	Gamma-enolase	Cytoplasm	ON-bipolar cell;rod bipolar cell;OFF-bipolar cell;Cajal-Retzius cell;retinal ganglion cell;neuronal receptor cell;photoreceptor cell;eye photoreceptor cell;retinal cone cell;glycinergic neuron		N
ENOSF1	ENSG00000132199	hAtlas_v1.1	Xenium Human 5K Pan Tissue & Pathways Panel	3	Mitochondrial enolase superfamily member 1	Mitochondrion	non-pigmented ciliary epithelial cell		N
ENOX1	ENSG00000120658	hAtlas_v1.1	Xenium Human 5K Pan Tissue & Pathways Panel	2	Ecto-NOX disulfide-thiol exchanger 1 (Candidate growth-related and time keeping constitutive hydroquinone [NADH] oxidase) (cCNOX) (Cell proliferation-inducing gene 38 protein) (Constitutive Ecto-NOX) (cNOX)	Cell membrane	pigmented ciliary epithelial cell;melanocyte;amacrine cell;visceromotor neuron		N
ENOX2	ENSG00000165675	hAtlas_v1.1	Xenium Human 5K Pan Tissue & Pathways Panel	3	Ecto-NOX disulfide-thiol exchanger 2 (APK1 antigen) (Cytosolic ovarian carcinoma antigen 1) (Tumor-associated hydroquinone oxidase) (tNOX)	Cell membrane;Secreted			N
ENPEP	ENSG00000138792	hAtlas_v1.1	Xenium Human 5K Pan Tissue & Pathways Panel	3	Glutamyl aminopeptidase (EAP)	Cell membrane	ciliated epithelial cell;enterocyte;enterocyte of epithelium of small intestine;epithelial cell of proximal tubule;columnar/cuboidal epithelial cell;M cell of gut;epithelial cell of small intestine;kidney glomerular epithelial cell;podocyte		N
ENPP1	ENSG00000197594	hAtlas_v1.1	Xenium Human 5K Pan Tissue & Pathways Panel	3	Ectonucleotide pyrophosphatase/phosphodiesterase family member 1 (E-NPP 1) (Membrane component chromosome 6 surface marker 1) (Phosphodiesterase I/nucleotide pyrophosphatase 1) (Plasma-cell membrane glycoprotein PC-1)	Secreted			N
ENPP2	ENSG00000136960	hAtlas_v1.1	Xenium Human 5K Pan Tissue & Pathways Panel	2	Ectonucleotide pyrophosphatase/phosphodiesterase family member 2 (E-NPP 2)	Secreted	choroid plexus epithelial cell;non-pigmented ciliary epithelial cell;prostate gland microvascular endothelial cell;type B pancreatic cell;pancreatic epsilon cell;endothelial cell of uterus;retinal pigment epithelial cell;neuron associated cell;glial cell;macroglial cell;oligodendrocyte		N
ENPP3	ENSG00000154269	hAtlas_v1.1	Xenium Human 5K Pan Tissue & Pathways Panel	3	Ectonucleotide pyrophosphatase/phosphodiesterase family member 3 (E-NPP 3) (NPP3) (Phosphodiesterase I beta) (PD-Ibeta) (Phosphodiesterase I/nucleotide pyrophosphatase 3) (CD antigen CD203c)	Cell membrane	cortical cell of adrenal gland;epithelial cell of prostate;basal cell of prostate epithelium;mast cell		N
ENTPD1	ENSG00000138185	hAtlas_v1.1	Xenium Human 5K Pan Tissue & Pathways Panel	3	Ectonucleoside triphosphate diphosphohydrolase 1 (NTPDase 1)	Membrane	endothelial tip cell;central nervous system macrophage;microglial cell;mononuclear phagocyte;Langerhans cell	CD39	N
ENTPD2	ENSG00000054179	hAtlas_v1.1	Xenium Human 5K Pan Tissue & Pathways Panel	2	Ectonucleoside triphosphate diphosphohydrolase 2 (NTPDase 2)	Endoplasmic reticulum membrane			N
EOMES	ENSG00000163508	hAtlas_v1.1	Xenium Human 5K Pan Tissue & Pathways Panel	3	Eomesodermin homolog (T-box brain protein 2) (T-brain-2) (TBR-2)	Nucleus	CD8-positive, alpha-beta memory T cell;type I NK T cell;mucosal invariant T cell;CD8-alpha alpha positive, gamma-delta intraepithelial T cell;innate lymphoid cell;natural killer cell;CD16-negative, CD56-bright natural killer cell, human;neuronal brush cell		N
EP300	ENSG00000100393	hAtlas_v1.1	Xenium Human 5K Pan Tissue & Pathways Panel	3	Histone acetyltransferase p300 (p300 HAT)	Cytoplasm	enucleate erythrocyte		N
EPAS1	ENSG00000116016	hAtlas_v1.1	Xenium Human 5K Pan Tissue & Pathways Panel	2	Endothelial PAS domain-containing protein 1 (EPAS-1) (Basic-helix-loop-helix-PAS protein MOP2) (Class E basic helix-loop-helix protein 73) (bHLHe73) (HIF-1-alpha-like factor) (HLF) (Hypoxia-inducible factor 2-alpha) (HIF-2-alpha) (HIF2-alpha) (Member of PAS protein 2) (PAS domain-containing protein 2)	Nucleus	respiratory basal cell;basal cell of epithelium of trachea;epithelial cell;vasa recta ascending limb cell;vasa recta descending limb cell;retinal blood vessel endothelial cell;endothelial cell of artery;kidney capillary endothelial cell;glomerular capillary endothelial cell;capillary endothelial cell;lung microvascular endothelial cell;lung endothelial cell;fenestrated cell;glomerular endothelial…		Y
EPB41L3	ENSG00000082397	hAtlas_v1.1	Xenium Human 5K Pan Tissue & Pathways Panel	2	Band 4.1-like protein 3 (4.1B) (Differentially expressed in adenocarcinoma of the lung protein 1) (DAL-1) (Erythrocyte membrane protein band 4.1-like 3)	Cytoplasm	type B pancreatic cell;elicited macrophage;amacrine cell;retinal ganglion cell		N
EPCAM	ENSG00000119888	hAtlas_v1.1	Xenium Human 5K Pan Tissue & Pathways Panel	4	Epithelial cell adhesion molecule (Ep-CAM) (Adenocarcinoma-associated antigen) (Cell surface glycoprotein Trop-1) (Epithelial cell surface antigen) (Epithelial glycoprotein) (EGP) (Epithelial glycoprotein 314) (EGP314) (hEGP314) (KS 1/4 antigen) (KSA) (Major gastrointestinal tumor-associated protein GA733-2) (Tumor-associated calcium signal transducer 1) (CD antigen CD326)	Lateral cell membrane	intestinal crypt stem cell;intestinal crypt stem cell of small intestine;intestinal crypt stem cell of colon;enterocyte;enterocyte of epithelium of small intestine;enterocyte of epithelium proper of ileum;ciliated cell of the bronchus;lung neuroendocrine cell;type I pneumocyte;type II pneumocyte;pulmonary ionocyte;ileal goblet cell;paneth cell of colon;brush cell of bronchus;intestinal tuft cell;…		Y
EPDR1	ENSG00000086289	hAtlas_v1.1	Xenium Human 5K Pan Tissue & Pathways Panel	3	Mammalian ependymin-related protein 1 (MERP-1) (Upregulated in colorectal cancer gene 1 protein)	Lysosome lumen			N
EPG5	ENSG00000152223	hAtlas_v1.1	Xenium Human 5K Pan Tissue & Pathways Panel	3	Ectopic P granules protein 5 homolog	Cytoplasm			N
EPHA1	ENSG00000146904	hAtlas_v1.1	Xenium Human 5K Pan Tissue & Pathways Panel	3	Ephrin type-A receptor 1 (hEpha1)	Cell membrane		EPHA	N
EPHA10	ENSG00000183317	hAtlas_v1.1	Xenium Human 5K Pan Tissue & Pathways Panel	3	Ephrin type-A receptor 10	Secreted			N
EPHA2	ENSG00000142627	hAtlas_v1.1	Xenium Human 5K Pan Tissue & Pathways Panel	3	Ephrin type-A receptor 2	Cell membrane	basal cell of epithelium of bronchus;paneth cell of epithelium of small intestine;urothelial cell;bladder urothelial cell;club cell;basal epithelial cell of tracheobronchial tree;conjunctival epithelial cell;bladder cell	EPHA	N
EPHA3	ENSG00000044524	hAtlas_v1.1	Xenium Human 5K Pan Tissue & Pathways Panel	3	Ephrin type-A receptor 3	Secreted	retina horizontal cell;stellate neuron;glutamatergic neuron;fibroblast of cardiac tissue	EPHA	N
EPHA4	ENSG00000116106	hAtlas_v1.1	Xenium Human 5K Pan Tissue & Pathways Panel	3	Ephrin type-A receptor 4	Cell membrane		EPHA;EPHB	N
EPHA7	ENSG00000135333	hAtlas_v1.1	Xenium Human 5K Pan Tissue & Pathways Panel	3	Ephrin type-A receptor 7	Cell membrane	kidney loop of Henle thin descending limb epithelial cell;Purkinje cell;visceromotor neuron	EPHA	N
EPHA8	ENSG00000070886	hAtlas_v1.1	Xenium Human 5K Pan Tissue & Pathways Panel	3	Ephrin type-A receptor 8	Cell membrane		EPHA	N
EPHB1	ENSG00000154928	hAtlas_v1.1	Xenium Human 5K Pan Tissue & Pathways Panel	3	Ephrin type-B receptor 1	Cell membrane	ganglion interneuron;cerebellar granule cell	EPHB	N
EPHB2	ENSG00000133216	hAtlas_v1.1	Xenium Human 5K Pan Tissue & Pathways Panel	3	Ephrin type-B receptor 2	Cell membrane	intestinal crypt stem cell;intestinal crypt stem cell of small intestine;intestinal crypt stem cell of colon	EPHA;EPHB	N
EPHB4	ENSG00000196411	hAtlas_v1.1	Xenium Human 5K Pan Tissue & Pathways Panel	3	Ephrin type-B receptor 4	Cell membrane		EPHB	N
EPHB6	ENSG00000106123	hAtlas_v1.1	Xenium Human 5K Pan Tissue & Pathways Panel	3	Ephrin type-B receptor 6 (HEP) (Tyrosine-protein kinase-defective receptor EPH-6)	Membrane	pancreatic ductal cell	EPHB	N
EPHX1	ENSG00000143819	hAtlas_v1.1	Xenium Human 5K Pan Tissue & Pathways Panel	1	Epoxide hydrolase 1	Microsome membrane	respiratory basal cell;basal cell of epithelium of trachea;respiratory goblet cell;tracheal goblet cell;granulosa cell;Leydig cell;keratocyte;bronchus fibroblast of lung		N
EPHX2	ENSG00000120915	hAtlas_v1.1	Xenium Human 5K Pan Tissue & Pathways Panel	3	Bifunctional epoxide hydrolase 2	Cytoplasm;Peroxisome	intestinal crypt stem cell;intestinal crypt stem cell of small intestine;intestinal epithelial cell;epithelial cell of small intestine;follicular dendritic cell		N
EPM2AIP1	ENSG00000178567	hAtlas_v1.1	Xenium Human 5K Pan Tissue & Pathways Panel	3	EPM2A-interacting protein 1 (Laforin-interacting protein)	Endoplasmic reticulum	pancreatic PP cell		N
EPO	ENSG00000130427	hAtlas_v1.1	Xenium Human 5K Pan Tissue & Pathways Panel	3	Erythropoietin (Epoetin)	Secreted		EPO	N
EPOR	ENSG00000187266	hAtlas_v1.1	Xenium Human 5K Pan Tissue & Pathways Panel	3	Erythropoietin receptor (EPO-R)	Cell membrane	erythrocyte;erythroid lineage cell;erythroblast;primitive red blood cell	EPO	N
EPRS	ENSG00000136628	hAtlas_v1.1	Xenium Human 5K Pan Tissue & Pathways Panel	3	glutamate--tRNA ligase				N
EPS8L3	ENSG00000198758	hAtlas_v1.1	Xenium Human 5K Pan Tissue & Pathways Panel	3	Epidermal growth factor receptor kinase substrate 8-like protein 3 (EPS8-like protein 3) (Epidermal growth factor receptor pathway substrate 8-related protein 3) (EPS8-related protein 3)	Cytoplasm	enterocyte of epithelium of small intestine;brush cell;intestinal tuft cell;intestinal epithelial cell;epithelial cell of large intestine;epithelial cell of small intestine		N
ERAP1	ENSG00000164307	hAtlas_v1.1	Xenium Human 5K Pan Tissue & Pathways Panel	3	Endoplasmic reticulum aminopeptidase 1	Endoplasmic reticulum membrane	skeletal muscle fiber;cell of skeletal muscle		N
ERAS	ENSG00000187682	hAtlas_v1.1	Xenium Human 5K Pan Tissue & Pathways Panel	3	GTPase ERas (E-Ras)	Cell membrane			N
ERBB2	ENSG00000141736	hAtlas_v1.1	Xenium Human 5K Pan Tissue & Pathways Panel	1	Receptor tyrosine-protein kinase erbB-2	Cell membrane		EGF;NRG	N
ERBB3	ENSG00000065361	hAtlas_v1.1	Xenium Human 5K Pan Tissue & Pathways Panel	3	Receptor tyrosine-protein kinase erbB-3	Secreted	intestinal crypt stem cell of small intestine	NRG	N
ERC1	ENSG00000082805	hAtlas_v1.1	Xenium Human 5K Pan Tissue & Pathways Panel	2	ELKS/Rab6-interacting/CAST family member 1 (ERC-1) (Rab6-interacting protein 2)	Cytoplasm			N
ERCC1	ENSG00000012061	hAtlas_v1.1	Xenium Human 5K Pan Tissue & Pathways Panel	3	DNA excision repair protein ERCC-1	Nucleus	macrophage dendritic cell progenitor		N
ERCC2	ENSG00000104884	hAtlas_v1.1	Xenium Human 5K Pan Tissue & Pathways Panel	3	General transcription and DNA repair factor IIH helicase subunit XPD (TFIIH subunit XPD)	Nucleus			N
ERCC3	ENSG00000163161	hAtlas_v1.1	Xenium Human 5K Pan Tissue & Pathways Panel	3	General transcription and DNA repair factor IIH helicase subunit XPB (TFIIH subunit XPB)	Nucleus			N
ERCC4	ENSG00000175595	hAtlas_v1.1	Xenium Human 5K Pan Tissue & Pathways Panel	3	DNA repair endonuclease XPF	Nucleus			N
ERCC5	ENSG00000134899	hAtlas_v1.1	Xenium Human 5K Pan Tissue & Pathways Panel	3	DNA excision repair protein ERCC-5	Nucleus			N
ERCC6	ENSG00000225830	hAtlas_v1.1	Xenium Human 5K Pan Tissue & Pathways Panel	3	Chimeric ERCC6-PGBD3 protein (Chimeric CSB-PGBD3 protein)	Nucleus			N
EREG	ENSG00000124882	hAtlas_v1.1	Xenium Human 5K Pan Tissue & Pathways Panel	2	Proepiregulin	Cell membrane	hematopoietic stem cell;colon macrophage;mononuclear phagocyte;common myeloid progenitor	EGF	Y
ERFE	ENSG00000178752	hAtlas_v1.1	Xenium Human 5K Pan Tissue & Pathways Panel	3	Erythroferrone (Complement C1q tumor necrosis factor-related protein 15) (Myonectin)	Secreted			N
ERG	ENSG00000157554	hAtlas_v1.1	Xenium Human 5K Pan Tissue & Pathways Panel	2	Transcriptional regulator ERG (Transforming protein ERG)	Nucleus	corneal endothelial cell;kidney capillary endothelial cell;endothelial cell;endothelial cell of vascular tree;endothelial cell of sinusoid;cardiac endothelial cell;late pro-B cell;glutamatergic neuron;renal interstitial pericyte;kidney interstitial cell		N
ERG28	ENSG00000133935	hAtlas_v1.1	Xenium Human 5K Pan Tissue & Pathways Panel	3	Ergosterol biosynthetic protein 28 homolog	Endoplasmic reticulum membrane	Sertoli cell;mesothelial cell;Leydig cell		N
ERGIC2	ENSG00000087502	hAtlas_v1.1	Xenium Human 5K Pan Tissue & Pathways Panel	3	Endoplasmic reticulum-Golgi intermediate compartment protein 2	Endoplasmic reticulum-Golgi intermediate compartment membrane			N
ERLIN2	ENSG00000147475	hAtlas_v1.1	Xenium Human 5K Pan Tissue & Pathways Panel	3	Erlin-2 (Endoplasmic reticulum lipid raft-associated protein 2) (Stomatin-prohibitin-flotillin-HflC/K domain-containing protein 2) (SPFH domain-containing protein 2)	Endoplasmic reticulum membrane			N
ERMAP	ENSG00000164010	hAtlas_v1.1	Xenium Human 5K Pan Tissue & Pathways Panel	3	Erythroid membrane-associated protein (hERMAP) (Radin blood group antigen) (Scianna blood group antigen)	Cell membrane	erythrocyte;enucleate erythrocyte;erythroid lineage cell;erythroblast		N
ERN1	ENSG00000178607	hAtlas_v1.1	Xenium Human 5K Pan Tissue & Pathways Panel	3	Serine/threonine-protein kinase/endoribonuclease IRE1 (Endoplasmic reticulum-to-nucleus signaling 1) (Inositol-requiring protein 1) (hIRE1p) (Ire1-alpha) (IRE1a)	Endoplasmic reticulum membrane	mucosal invariant T cell;plasma cell;IgG plasma cell;IgA plasma cell		N
ERP27	ENSG00000139055	hAtlas_v1.1	Xenium Human 5K Pan Tissue & Pathways Panel	3	Endoplasmic reticulum resident protein 27 (ER protein 27) (ERp27) (Inactive protein disulfide-isomerase 27)	Endoplasmic reticulum lumen	kidney collecting duct intercalated cell;type B pancreatic cell;pancreatic acinar cell;acinar cell;parietal epithelial cell		N
ERRFI1	ENSG00000116285	hAtlas_v1.1	Xenium Human 5K Pan Tissue & Pathways Panel	2	ERBB receptor feedback inhibitor 1 (Mitogen-inducible gene 6 protein) (MIG-6)	Cytoplasm	stem cell of epidermis;cholangiocyte;intrahepatic cholangiocyte;basal epithelial cell of prostatic duct;epithelial cell of lacrimal sac;mesothelial cell of pleura;hepatocyte;centrilobular region hepatocyte;epithelial cell of prostate;basal cell of prostate epithelium;epithelial cell of sweat gland		N
ERVFRD-1	ENSG00000244476	hAtlas_v1.1	Xenium Human 5K Pan Tissue & Pathways Panel	3	Syncytin-2 (Endogenous retrovirus group FRD member 1) (Envelope polyprotein) (HERV-FRD) (HERV-FRD_6p24.1 provirus ancestral Env polyprotein)	Virion			N
ESF1	ENSG00000089048	hAtlas_v1.1	Xenium Human 5K Pan Tissue & Pathways Panel	3	ESF1 homolog (ABT1-associated protein)	Nucleus			N
ESM1	ENSG00000164283	hAtlas_v1.1	Xenium Human 5K Pan Tissue & Pathways Panel	3	Endothelial cell-specific molecule 1 (ESM-1)	Secreted	squamous epithelial cell;blood vessel endothelial cell;vein endothelial cell;endothelial cell of umbilical vein;vasa recta ascending limb cell;kidney capillary endothelial cell;glomerular capillary endothelial cell;capillary endothelial cell;prostate gland microvascular endothelial cell;type B pancreatic cell;fenestrated cell;glomerular endothelial cell;endothelial cell;endothelial cell of vascul…		N
ESR1	ENSG00000091831	hAtlas_v1.1	Xenium Human 5K Pan Tissue & Pathways Panel	3	Estrogen receptor (ER) (ER-alpha) (Estradiol receptor) (Nuclear receptor subfamily 3 group A member 1)	Nucleus;Cytoplasm;Cell membrane	hepatocyte;periportal region hepatocyte;midzonal region hepatocyte;centrilobular region hepatocyte;endothelial cell of hepatic sinusoid;endothelial cell of pericentral hepatic sinusoid;neuron;hepatic stellate cell;kidney interstitial fibroblast;kidney interstitial cell	DHEA;Estradiol	N
ESR2	ENSG00000140009	hAtlas_v1.1	Xenium Human 5K Pan Tissue & Pathways Panel	3	Estrogen receptor beta (ER-beta) (Nuclear receptor subfamily 3 group A member 2)	Nucleus		Estradiol	N
ESRRA	ENSG00000173153	hAtlas_v1.1	Xenium Human 5K Pan Tissue & Pathways Panel	3	Steroid hormone receptor ERR1 (Estrogen receptor-like 1) (Estrogen-related receptor alpha) (ERR-alpha) (Nuclear receptor subfamily 3 group B member 1)	Nucleus			N
ESRRG	ENSG00000196482	hAtlas_v1.1	Xenium Human 5K Pan Tissue & Pathways Panel	2	Estrogen-related receptor gamma (ERR gamma-2) (Estrogen receptor-related protein 3) (Nuclear receptor subfamily 3 group B member 3)	Nucleus	kidney collecting duct intercalated cell;renal intercalated cell;renal beta-intercalated cell;renal alpha-intercalated cell;epithelial cell of sweat gland;kidney distal convoluted tubule epithelial cell;kidney loop of Henle ascending limb epithelial cell;kidney loop of Henle thick ascending limb epithelial cell;kidney connecting tubule epithelial cell;kidney loop of Henle epithelial cell;Bergmann…		N
ETS1	ENSG00000134954	hAtlas_v1.1	Xenium Human 5K Pan Tissue & Pathways Panel	2	Protein C-ets-1 (p54)	Nucleus	prostate gland microvascular endothelial cell;lung endothelial cell;endothelial cell;endothelial cell of vascular tree;surface ectodermal cell;CD4-positive, CD25-positive, alpha-beta regulatory T cell;naive regulatory T cell;memory regulatory T cell;activated CD4-positive, alpha-beta T cell, human;effector memory CD4-positive, alpha-beta T cell;effector CD4-positive, alpha-beta T cell;CD8-positiv…		N
ETV1	ENSG00000006468	hAtlas_v1.1	Xenium Human 5K Pan Tissue & Pathways Panel	3	ETS translocation variant 1 (Ets-related protein 81)	Nucleus	interstitial cell of Cajal;type II pneumocyte;pancreatic D cell;pancreatic PP cell;PP cell;type L enteroendocrine cell;intestinal enteroendocrine cell;enteroendocrine cell of colon;enteric neuron;cerebellar granule cell;peripheral nervous system neuron;lung secretory cell		N
ETV3	ENSG00000117036	hAtlas_v1.1	Xenium Human 5K Pan Tissue & Pathways Panel	2	ETS translocation variant 3 (ETS domain transcriptional repressor PE1) (PE-1) (Mitogenic Ets transcriptional suppressor)	Nucleus	Langerhans cell		N
ETV5	ENSG00000244405	hAtlas_v1.1	Xenium Human 5K Pan Tissue & Pathways Panel	3	ETS translocation variant 5 (Ets-related protein ERM)	Nucleus	epithelial cell of lung;epithelial cell of alveolus of lung;pneumocyte;type II pneumocyte;lung secretory cell		Y
ETV6	ENSG00000139083	hAtlas_v1.1	Xenium Human 5K Pan Tissue & Pathways Panel	2	Transcription factor ETV6 (ETS translocation variant 6) (ETS-related protein Tel1) (Tel)	Nucleus	lung goblet cell;Kupffer cell;papillary tips cell;serous cell of epithelium of trachea		N
EVI2B	ENSG00000185862	hAtlas_v1.1	Xenium Human 5K Pan Tissue & Pathways Panel	2	Protein EVI2B (Ecotropic viral integration site 2B protein homolog) (EVI-2B) (CD antigen CD361)	Membrane	alveolar macrophage;lung macrophage;hematopoietic cell;granulocyte;neutrophil;CD141-positive myeloid dendritic cell;IgG memory B cell;myeloid leukocyte;monocyte;non-classical monocyte;CD14-low, CD16-positive monocyte;CD14-positive monocyte;B cell;peripheral blood mononuclear cell;myeloid cell;myelocyte		N
EVI5	ENSG00000067208	hAtlas_v1.1	Xenium Human 5K Pan Tissue & Pathways Panel	3	Ecotropic viral integration site 5 protein homolog (EVI-5) (Neuroblastoma stage 4S gene protein)	Nucleus;Cytoplasm	ependymal cell		N
EWSR1	ENSG00000182944	hAtlas_v1.1	Xenium Human 5K Pan Tissue & Pathways Panel	3	RNA-binding protein EWS (EWS oncogene) (Ewing sarcoma breakpoint region 1 protein)	Nucleus	glioblast;Schwann cell precursor;large pre-B-II cell		N
EXO1	ENSG00000174371	hAtlas_v1.1	Xenium Human 5K Pan Tissue & Pathways Panel	3	Exonuclease 1 (hExo1)	Nucleus			N
EXOSC10	ENSG00000171824	hAtlas_v1.1	Xenium Human 5K Pan Tissue & Pathways Panel	3	Exosome component 10	Cytoplasm;Nucleus			N
EYA1	ENSG00000104313	hAtlas_v1.1	Xenium Human 5K Pan Tissue & Pathways Panel	3	Eyes absent homolog 1	Cytoplasm	ependymal cell;neuroendocrine cell;chromaffin cell		N
EYA4	ENSG00000112319	hAtlas_v1.1	Xenium Human 5K Pan Tissue & Pathways Panel	2	Eyes absent homolog 4	Cytoplasm	kidney collecting duct principal cell;lens epithelial cell;skeletal muscle fiber;fast muscle cell;cell of skeletal muscle		N
EZH1	ENSG00000108799	hAtlas_v1.1	Xenium Human 5K Pan Tissue & Pathways Panel	2	Histone-lysine N-methyltransferase EZH1	Nucleus			N
EZH2	ENSG00000106462	hAtlas_v1.1	Xenium Human 5K Pan Tissue & Pathways Panel	3	Histone-lysine N-methyltransferase EZH2	Nucleus	double-positive, alpha-beta thymocyte;DN4 thymocyte;precursor B cell;large pre-B-II cell;pro-B cell		N
EZHIP	ENSG00000187690	hAtlas_v1.1	Xenium Human 5K Pan Tissue & Pathways Panel	3	EZH inhibitory protein	Nucleus			N
F11	ENSG00000088926	hAtlas_v1.1	Xenium Human 5K Pan Tissue & Pathways Panel	3	Coagulation factor XI (FXI)	Secreted			N
F11R	ENSG00000158769	hAtlas_v1.1	Xenium Human 5K Pan Tissue & Pathways Panel	3	Junctional adhesion molecule A (JAM-A) (Junctional adhesion molecule 1) (JAM-1) (Platelet F11 receptor) (Platelet adhesion molecule 1) (PAM-1) (CD antigen CD321)	Cell junction	urothelial cell;bladder urothelial cell;epithelial cell of urethra;bladder cell	JAM	N
F12	ENSG00000131187	hAtlas_v1.1	Xenium Human 5K Pan Tissue & Pathways Panel	3	Coagulation factor XII	Secreted	hepatocyte;periportal region hepatocyte;midzonal region hepatocyte		N
F13A1	ENSG00000124491	hAtlas_v1.1	Xenium Human 5K Pan Tissue & Pathways Panel	2	Coagulation factor XIII A chain (Coagulation factor XIIIa)	Cytoplasm;Secreted	macrophage;elicited macrophage;alternatively activated macrophage;microglial cell;Hofbauer cell;blood cell;platelet;professional antigen presenting cell;intermediate monocyte;immature innate lymphoid cell;megakaryocyte-erythroid progenitor cell;megakaryocyte		N
F2	ENSG00000180210	hAtlas_v1.1	Xenium Human 5K Pan Tissue & Pathways Panel	1	Prothrombin	Secreted	hepatoblast;hepatocyte;midzonal region hepatocyte	PARs	N
F2R	ENSG00000181104	hAtlas_v1.1	Xenium Human 5K Pan Tissue & Pathways Panel	3	Proteinase-activated receptor 1 (PAR-1) (Coagulation factor II receptor) (Thrombin receptor)	Cell membrane	endothelial tip cell;endothelial cell of umbilical vein;endocardial cell;pancreatic stellate cell	PARs;KLK;PROCR	N
F2RL1	ENSG00000164251	hAtlas_v1.1	Xenium Human 5K Pan Tissue & Pathways Panel	3	Proteinase-activated receptor 2 (PAR-2) (Coagulation factor II receptor-like 1) (G-protein coupled receptor 11) (Thrombin receptor-like 1)	Cell membrane		PARs;KLK	N
[truncated: 3,541 more rows]
