# Supplementary material for: Fishing with two lines: a hybrid approach to spatial transcriptomics discovery
Source: Life Sci Alliance. 2026 Jul 27;9(10):e202603690. doi: 10.26508/lsa.202603690 (PMC13404378; doi:10.26508/lsa.202603690)
Supplement: Supplementary file 4 [file LSA-2026-03690_TableS4.xlsx]

## Sheet: Table of Contents
Supplemental Contents
ST1	Slide-level quality control metrics for each run
ST2	Custom v1 panel gene list and design information
ST3	Xenium prime human 5K panel gene list and design information (from 10X Genomics)
ST4	R-values per sample across the V1 and Prime gene panels
ST5	R-values from correlation tests done per sample across the prime and V1 runs
ST6	Cell counts per sample pre/post-filtering
ST7	Full slide transcript counts, average expression, and correlation values across chemistries for all overlapping genes
ST8	Ligand-receptor pairs queried on the dual slide in both chemistries.

## Sheet: ST4
Table S4 - R-values between each sample across the V1 and Prime gene panels, respectively
Sample	R-value	Panel
PDL018D	0.977071	V1
PDL026A	0.986193	V1
PDL029A	0.978486	V1
PDL031A	0.987294	V1
PDL032D	0.98996	V1
PDL033T	0.974189	V1
PDL034D	0.982278	V1
PDL040A	0.984425	V1
PDL042D	0.980062	V1
PDL047T	0.983681	V1
PDL055T	0.966438	V1
PDL061	0.980459	V1
PDL072	0.990004	V1
PDL077	0.983887	V1
PDL085A	0.983875	V1
PDL095D	0.989062	V1
PDL097	0.996513	V1
PDL018D	0.985172	Prime
PDL026A	0.955533	Prime
PDL029A	0.97342	Prime
PDL031A	0.944488	Prime
PDL032D	0.965878	Prime
PDL033T	0.990507	Prime
PDL034D	0.98888	Prime
PDL040A	0.975123	Prime
PDL042D	0.950523	Prime
PDL047T	0.980415	Prime
PDL055T	0.990027	Prime
PDL061	0.936603	Prime
PDL072	0.984615	Prime
PDL077	0.956256	Prime
PDL085A	0.976974	Prime
PDL095D	0.925356	Prime
PDL097	0.996302	Prime
