# Supplementary material for: Fishing with two lines: a hybrid approach to spatial transcriptomics discovery
Source: Life Sci Alliance. 2026 Jul 27;9(10):e202603690. doi: 10.26508/lsa.202603690 (PMC13404378; doi:10.26508/lsa.202603690)
Supplement: Supplementary file 5 [file LSA-2026-03690_TableS5.xlsx]

## Sheet: Table of Contents
Supplemental Contents
ST1	Slide-level quality control metrics for each run
ST2	Custom v1 panel gene list and design information
ST3	Xenium prime human 5K panel gene list and design information (from 10X Genomics)
ST4	R-values per sample across the V1 and Prime gene panels
ST5	R-values from correlation tests done per sample across the prime and V1 runs
ST6	Cell counts per sample pre/post-filtering
ST7	Full slide transcript counts, average expression, and correlation values across chemistries for all overlapping genes
ST8	Ligand-receptor pairs queried on the dual slide in both chemistries.

## Sheet: ST5
Table S5 - R-values from correlation tests done per sample across the prime and V1 runs
Sample	Prime	V1
PDL018D	0.985172	0.977071
PDL026A	0.955533	0.986193
PDL029A	0.973421	0.978486
PDL031A	0.944488	0.987294
PDL032D	0.965878	0.98996
PDL033T	0.990507	0.974189
PDL034D	0.98888	0.982278
PDL040A	0.975123	0.984425
PDL042D	0.950523	0.980062
PDL047T	0.980415	0.98368
PDL055T	0.990027	0.966438
PDL061	0.936603	0.980459
PDL072	0.984615	0.990004
PDL077	0.956256	0.983887
PDL085A	0.976974	0.983876
PDL095D	0.925356	0.989062
PDL097	0.996302	0.996513
