# Supplementary material for: Fishing with two lines: a hybrid approach to spatial transcriptomics discovery
Source: Life Sci Alliance. 2026 Jul 27;9(10):e202603690. doi: 10.26508/lsa.202603690 (PMC13404378; doi:10.26508/lsa.202603690)
Supplement: Supplementary file 6 [file LSA-2026-03690_TableS6.xlsx]

## Sheet: Table of Contents
Supplemental Contents
ST1	Slide-level quality control metrics for each run
ST2	Custom v1 panel gene list and design information
ST3	Xenium prime human 5K panel gene list and design information (from 10X Genomics)
ST4	R-values per sample across the V1 and Prime gene panels
ST5	R-values from correlation tests done per sample across the prime and V1 runs
ST6	Cell counts per sample pre/post-filtering
ST7	Full slide transcript counts, average expression, and correlation values across chemistries for all overlapping genes
ST8	Ligand-receptor pairs queried on the dual slide in both chemistries.

## Sheet: ST6
Table S6 - Cell counts per sample pre/post-filtering on the dual slide
Sample	Pre-filtered cell counts (Dual Slide)	Post-filtered cell counts (Combined Gene Set)	Post-filtered cell counts (V1 Gene Set)	Post-filtered cell counts (Prime Gene Set)
PDL018D	69493	60113	53432	48899
PDL026A	98786	54095	37064	23521
PDL029A	34337	29232	24750	21195
PDL031A	94553	53161	36881	22237
PDL032D	103975	75328	52437	33450
PDL033T	7724	6264	5114	4697
PDL034D	155161	140078	113592	113741
PDL040A	56251	43496	32451	24166
PDL042D	28063	19098	12818	9507
PDL047T	34028	20259	14054	6910
PDL055T	28389	23157	20218	17199
PDL061	44354	38055	33318	23425
PDL072	76181	69103	63222	52823
PDL077	54404	46331	39995	26952
PDL085A	66582	28723	17553	8692
PDL095D	115845	99992	79370	70015
PDL097	11897	8645	7263	2344
