# Supplementary material for: Fishing with two lines: a hybrid approach to spatial transcriptomics discovery
Source: Life Sci Alliance. 2026 Jul 27;9(10):e202603690. doi: 10.26508/lsa.202603690 (PMC13404378; doi:10.26508/lsa.202603690)
Supplement: Supplementary file 7 [file LSA-2026-03690_TableS7.xlsx]

## Sheet: Table of Contents
Supplemental Contents
ST1	Slide-level quality control metrics for each run
ST2	Custom v1 panel gene list and design information
ST3	Xenium prime human 5K panel gene list and design information (from 10X Genomics)
ST4	R-values per sample across the V1 and Prime gene panels
ST5	R-values from correlation tests done per sample across the prime and V1 runs
ST6	Cell counts per sample pre/post-filtering
ST7	Full slide transcript counts, average expression, and correlation values across chemistries for all overlapping genes
ST8	Ligand-receptor pairs queried on the dual slide in both chemistries.

## Sheet: ST7
Table S7 - Full slide transcript counts, average expression, and correlation values across chemistries for all overlapping genes
Gene	V1 gene coverage	5K gene coverage	solo V1 total transcripts	dual V1 total transcripts	dual 5K gene total transcripts	solo 5K gene total transcripts	total transcript conservation ((V1+Prime)-(DualTotal))	V1 panel average expression	5K panel average expression	V1/5K average expression Rho-value	Total cells with at least 1 count in each chemistry
ACAA2	8	3	166266	192609	25707	37424	-14626	0.0844517	0.0105605	0.0573922	1701
ADAMTS1	8	4	483982	445704	251086	423908	211100	0.261507	0.144382	0.427017	37452
ADGRL4	8	2	217600	215683	15955	25745	11707	0.10994	0.00805657	0.15319	3016
AGER	8	2	624276	501009	62399	129921	190789	0.198724	0.0257379	0.229131	9674
AGR3	8	2	407537	461412	28597	52983	-29489	0.220393	0.0137305	0.270638	6914
APLN	8	3	21858	16053	12307	12302	5800	0.00647357	0.00467483	0.101904	398
APLNR	8	3	83990	71032	20887	33601	25672	0.0370939	0.0115529	0.193211	2635
AQP5	8	2	139202	91373	15400	15018	47447	0.0339468	0.0057805	0.182635	1617
ARF6	8	3	460405	609595	74389	118775	-104804	0.260782	0.030623	0.0909263	8368
ASPN	8	3	154746	165893	49302	71272	10823	0.06219	0.0194477	0.273814	5686
ATF3	8	2	188982	180122	34701	34676	8835	0.103379	0.0185928	0.238896	5913
ATF4	8	3	1606302	1685876	382115	362450	-99239	0.786677	0.167168	0.18633	67541
ATG7	8	2	106707	85275	7542	12499	26389	0.0700712	0.00608658	0.0397405	824
AXL	8	3	194271	158054	49552	72420	59085	0.0811859	0.0242439	0.10309	4046
BANK1	8	3	31438	30189	3761	7702	5190	0.0188719	0.0020347	0.0956821	404
BAX	8	3	29091	28239	2371	13893	12374	0.0169788	0.00145625	0.0150564	72
BCL2	8	2	69073	70919	10757	11996	-607	0.0449186	0.00744305	0.0784468	1196
BCL2L1	8	3	182528	213063	114166	121643	-23058	0.105574	0.0543222	0.124566	8840
BCL2L11	8	2	70998	83240	14955	28140	943	0.0527162	0.00842198	0.0696961	1250
BMP4	8	3	132770	183381	10482	41655	-19438	0.0967921	0.00550678	0.0638616	1233
BMPR2	8	2	721889	611549	108290	172137	174187	0.292496	0.0521513	0.133316	15420
CA4	8	3	211276	174765	50792	50303	36022	0.117982	0.0353154	0.316302	11722
CCL18	8	2	191975	245406	1931	39081	-16281	0.0593112	0.000717338	0.0850772	287
CCL22	8	2	10818	10592	2084	2219	361	0.00492563	0.000864311	0.0853665	108
CCN2	8	2	765469	779431	45361	101297	41974	0.375358	0.0247509	0.291571	11902
CCT8	8	3	417868	473417	148032	162027	-41554	0.2213	0.06918	0.120276	16203
CD14	8	3	152327	93206	11874	58907	106154	0.0376629	0.00496743	0.175136	1517
CD151	8	2	564124	457092	46509	73219	133742	0.216554	0.0216577	0.0703006	5212
CD163	8	2	393697	322328	10713	42990	103646	0.138999	0.00474225	0.251518	2573
CD19	8	3	15403	11188	4543	5693	5365	0.00805252	0.00315656	0.196247	629
CD1C	8	3	15066	15705	1581	2965	745	0.00972856	0.00086566	0.140696	250
CD1E	8	3	15342	19409	1376	2138	-3305	0.0108167	0.000551487	0.0203125	40
CD2	8	3	28127	22854	3096	4343	6520	0.0144317	0.00185133	0.164107	552
CD247	8	3	42776	35323	4155	8057	11355	0.0280247	0.00310397	0.232549	1255
CD27	8	3	17432	16789	1851	5285	4077	0.00858918	0.000991059	0.045517	104
CD28	8	3	26432	34495	4890	4885	-8068	0.0220136	0.00269946	0.147571	746
CD34	8	3	463341	489955	75205	126184	24365	0.258474	0.0404568	0.275825	16340
CD36	8	2	657117	679529	120046	121683	-20775	0.371772	0.0648962	0.308119	26631
CD3E	8	3	31107	30204	7202	10631	4332	0.0194949	0.00441729	0.232345	1378
CD3G	8	3	32175	27962	4293	4853	4773	0.0185497	0.00213988	0.0954217	436
CD4	8	3	190875	152989	32328	80620	86178	0.0821284	0.0151126	0.0831315	2529
CD44	8	2	801587	888981	137829	272051	46828	0.417369	0.0662095	0.208157	25312
CD47	8	3	984322	1274275	107294	239765	-157482	0.835847	0.0654719	0.225101	31587
CD68	8	3	483930	427699	60573	61412	57070	0.127108	0.0180184	0.250303	6389
CD79A	8	3	21128	13144	2796	5992	11180	0.00711809	0.00155468	0.17043	368
CD79B	8	3	13678	9636	1818	3690	5914	0.00587624	0.00110972	0.109903	197
CD8A	8	3	18320	21900	5949	8537	-992	0.0139544	0.0037458	0.271275	1119
CD8B	8	3	22719	19527	2638	4339	4893	0.0112778	0.00122433	0.025521	79
CDH1	8	4	486318	393047	100132	107463	100602	0.183897	0.0452975	0.259841	14764
CDK1	8	3	92310	102507	34023	32692	-11528	0.0513544	0.0155455	0.24112	4124
CENPF	8	2	76038	87476	17222	18310	-10350	0.0389021	0.00711405	0.228563	2279
CES1	8	1	423537	361768	4279	25644	83134	0.167608	0.00205763	0.0546298	741
CFH	8	3	637771	616698	121432	118676	18317	0.368304	0.0575205	0.265796	22666
CFTR	8	2	113866	106902	18105	28645	17504	0.0684154	0.0110378	0.184377	3403
CH25H	8	2	39126	47508	490	3387	-5485	0.0248506	0.000275069	0.0226676	46
CHIT1	8	3	22944	26720	904	2113	-2567	0.0116284	0.000338443	0.0487361	67
CLDN5	8	2	197522	164848	81185	236630	188119	0.0928953	0.0455685	0.241732	10568
COL2A1	8	3	290991	396744	159464	205850	-59367	0.114689	0.0579641	0.397925	5118
COL4A1	8	4	3033574	2565987	335014	802315	934888	1.25289	0.167846	0.367177	71731
COL4A3	8	3	56229	50737	7251	9414	7655	0.0399565	0.00551083	0.161192	1513
CP	8	2	232401	197089	49339	49194	35167	0.100748	0.0215215	0.365205	7712
CSPG4	8	3	164453	124960	30314	37836	47015	0.0828256	0.0193991	0.150145	4438
CTHRC1	8	3	38734	44393	18853	24267	-245	0.0195663	0.00671088	0.121553	1024
CXCL12	8	2	299260	424731	77254	81588	-121137	0.248516	0.0350484	0.188453	11719
CXCL13	8	3	46080	42242	9060	12128	6906	0.0184337	0.00400199	0.256487	1165
CXCL6	8	3	38338	49880	4109	6274	-9377	0.0241886	0.00167334	0.115879	474
CXCR4	8	5	124469	63009	42536	55891	74815	0.0346898	0.0252066	0.272103	4970
DERL3	8	4	11674	10091	7241	7902	2244	0.00751182	0.00402087	0.0872044	353
DNAH10	8	3	88086	108439	24526	26342	-18537	0.070771	0.0153769	0.428744	6346
DNAH12	8	4	151843	153740	13772	20331	4662	0.113423	0.00981755	0.35941	4805
EDNRB	8	2	351754	310238	54449	68591	55658	0.169409	0.0297628	0.189393	9395
EGFR	8	3	321302	268813	52454	60799	60834	0.163027	0.0290657	0.109586	6883
ELANE	5	3	34394	34043	3475	13630	10506	0.0164529	0.00160187	0.216467	442
ELN	8	2	1731074	1095686	328297	386563	693654	0.388182	0.129122	0.38712	37979
EPAS1	8	3	3373574	2840208	214145	1258172	1577393	1.21318	0.0978977	0.330241	49684
EPCAM	8	4	836096	527638	172307	218130	354281	0.236677	0.0762441	0.337084	26635
EREG	8	2	26024	30430	1148	2027	-3527	0.0209781	0.000769925	0.108664	275
ETV5	8	3	118346	148585	33369	47821	-15787	0.0918786	0.0175033	0.161844	4587
FAP	8	3	40208	44946	8926	16061	2397	0.0247616	0.00467213	0.0847078	702
FASN	8	2	199589	101370	33604	42513	107128	0.0627832	0.023273	0.223192	5528
FCER1A	8	2	16706	35198	870	2038	-17324	0.0234214	0.000378895	0.0586996	120
FCGBP	8	2	416085	309616	53576	133924	186817	0.0709396	0.00937124	0.300659	3061
FCGR3A	8	2	88688	90520	13012	13171	-1673	0.0349662	0.0053288	0.181991	1602
FCN1	8	2	26462	42156	2726	3025	-15395	0.0272224	0.00161536	0.165738	621
FGF10	8	3	108753	128757	13264	25324	-7944	0.0518762	0.00542453	0.0766104	1002
FGF2	8	3	80241	118020	18478	23738	-32519	0.0657348	0.00993351	0.0926788	1885
FGF7	8	3	248255	295088	45247	58798	-33282	0.148892	0.0219624	0.169801	6422
FGFBP2	8	3	12956	15201	4258	4863	-1640	0.00758329	0.00196189	0.124785	334
FGFR4	8	3	94438	62363	18505	38600	52170	0.0398527	0.0112603	0.110766	1800
FILIP1L	8	3	335828	362073	59751	85123	-873	0.162325	0.0260588	0.182599	8621
FKBP11	8	2	74507	73225	13197	23265	11350	0.0546323	0.00994969	0.0625149	1338
FOXF1	8	3	181686	131684	43162	58916	65756	0.0810052	0.0243598	0.118082	4365
FOXJ1	8	3	226013	104961	24568	98859	195343	0.0443819	0.00996452	0.304807	3627
FSTL1	8	2	2232146	1878969	191965	374604	535816	0.76232	0.0786496	0.221151	36417
GATA6	8	3	214528	212636	39344	60659	23207	0.127195	0.0233553	0.125976	5661
GBP1	8	3	156662	198481	14101	43583	-12337	0.109087	0.00749294	0.0881416	1978
GCLM	8	3	134310	161444	43558	57199	-13493	0.0802003	0.0205466	0.130187	4174
GDF15	7	2	144772	126730	9434	30607	39215	0.0740543	0.00541914	0.193505	2148
GJA5	8	2	47865	37462	15051	17878	13230	0.0199762	0.00754283	0.135873	1176
GSR	8	3	197788	216431	70351	99019	10025	0.102542	0.0315952	0.101463	5334
GZMA	8	2	23402	24368	1709	5284	2609	0.0153108	0.00113399	0.168116	427
GZMB	8	2	33397	27927	6081	6243	5632	0.0163855	0.00380108	0.260885	1176
HDAC9	8	2	47550	66583	1068	7063	-13038	0.0400846	0.000602726	0.0469699	161
HES1	8	2	299343	331192	54373	82989	-3233	0.182473	0.0294742	0.206375	9987
HEY1	8	3	83981	123151	12515	29211	-22474	0.0767916	0.00691179	0.12518	2035
HIF1A	8	5	899008	971961	333369	394517	-11805	0.490616	0.168324	0.247184	54610
HMGA1	8	2	195075	140512	9726	64916	109753	0.0583646	0.00384962	0.036311	507
HMOX1	8	2	214664	237656	23284	48671	2395	0.0706268	0.00672032	0.22521	2583
HOPX	8	2	581662	649122	110045	125186	-52319	0.224141	0.0366597	0.288394	14476
HRAS	8	3	425983	194713	9168	23463	245565	0.103348	0.00440381	0.0236177	627
HSPG2	8	2	633489	371780	129008	138957	271658	0.207392	0.0773309	0.217365	20003
ICAM1	8	2	975909	592956	13198	154867	524622	0.3037	0.00675808	0.123368	3225
ID4	8	2	153532	354986	15104	19628	-196930	0.186453	0.0078179	0.0946211	2672
IDH1	8	3	261756	164683	27671	32549	101951	0.0697126	0.0118334	0.0875828	2077
IFI16	8	3	559763	685292	89002	98641	-115890	0.36792	0.0444749	0.168604	17231
IFIT1	8	3	109375	149494	18237	21414	-36942	0.074862	0.00759542	0.0953433	1779
IFITM1	6	1	167727	87302	16015	25307	89717	0.0389776	0.00712753	0.0692114	961
IFT57	8	2	705378	673007	11910	163986	184447	0.324316	0.00521958	0.0890116	2294
IGF1	8	2	211544	225818	27144	31819	-9599	0.0846202	0.00982969	0.172724	3267
IL4R	8	2	112555	105726	43416	43097	6510	0.0764747	0.0280908	0.0813925	3690
INHBA	8	3	42312	39835	9595	10590	3472	0.0168885	0.0036595	0.12781	661
INMT	8	2	624041	701346	141902	152022	-67185	0.294377	0.0587057	0.274129	22239
IRF1	8	4	216732	127868	58386	95493	125971	0.0857097	0.0365289	0.181396	7303
IRF7	8	2	14135	10450	5539	9061	7207	0.00757924	0.00358939	0.0261241	118
ITGA3	8	3	372684	285913	77415	104516	113872	0.17901	0.0448269	0.187209	12501
ITGA6	8	3	306407	253447	77586	80874	56248	0.140186	0.0402289	0.239618	11648
ITGAV	8	2	452068	508796	54940	42212	-69456	0.30081	0.0331944	0.1148	10736
ITGB6	8	3	241759	247231	29572	63043	27999	0.147161	0.0166309	0.224556	6476
KCNK3	8	3	151679	163984	48213	50473	-10045	0.0861345	0.0258376	0.256321	7402
KDR	8	3	445023	425264	87156	119245	51848	0.215769	0.0438439	0.27038	16030
KIT	8	2	152975	129869	17392	28618	34332	0.0806843	0.0110446	0.21347	3834
KLRB1	8	2	55089	76389	2444	13041	-10703	0.0441904	0.00126343	0.0980873	441
KLRC1	8	3	35340	46064	1695	4707	-7712	0.0328843	0.000830602	0.0675212	224
KLRG1	8	3	9533	10960	4474	4826	-1075	0.00867817	0.00308779	0.108875	400
LAMA3	8	3	313048	249776	65136	86995	85131	0.15907	0.0380674	0.324894	13851
LAMP3	8	2	710257	656216	42294	100236	111983	0.31301	0.0210388	0.271596	10194
LCK	8	3	18014	15562	2242	2904	3114	0.0102854	0.00137535	0.0907001	246
LEF1	8	2	131940	108854	18805	19256	23537	0.0662351	0.0099025	0.0985141	1974
LGR5	8	3	24713	26252	5222	5318	-1443	0.0155954	0.00269541	0.127267	562
LILRA4	8	3	7032	9064	385	1167	-1250	0.00478405	0.000215741	0.0150188	12
LTA4H	8	3	669291	666057	27146	155319	131407	0.327989	0.0149589	0.0923044	5460
LTBP2	8	3	239993	224926	47157	123520	91430	0.106397	0.0221997	0.207741	6669
MAD1L1	8	3	61876	57743	14345	24379	14167	0.0407723	0.0108625	0.0318549	730
MARCO	8	2	137916	111755	4115	20730	42776	0.0279101	0.000927685	0.150486	396
MEG3	8	2	1219667	1204882	91484	112210	35511	1.25989	0.100621	0.356791	50637
MFAP5	8	2	24244	49573	23497	25094	-23732	0.0179672	0.00706955	0.287941	1872
MKI67	8	2	118802	91463	18017	18311	27633	0.0448808	0.00848535	0.284034	3134
MLPH	8	3	162373	92424	38188	48729	80490	0.0746328	0.0293556	0.298525	8181
MMP12	8	3	19201	17429	1861	3282	3193	0.00741204	0.000469236	0.045766	60
MRC1	8	2	347936	240068	93996	99267	113139	0.0889054	0.0340614	0.445594	9189
MS4A1	8	3	35393	23470	3552	9633	18004	0.019956	0.00284238	0.377556	1157
MSLN	8	1	339485	260626	4067	18913	93705	0.121462	0.00180278	0.0816038	752
MUC5AC	8	2	46371	51215	5589	7802	-2631	0.0233526	0.00190526	0.16738	518
MUC5B	8	2	671102	506336	52394	127906	240278	0.106825	0.010965	0.401828	3766
MYC	8	4	91938	100441	14458	26446	3485	0.0536682	0.00756845	0.113025	1625
MZB1	8	2	33744	16862	4541	4765	17106	0.00813882	0.00196189	0.189076	470
NFKB1	8	2	150990	134793	32313	32404	16288	0.067001	0.0156277	0.0552165	1857
NKX2-1	8	4	509745	627647	127907	200242	-45567	0.405482	0.0817819	0.433231	35364
NOTCH3	8	2	149172	92655	32925	43687	67279	0.0565038	0.0188584	0.169336	3946
NPNT	8	2	525375	465077	139249	179334	100383	0.249582	0.0739236	0.230467	23146
NRP1	8	3	502407	545103	46059	114672	25917	0.305146	0.0249356	0.134154	9344
NTN4	8	3	200220	136232	24248	58023	97763	0.0866968	0.0122932	0.15138	3396
NUCB2	8	2	486048	447679	73705	145021	109685	0.172138	0.0277429	0.168622	8582
NUTF2	8	3	402394	383866	86783	88368	20113	0.166971	0.0365492	0.0804375	7187
PDGFRA	8	2	501487	452113	155355	156135	50154	0.265798	0.0849479	0.334492	28864
PDGFRB	8	2	446445	380796	103282	164709	127076	0.259417	0.067957	0.334691	24076
PDIA4	8	4	472106	426918	73531	168544	140201	0.180957	0.0317071	0.0994812	7161
PECAM1	8	2	2800700	2352418	404164	406033	450151	1.21281	0.204917	0.529552	87737
PI16	8	3	80000	61517	23228	34033	29288	0.0198994	0.00715855	0.309756	1964
PIM2	8	3	84037	64612	13942	18068	23551	0.0373029	0.00760486	0.139209	1573
PLIN2	8	3	215727	182718	36814	49335	45530	0.0848185	0.0147162	0.111572	3024
PLN	8	2	50697	100880	31630	32144	-49669	0.0349621	0.0100683	0.300268	3167
PLVAP	8	2	91893	44087	5805	27537	69538	0.0199398	0.00266844	0.119743	603
POSTN	8	4	806741	702273	521576	626290	209182	0.315557	0.231764	0.479425	51583
PPARG	8	3	128009	110035	6319	15571	27226	0.0612299	0.00270485	0.0828994	751
PROM1	8	3	184341	187089	26305	35910	6857	0.0971737	0.0125197	0.291852	5242
PROX1	8	2	64152	60290	11031	11221	4052	0.026888	0.00462764	0.292835	1772
PTGS1	8	3	26939	25358	3397	5621	3805	0.0132424	0.00159648	0.0974456	312
PTPN6	8	3	134134	150295	14522	20689	-9994	0.0832638	0.00758059	0.142498	2478
PTTG1	8	3	108574	119756	12442	19128	-4496	0.0552269	0.00562544	0.117809	1436
RSPO2	8	3	73829	99751	3134	15205	-13851	0.052661	0.00149266	0.0482391	320
RSPO3	8	3	28980	36513	12794	19659	-668	0.0144425	0.00480428	0.0677518	446
RTKN2	8	2	209828	266098	31235	45526	-41979	0.195003	0.0251567	0.281866	8679
RUNX1	8	2	259001	251403	27084	28828	9342	0.160254	0.0159311	0.141416	5316
SECISBP2L	8	2	795151	888229	111305	104833	-99550	0.539176	0.0769844	0.265372	29446
SELL	8	2	61564	63691	7628	9918	163	0.0388967	0.00412065	0.207522	1516
SEMA3A	8	3	107792	89597	18859	34037	33373	0.055235	0.0102773	0.113879	2075
SEMA3C	8	2	278778	258482	83683	85329	21942	0.123722	0.038356	0.225188	10522
SFRP1	8	2	68599	60222	10342	22955	20990	0.0195866	0.00324555	0.149652	793
SFRP4	8	2	58661	58944	8687	9079	109	0.0237342	0.0030406	0.148718	843
SHANK3	8	3	413760	301886	98597	103582	116859	0.274665	0.0911923	0.41	32986
SHH	8	3	22142	26452	10780	12441	-2649	0.0167536	0.00633738	0.0665991	564
SLC1A3	8	3	59396	98128	9639	10418	-37953	0.0604168	0.00545554	0.0823049	1146
SLC25A4	8	2	176054	210807	16854	48077	-3530	0.0686029	0.00518856	0.0652143	1004
SLIT3	8	2	267777	187920	37846	43576	85587	0.0798119	0.0158462	0.11858	3343
SMAD4	8	3	407088	385722	98926	104492	26932	0.214121	0.0516955	0.0887628	11471
SMPD3	8	3	13665	20359	1381	2997	-5078	0.0128204	0.000699809	0.0340459	79
SNAI1	8	3	38969	37343	4061	5876	3441	0.0234551	0.00231652	0.0663143	363
SNAI2	8	3	182507	143088	100502	131019	69936	0.0585439	0.0403246	0.17007	6288
SOX2	8	2	120392	150559	13221	27105	-16283	0.0628143	0.00525598	0.172373	1996
SOX9	8	3	161791	205071	48482	58233	-33529	0.0856909	0.0201165	0.223048	5907
SPATS2L	8	3	360144	462624	66277	169270	513	0.187984	0.0246052	0.0862926	5895
SPRY2	8	3	87417	80751	8420	13746	11992	0.0410595	0.00414896	0.0342823	419
SRSF1	8	3	769278	702053	137600	279304	208929	0.492934	0.104931	0.158406	36626
STAT1	8	3	349473	316390	75637	112313	69759	0.173667	0.0379474	0.141797	9702
STAT6	8	3	390771	457152	82743	99529	-49595	0.336526	0.0563232	0.118533	17137
SVEP1	8	2	219465	186013	11634	26241	48059	0.103831	0.00633469	0.116974	2090
TBX4	8	3	214862	145053	28298	83318	124829	0.0871134	0.0156277	0.0972468	3029
TCF21	8	3	317725	343793	174134	232841	32639	0.163007	0.0801612	0.302563	21321
TCL1A	8	2	8429	7477	934	1141	1159	0.00393322	0.000420694	0.0378535	36
TGFB1	8	2	231910	180104	2517	9498	58787	0.0912246	0.00222348	0.0453016	538
TGFB2	8	3	158612	131369	23710	52138	55671	0.066254	0.012339	0.105726	2385
TGFB3	8	3	120829	129017	78595	85842	-941	0.0534686	0.0282108	0.130407	4046
TGFBR2	8	2	990210	874755	264912	263526	114069	0.437252	0.125525	0.201387	41504
TMEM100	8	3	441649	452906	288599	321655	21799	0.281681	0.1772	0.513025	44924
TMEM33	8	3	193186	272838	29261	41335	-67578	0.150818	0.0150614	0.055454	2974
TMPRSS2	8	3	253799	237957	53572	62524	24794	0.148817	0.0326955	0.266593	11408
TNFRSF13C	8	3	15818	12136	2692	4764	5754	0.00901392	0.00201987	0.142845	412
TOLLIP	8	3	114056	137707	22244	24035	-21860	0.0733127	0.0125602	0.0481797	1562
TOP2A	8	2	187254	159563	29954	30920	28657	0.0762482	0.0128892	0.31001	4906
TP53	8	3	243094	197893	30606	58466	73061	0.100919	0.0146717	0.0690253	2538
TP63	8	3	43353	38228	4784	9041	9382	0.020939	0.00235966	0.215223	891
TP73	8	3	23343	21021	2860	3371	2833	0.0114154	0.00131602	0.0563957	161
TREM2	8	2	22465	19147	2857	4347	4808	0.00637784	0.000814421	0.0837557	139
TRIM47	8	3	72103	63239	14794	28423	22493	0.0390882	0.00818331	0.0639462	975
TRPC6	8	3	268788	263515	61040	66198	10431	0.175702	0.0395102	0.282028	13844
TSPAN4	8	3	126294	101649	36639	43161	31167	0.056582	0.0200464	0.0390923	1585
TSPAN8	8	2	71750	67918	6566	10570	7836	0.0263527	0.00242439	0.065273	391
UNC119	8	2	104169	88161	10677	16133	21464	0.0509472	0.00601242	0.0534768	842
UPK3B	8	4	31352	19603	821	2345	13273	0.00989576	0.000315521	0.0106898	16
VEGFA	8	2	674852	531587	70924	135609	207950	0.439388	0.0541725	0.249439	22555
WNT2	8	3	86466	90009	44083	59662	12036	0.0412294	0.0212693	0.170836	3630
WNT3A	8	3	6564	5501	1704	2915	2274	0.00285047	0.000811724	0.00695891	10
WNT5A	8	3	103345	117427	30498	45243	663	0.0633738	0.0165487	0.178133	4071
WT1	8	3	7769	7909	593	997	264	0.00414087	0.000229224	0.0474558	34
WWTR1	8	2	561960	614379	39519	95004	3066	0.267903	0.01667	0.0789114	5132
XBP1	8	2	952771	982247	274838	300561	-3753	0.424007	0.108357	0.278522	34452
ZBTB16	8	2	456988	375237	28926	33115	85940	0.326827	0.0246551	0.119766	9309
ZEB1	8	2	197813	160565	52896	51146	35498	0.0602105	0.0189784	0.0804475	2525
