# Supplementary material for: Fishing with two lines: a hybrid approach to spatial transcriptomics discovery
Source: Life Sci Alliance. 2026 Jul 27;9(10):e202603690. doi: 10.26508/lsa.202603690 (PMC13404378; doi:10.26508/lsa.202603690)
Supplement: Supplementary file 8 [file LSA-2026-03690_TableS8.xlsx]

## Sheet: Table of Contents
Supplemental Contents
ST1	Slide-level quality control metrics for each run
ST2	Custom v1 panel gene list and design information
ST3	Xenium prime human 5K panel gene list and design information (from 10X Genomics)
ST4	R-values per sample across the V1 and Prime gene panels
ST5	R-values from correlation tests done per sample across the prime and V1 runs
ST6	Cell counts per sample pre/post-filtering
ST7	Full slide transcript counts, average expression, and correlation values across chemistries for all overlapping genes
ST8	Ligand-receptor pairs queried on the dual slide in both chemistries.

## Sheet: ST8
Table S8 - Table of known ligand-receptor (LR) pairs queried in our analysis and if they were detected in either chemistry on the dual slide.
Ligand-Receptor Pair	Ligand Gene Symbol	Receptor Gene Symbol	Ligand Gene ID	Receptor Gene ID	Ligand Ensembl Protein ID	Receptor Ensembl Protein ID	Ligand Ensembl Gene ID	Receptor Ensembl Gene ID	Evidence	Detected in V1	Detected in Prime	Detected in Both Chemistries
A2M_LRP1	A2M	LRP1	2	4035	ENSP00000323929	ENSP00000243077	ENSG00000175899	ENSG00000123384	10652313	No	No	No
AANAT_MTNR1A	AANAT	MTNR1A	15	4543	ENSP00000250615	ENSP00000302811	ENSG00000129673	ENSG00000168412	12943195	No	No	No
AANAT_MTNR1B	AANAT	MTNR1B	15	4544	ENSP00000250615	ENSP00000257068	ENSG00000129673	ENSG00000134640	12943195	No	No	No
ACE_AGTR2	ACE	AGTR2	1636	186	ENSP00000290866	ENSP00000360973	ENSG00000159640	ENSG00000180772	2619831932196110	No	No	No
ACE_BDKRB2	ACE	BDKRB2	1636	624	ENSP00000290866	ENSP00000450482	ENSG00000159640	ENSG00000168398	10748135	No	No	No
ACE2_SLC6A19	ACE2	SLC6A19	59272	340024	ENSP00000389326	ENSP00000305302	ENSG00000130234	ENSG00000174358	2267700132500790	No	No	No
ACTR2_ADRB2	ACTR2	ADRB2	10097	154	ENSP00000367220	ENSP00000305372	ENSG00000138071	ENSG00000169252	32196115	No	No	No
ACTR2_LDLR	ACTR2	LDLR	10097	3949	ENSP00000367220	ENSP00000454071	ENSG00000138071	ENSG00000130164	32196115	No	No	No
ACTR2_LRP2	ACTR2	LRP2	10097	4036	ENSP00000367220	ENSP00000263816	ENSG00000138071	NA	32196115	No	No	No
ADA_DPP4	ADA	DPP4	100	1803	ENSP00000361965	ENSP00000353731	ENSG00000196839	ENSG00000197635	15213224	No	No	No
ADAM10_AXL	ADAM10	AXL	102	558	ENSP00000260408	ENSP00000301178	ENSG00000137845	ENSG00000167601	7822279	No	Yes	No
ADAM10_CADM1	ADAM10	CADM1	102	23705	ENSP00000260408	ENSP00000329797	ENSG00000137845	ENSG00000182985	22172944	No	No	No
ADAM10_CD44	ADAM10	CD44	102	960	ENSP00000260408	ENSP00000398632	ENSG00000137845	ENSG00000026508	18971959	No	Yes	No
ADAM10_EPHA3	ADAM10	EPHA3	102	2042	ENSP00000260408	ENSP00000337451	ENSG00000137845	ENSG00000044524	16239146	No	Yes	No
ADAM10_GPNMB	ADAM10	GPNMB	102	10457	ENSP00000260408	ENSP00000371420	ENSG00000137845	ENSG00000136235	26581806	No	No	No
ADAM10_IL6R	ADAM10	IL6R	102	3570	ENSP00000260408	ENSP00000357470	ENSG00000137845	ENSG00000160712	21454673	No	Yes	No
ADAM10_MET	ADAM10	MET	102	4233	ENSP00000260408	ENSP00000317272	ENSG00000137845	ENSG00000105976	22689693	No	Yes	No
ADAM10_NOTCH1	ADAM10	NOTCH1	102	4851	ENSP00000260408	ENSP00000277541	ENSG00000137845	NA	22399336	No	Yes	No
ADAM10_NOTCH2	ADAM10	NOTCH2	102	4853	ENSP00000260408	ENSP00000256646	ENSG00000137845	ENSG00000134250	24842903	No	Yes	No
ADAM10_NRCAM	ADAM10	NRCAM	102	4897	ENSP00000260408	ENSP00000368314	ENSG00000137845	ENSG00000091129	30833305	No	No	No
ADAM10_TREM2	ADAM10	TREM2	102	54209	ENSP00000260408	ENSP00000362205	ENSG00000137845	ENSG00000095970	28923481	No	Yes	No
ADAM10_TSPAN10	ADAM10	TSPAN10	102	83882	ENSP00000260408	ENSP00000480492	ENSG00000137845	ENSG00000182612	28687716	No	Yes	No
ADAM10_TSPAN12	ADAM10	TSPAN12	102	23554	ENSP00000260408	ENSP00000222747	ENSG00000137845	ENSG00000106025	19587294	No	Yes	No
ADAM10_TSPAN14	ADAM10	TSPAN14	102	81619	ENSP00000260408	ENSP00000396270	ENSG00000137845	ENSG00000108219	30013551	No	Yes	No
ADAM10_TSPAN15	ADAM10	TSPAN15	102	23555	ENSP00000260408	ENSP00000362387	ENSG00000137845	ENSG00000099282	23035126	No	No	No
ADAM10_TSPAN17	ADAM10	TSPAN17	102	26262	ENSP00000260408	ENSP00000309036	ENSG00000137845	ENSG00000048140	23035126	No	No	No
ADAM10_TSPAN5	ADAM10	TSPAN5	102	10098	ENSP00000260408	ENSP00000307701	ENSG00000137845	ENSG00000168785	28428248	No	No	No
ADAM12_ITGA9	ADAM12	ITGA9	8038	3680	ENSP00000357668	ENSP00000264741	ENSG00000148848	ENSG00000144668	10944520	No	No	No
ADAM12_ITGB1	ADAM12	ITGB1	8038	3688	ENSP00000357668	ENSP00000379350	ENSG00000148848	ENSG00000150093	10944520	No	No	No
ADAM12_SDC4	ADAM12	SDC4	8038	6385	ENSP00000357668	ENSP00000361818	ENSG00000148848	ENSG00000124145	12509413	No	No	No
ADAM15_ITGA5	ADAM15	ITGA5	8751	3678	ENSP00000349436	ENSP00000293379	ENSG00000143537	ENSG00000161638	9914169	No	No	No
ADAM15_ITGA9	ADAM15	ITGA9	8751	3680	ENSP00000349436	ENSP00000264741	ENSG00000143537	ENSG00000144668	10944520	No	No	No
ADAM15_ITGAV	ADAM15	ITGAV	8751	3685	ENSP00000349436	ENSP00000261023	ENSG00000143537	ENSG00000138448	9914169	No	No	No
ADAM15_ITGB1	ADAM15	ITGB1	8751	3688	ENSP00000349436	ENSP00000379350	ENSG00000143537	ENSG00000150093	9914169	No	No	No
ADAM15_ITGB3	ADAM15	ITGB3	8751	3690	ENSP00000349436	ENSP00000452786	ENSG00000143537	ENSG00000259207	9516430	No	No	No
ADAM17_ERBB4	ADAM17	ERBB4	6868	2066	ENSP00000309968	ENSP00000342235	ENSG00000151694	ENSG00000178568	26554003	No	No	No
ADAM17_IL6R	ADAM17	IL6R	6868	3570	ENSP00000309968	ENSP00000357470	ENSG00000151694	ENSG00000160712	22575642	No	Yes	No
ADAM17_ITGA5	ADAM17	ITGA5	6868	3678	ENSP00000309968	ENSP00000293379	ENSG00000151694	ENSG00000161638	14970227	No	Yes	No
ADAM17_ITGB1	ADAM17	ITGB1	6868	3688	ENSP00000309968	ENSP00000379350	ENSG00000151694	ENSG00000150093	14970227	No	No	No
ADAM17_MET	ADAM17	MET	6868	4233	ENSP00000309968	ENSP00000317272	ENSG00000151694	ENSG00000105976	22689693	No	Yes	No
ADAM17_MUC1	ADAM17	MUC1	6868	4582	ENSP00000309968	ENSP00000484824	ENSG00000151694	ENSG00000185499	12441351	No	Yes	No
ADAM17_NOTCH1	ADAM17	NOTCH1	6868	4851	ENSP00000309968	ENSP00000277541	ENSG00000151694	NA	10882063	No	Yes	No
ADAM17_RHBDF2	ADAM17	RHBDF2	6868	79651	ENSP00000309968	ENSP00000322775	ENSG00000151694	ENSG00000129667	28104813	No	No	No
ADAM2_CD9	ADAM2	CD9	2515	928	ENSP00000265708	ENSP00000371958	ENSG00000104755	ENSG00000010278	10518536	No	No	No
ADAM2_ITGA6	ADAM2	ITGA6	2515	3655	ENSP00000265708	ENSP00000386896	ENSG00000104755	ENSG00000091409	9889149	No	No	No
ADAM2_ITGA9	ADAM2	ITGA9	2515	3680	ENSP00000265708	ENSP00000264741	ENSG00000104755	ENSG00000144668	21060781	No	No	No
ADAM2_ITGB1	ADAM2	ITGB1	2515	3688	ENSP00000265708	ENSP00000379350	ENSG00000104755	ENSG00000150093	9889149	No	No	No
ADAM2_ITGB7	ADAM2	ITGB7	2515	3695	ENSP00000265708	ENSP00000267082	ENSG00000104755	ENSG00000139626	21060781	No	No	No
ADAM28_ITGA4	ADAM28	ITGA4	10863	3676	ENSP00000265769	ENSP00000380227	ENSG00000042980	ENSG00000115232	11724793	No	Yes	No
ADAM9_ITGA3	ADAM9	ITGA3	8754	3675	ENSP00000419446	ENSP00000007722	ENSG00000168615	ENSG00000005884	15361064	No	Yes	No
ADAM9_ITGA6	ADAM9	ITGA6	8754	3655	ENSP00000419446	ENSP00000386896	ENSG00000168615	ENSG00000091409	10825303	No	Yes	No
ADAM9_ITGAV	ADAM9	ITGAV	8754	3685	ENSP00000419446	ENSP00000261023	ENSG00000168615	ENSG00000138448	11162558	No	Yes	No
ADAM9_ITGB1	ADAM9	ITGB1	8754	3688	ENSP00000419446	ENSP00000379350	ENSG00000168615	ENSG00000150093	10825303	No	No	No
ADAM9_ITGB5	ADAM9	ITGB5	8754	3693	ENSP00000419446	ENSP00000296181	ENSG00000168615	ENSG00000082781	11162558	No	Yes	No
ADAMTS3_CCBE1	ADAMTS3	CCBE1	9508	147372	ENSP00000286657	ENSP00000404464	ENSG00000156140	ENSG00000183287	27159393	No	No	No
ADCYAP1_ADCYAP1R1	ADCYAP1	ADCYAP1R1	116	117	ENSP00000462647	ENSP00000483721	ENSG00000141433	ENSG00000078549	10100920	No	No	No
ADCYAP1_ADRB2	ADCYAP1	ADRB2	116	154	ENSP00000462647	ENSP00000305372	ENSG00000141433	ENSG00000169252	32196115	No	No	No
ADCYAP1_ADRB3	ADCYAP1	ADRB3	116	155	ENSP00000462647	ENSP00000343782	ENSG00000141433	ENSG00000188778	32196115	No	No	No
ADCYAP1_DPP4	ADCYAP1	DPP4	116	1803	ENSP00000462647	ENSP00000353731	ENSG00000141433	ENSG00000197635	2945120116406200	No	No	No
ADCYAP1_GPR20	ADCYAP1	GPR20	116	2843	ENSP00000462647	ENSP00000366970	ENSG00000141433	ENSG00000204882	32196115	No	No	No
ADCYAP1_GPR84	ADCYAP1	GPR84	116	53831	ENSP00000462647	ENSP00000450310	ENSG00000141433	ENSG00000139572	32196115	No	No	No
ADCYAP1_PTH1R	ADCYAP1	PTH1R	116	5745	ENSP00000462647	ENSP00000321999	ENSG00000141433	ENSG00000160801	32196115	No	No	No
ADCYAP1_RAMP2	ADCYAP1	RAMP2	116	10266	ENSP00000462647	ENSP00000253796	ENSG00000141433	ENSG00000131477	23745705	No	No	No
ADCYAP1_RAMP3	ADCYAP1	RAMP3	116	10268	ENSP00000462647	ENSP00000242249	ENSG00000141433	ENSG00000122679	23745705	No	No	No
ADCYAP1_SCTR	ADCYAP1	SCTR	116	6344	ENSP00000462647	ENSP00000019103	ENSG00000141433	ENSG00000080293	1335692	No	No	No
ADCYAP1_TSHR	ADCYAP1	TSHR	116	7253	ENSP00000462647	ENSP00000441235	ENSG00000141433	ENSG00000165409	32196115	No	No	No
ADCYAP1_VIPR1	ADCYAP1	VIPR1	116	7433	ENSP00000462647	ENSP00000327246	ENSG00000141433	ENSG00000114812	11897681	No	No	No
ADCYAP1_VIPR2	ADCYAP1	VIPR2	116	7434	ENSP00000462647	ENSP00000262178	ENSG00000141433	ENSG00000106018	9928018	No	No	No
ADIPOQ_ADIPOR1	ADIPOQ	ADIPOR1	9370	51094	ENSP00000389814	ENSP00000341785	ENSG00000181092	ENSG00000159346	12802337	No	Yes	No
ADIPOQ_ADIPOR2	ADIPOQ	ADIPOR2	9370	79602	ENSP00000389814	ENSP00000349616	ENSG00000181092	ENSG00000006831	12802337	No	No	No
ADIPOQ_CNR2	ADIPOQ	CNR2	9370	1269	ENSP00000389814	ENSP00000363596	ENSG00000181092	ENSG00000188822	32103204	No	No	No
ADIPOQ_GPR42	ADIPOQ	GPR42	9370	2866	ENSP00000389814	ENSP00000473212	ENSG00000181092	ENSG00000126251	32103204	No	No	No
ADM_ADCYAP1R1	ADM	ADCYAP1R1	133	117	ENSP00000436607	ENSP00000483721	ENSG00000148926	ENSG00000078549	32196115	No	Yes	No
ADM_ADRB2	ADM	ADRB2	133	154	ENSP00000436607	ENSP00000305372	ENSG00000148926	ENSG00000169252	32196115	No	No	No
ADM_ADRB3	ADM	ADRB3	133	155	ENSP00000436607	ENSP00000343782	ENSG00000148926	ENSG00000188778	32196115	No	No	No
ADM_CALCR	ADM	CALCR	133	799	ENSP00000436607	ENSP00000352561	ENSG00000148926	ENSG00000004948	10781016	No	No	No
ADM_CALCRL	ADM	CALCRL	133	10203	ENSP00000436607	ENSP00000386972	ENSG00000148926	ENSG00000064989	9620797	No	Yes	No
ADM_GPR182	ADM	GPR182	133	11318	ENSP00000436607	ENSP00000300098	ENSG00000148926	ENSG00000166856	7592696	No	No	No
ADM_GPR20	ADM	GPR20	133	2843	ENSP00000436607	ENSP00000366970	ENSG00000148926	ENSG00000204882	32196115	No	No	No
ADM_GPR84	ADM	GPR84	133	53831	ENSP00000436607	ENSP00000450310	ENSG00000148926	ENSG00000139572	32196115	No	No	No
ADM_PTH1R	ADM	PTH1R	133	5745	ENSP00000436607	ENSP00000321999	ENSG00000148926	ENSG00000160801	32196115	No	Yes	No
ADM_RAMP1	ADM	RAMP1	133	10267	ENSP00000436607	ENSP00000254661	ENSG00000148926	ENSG00000132329	15361343	No	No	No
ADM_RAMP2	ADM	RAMP2	133	10266	ENSP00000436607	ENSP00000253796	ENSG00000148926	ENSG00000131477	9620797	No	No	No
ADM_RAMP3	ADM	RAMP3	133	10268	ENSP00000436607	ENSP00000242249	ENSG00000148926	ENSG00000122679	14712479	No	No	No
ADM_TSHR	ADM	TSHR	133	7253	ENSP00000436607	ENSP00000441235	ENSG00000148926	ENSG00000165409	32196115	No	No	No
ADM_VIPR1	ADM	VIPR1	133	7433	ENSP00000436607	ENSP00000327246	ENSG00000148926	ENSG00000114812	32196115	No	No	No
ADM2_ADCYAP1R1	ADM2	ADCYAP1R1	79924	117	ENSP00000379087	ENSP00000483721	ENSG00000128165	ENSG00000078549	32196115	No	No	No
ADM2_ADRB2	ADM2	ADRB2	79924	154	ENSP00000379087	ENSP00000305372	ENSG00000128165	ENSG00000169252	32196115	No	No	No
ADM2_ADRB3	ADM2	ADRB3	79924	155	ENSP00000379087	ENSP00000343782	ENSG00000128165	ENSG00000188778	32196115	No	No	No
ADM2_CALCR	ADM2	CALCR	79924	799	ENSP00000379087	ENSP00000352561	ENSG00000128165	ENSG00000004948	15692146	No	No	No
ADM2_CALCRL	ADM2	CALCRL	79924	10203	ENSP00000379087	ENSP00000386972	ENSG00000128165	ENSG00000064989	14615490	No	No	No
ADM2_GPR20	ADM2	GPR20	79924	2843	ENSP00000379087	ENSP00000366970	ENSG00000128165	ENSG00000204882	32196115	No	No	No
ADM2_GPR84	ADM2	GPR84	79924	53831	ENSP00000379087	ENSP00000450310	ENSG00000128165	ENSG00000139572	32196115	No	No	No
ADM2_PTH1R	ADM2	PTH1R	79924	5745	ENSP00000379087	ENSP00000321999	ENSG00000128165	ENSG00000160801	32196115	No	No	No
ADM2_RAMP1	ADM2	RAMP1	79924	10267	ENSP00000379087	ENSP00000254661	ENSG00000128165	ENSG00000132329	12684503	No	No	No
ADM2_RAMP2	ADM2	RAMP2	79924	10266	ENSP00000379087	ENSP00000253796	ENSG00000128165	ENSG00000131477	32196115	No	No	No
ADM2_RAMP3	ADM2	RAMP3	79924	10268	ENSP00000379087	ENSP00000242249	ENSG00000128165	ENSG00000122679	27013657	No	No	No
ADM2_TSHR	ADM2	TSHR	79924	7253	ENSP00000379087	ENSP00000441235	ENSG00000128165	ENSG00000165409	32196115	No	No	No
ADM2_VIPR1	ADM2	VIPR1	79924	7433	ENSP00000379087	ENSP00000327246	ENSG00000128165	ENSG00000114812	32196115	No	No	No
AFDN_EPHA7	AFDN	EPHA7	4301	2045	ENSP00000375960	ENSP00000358309	ENSG00000130396	ENSG00000135333	9707552	No	No	No
AFDN_EPHB2	AFDN	EPHB2	4301	2048	ENSP00000375960	ENSP00000363763	ENSG00000130396	ENSG00000133216	9707552	No	No	No
AFDN_EPHB3	AFDN	EPHB3	4301	2049	ENSP00000375960	ENSP00000332118	ENSG00000130396	ENSG00000182580	9707552	No	No	No
AFDN_EPHB6	AFDN	EPHB6	4301	2051	ENSP00000375960	ENSP00000481994	ENSG00000130396	ENSG00000106123	9707552	No	No	No
AFDN_F11R	AFDN	F11R	4301	50848	ENSP00000375960	ENSP00000357005	ENSG00000130396	ENSG00000158769	10856295	No	No	No
AFDN_NECTIN1	AFDN	NECTIN1	4301	5818	ENSP00000375960	ENSP00000264025	ENSG00000130396	ENSG00000110400	10225955	No	No	No
AFDN_NECTIN2	AFDN	NECTIN2	4301	5819	ENSP00000375960	ENSP00000252483	ENSG00000130396	ENSG00000130202	2619831932196110	No	No	No
AFDN_NECTIN3	AFDN	NECTIN3	4301	25945	ENSP00000375960	ENSP00000418070	ENSG00000130396	ENSG00000177707	25263091	No	No	No
AFDN_NECTIN4	AFDN	NECTIN4	4301	81607	ENSP00000375960	ENSP00000356991	ENSG00000130396	ENSG00000143217	25926640	No	No	No
AFDN_NRXN2	AFDN	NRXN2	4301	9379	ENSP00000375960	ENSP00000265459	ENSG00000130396	ENSG00000110076	9707552	No	No	No
AFDN_NRXN3	AFDN	NRXN3	4301	9369	ENSP00000375960	ENSP00000451648	ENSG00000130396	ENSG00000021645	9707552	No	No	No
AGRN_ATP1A3	AGRN	ATP1A3	375790	478	ENSP00000368678	ENSP00000444688	ENSG00000188157	ENSG00000105409	2619831932196110	No	No	No
AGRN_ITGB1	AGRN	ITGB1	375790	3688	ENSP00000368678	ENSP00000379350	ENSG00000188157	ENSG00000150093	9367446	No	No	No
AGRN_LRP1	AGRN	LRP1	375790	4035	ENSP00000368678	ENSP00000243077	ENSG00000188157	ENSG00000123384	32196115	No	No	No
AGRN_LRP2	AGRN	LRP2	375790	4036	ENSP00000368678	ENSP00000263816	ENSG00000188157	NA	32196115	No	No	No
AGRN_LRP4	AGRN	LRP4	375790	4038	ENSP00000368678	ENSP00000367888	ENSG00000188157	ENSG00000134569	2619831932196110	No	No	No
AGRN_MUSK	AGRN	MUSK	375790	4593	ENSP00000368678	ENSP00000363571	ENSG00000188157	ENSG00000030304	8653787	No	No	No
AGRP_MC3R	AGRP	MC3R	181	4159	ENSP00000290953	ENSP00000243911	ENSG00000159723	ENSG00000124089	9311920	No	No	No
AGRP_MC4R	AGRP	MC4R	181	4160	ENSP00000290953	ENSP00000299766	ENSG00000159723	ENSG00000166603	9311920	No	No	No
AGRP_MC5R	AGRP	MC5R	181	4161	ENSP00000290953	ENSP00000318077	ENSG00000159723	ENSG00000176136	9892020	No	No	No
AGRP_SDC3	AGRP	SDC3	181	9672	ENSP00000290953	ENSP00000344468	ENSG00000159723	ENSG00000162512	11461706	No	Yes	No
AGT_ADRA2A	AGT	ADRA2A	183	150	ENSP00000355627	ENSP00000280155	ENSG00000135744	ENSG00000150594	32196115	No	No	No
AGT_AGTR1	AGT	AGTR1	183	185	ENSP00000355627	ENSP00000419422	ENSG00000135744	ENSG00000144891	10993080	No	No	No
AGT_AGTR2	AGT	AGTR2	183	186	ENSP00000355627	ENSP00000360973	ENSG00000135744	ENSG00000180772	17138938	No	No	No
AGT_ENPEP	AGT	ENPEP	183	2028	ENSP00000355627	ENSP00000265162	ENSG00000135744	ENSG00000138792	29900035	No	No	No
AGT_GRM7	AGT	GRM7	183	2917	ENSP00000355627	ENSP00000350348	ENSG00000135744	ENSG00000196277	32196115	No	No	No
AGT_LRP2	AGT	LRP2	183	4036	ENSP00000355627	ENSP00000263816	ENSG00000135744	NA	15467006	No	No	No
AGT_MAS1	AGT	MAS1	183	4142	ENSP00000355627	ENSP00000252660	ENSG00000135744	ENSG00000130368	2619831932196110	No	No	No
AGT_MTNR1A	AGT	MTNR1A	183	4543	ENSP00000355627	ENSP00000302811	ENSG00000135744	ENSG00000168412	32196115	No	No	No
AGTRAP_RACK1	AGTRAP	RACK1	57085	10399	ENSP00000319713	ENSP00000426909	ENSG00000177674	ENSG00000204628	11733189	No	No	No
AHSG_INSR	AHSG	INSR	197	3643	ENSP00000393887	ENSP00000303830	ENSG00000145192	ENSG00000171105	7906861	No	Yes	No
ALB_LRP2	ALB	LRP2	213	4036	ENSP00000295897	ENSP00000263816	ENSG00000163631	NA	11158855	No	No	No
ALKAL1_ALK	ALKAL1	ALK	389658	238	ENSP00000351345	ENSP00000373700	ENSG00000196711	ENSG00000171094	26418745	No	No	No
ALKAL2_ALK	ALKAL2	ALK	285016	238	ENSP00000384604	ENSP00000373700	ENSG00000189292	ENSG00000171094	26418745	No	No	No
ALOX5AP_ALOX5	ALOX5AP	ALOX5	241	240	ENSP00000479870	ENSP00000363512	ENSG00000132965	ENSG00000012779	2759202726396230	No	No	No
AMELX_LAMP1	AMELX	LAMP1	265	3916	ENSP00000370088	ENSP00000333298	ENSG00000125363	ENSG00000185896	20382373	No	No	No
AMH_ACVR1	AMH	ACVR1	268	90	ENSP00000221496	ENSP00000263640	ENSG00000104899	ENSG00000115170	14656470	No	No	No
AMH_AMHR2	AMH	AMHR2	268	269	ENSP00000221496	ENSP00000257863	ENSG00000104899	ENSG00000135409	7997230	No	No	No
AMH_EGFR	AMH	EGFR	268	1956	ENSP00000221496	ENSP00000275493	ENSG00000104899	ENSG00000146648	8596488	No	No	No
ANG_EGFR	ANG	EGFR	283	1956	ENSP00000336762	ENSP00000275493	ENSG00000214274	ENSG00000146648	30449278	No	No	No
ANGPT1_ITGA5	ANGPT1	ITGA5	284	3678	ENSP00000428340	ENSP00000293379	ENSG00000154188	ENSG00000161638	15781448	No	Yes	No
ANGPT1_ITGB1	ANGPT1	ITGB1	284	3688	ENSP00000428340	ENSP00000379350	ENSG00000154188	ENSG00000150093	15781448	No	No	No
ANGPT1_TEK	ANGPT1	TEK	284	7010	ENSP00000428340	ENSP00000369375	ENSG00000154188	ENSG00000120156	8980223	No	No	No
ANGPT1_TIE1	ANGPT1	TIE1	284	7075	ENSP00000428340	ENSP00000361554	ENSG00000154188	ENSG00000066056	11172728	No	Yes	No
ANGPT2_TEK	ANGPT2	TEK	285	7010	ENSP00000314897	ENSP00000369375	ENSG00000091879	ENSG00000120156	9204896	No	No	No
ANGPT2_TIE1	ANGPT2	TIE1	285	7075	ENSP00000314897	ENSP00000361554	ENSG00000091879	ENSG00000066056	22342979	No	No	No
ANGPT4_TEK	ANGPT4	TEK	51378	7010	ENSP00000371347	ENSP00000369375	ENSG00000101280	ENSG00000120156	10051567	No	No	No
ANGPT4_TIE1	ANGPT4	TIE1	51378	7075	ENSP00000371347	ENSP00000361554	ENSG00000101280	ENSG00000066056	15851516	No	No	No
ANGPTL1_TEK	ANGPTL1	TEK	9068	7010	ENSP00000234816	ENSP00000369375	ENSG00000116194	ENSG00000120156	10051567	No	No	No
ANGPTL2_LILRB2	ANGPTL2	LILRB2	23452	10288	ENSP00000362524	ENSP00000375629	ENSG00000136859	ENSG00000131042	24899623	No	No	No
ANGPTL2_TIE1	ANGPTL2	TIE1	23452	7075	ENSP00000362524	ENSP00000361554	ENSG00000136859	ENSG00000066056	32196115	No	No	No
ANGPTL3_ITGA5	ANGPTL3	ITGA5	27329	3678	ENSP00000360170	ENSP00000293379	ENSG00000132855	ENSG00000161638	11877390	No	No	No
ANGPTL3_ITGAV	ANGPTL3	ITGAV	27329	3685	ENSP00000360170	ENSP00000261023	ENSG00000132855	ENSG00000138448	11877390	No	No	No
ANGPTL3_ITGB3	ANGPTL3	ITGB3	27329	3690	ENSP00000360170	ENSP00000452786	ENSG00000132855	ENSG00000259207	11877390	No	No	No
ANGPTL4_GPIHBP1	ANGPTL4	GPIHBP1	51129	338328	ENSP00000301455	ENSP00000480053	ENSG00000167772	ENSG00000277494	25809481	No	No	No
ANGPTL4_TIE1	ANGPTL4	TIE1	51129	7075	ENSP00000301455	ENSP00000361554	ENSG00000167772	ENSG00000066056	32196115	No	No	No
ANOS1_FGFR1	ANOS1	FGFR1	3730	2260	ENSP00000262648	ENSP00000393312	ENSG00000011201	ENSG00000077782	19696444	No	No	No
ANOS1_SDC2	ANOS1	SDC2	3730	6383	ENSP00000262648	ENSP00000307046	ENSG00000011201	ENSG00000169439	2619831932196110	No	No	No
ANXA1_ADRA2A	ANXA1	ADRA2A	301	150	ENSP00000366109	ENSP00000280155	ENSG00000135046	ENSG00000150594	32196115	No	No	No
ANXA1_DYSF	ANXA1	DYSF	301	8291	ENSP00000366109	ENSP00000386881	ENSG00000135046	ENSG00000135636	2619831932196110	No	No	No
ANXA1_EGFR	ANXA1	EGFR	301	1956	ENSP00000366109	ENSP00000275493	ENSG00000135046	ENSG00000146648	15581623	No	No	No
ANXA1_FPR1	ANXA1	FPR1	301	2357	ENSP00000366109	ENSP00000471493	ENSG00000135046	ENSG00000171051	10882119	No	No	No
ANXA1_FPR2	ANXA1	FPR2	301	2358	ENSP00000366109	ENSP00000468897	ENSG00000135046	ENSG00000171049	22610094	No	No	No
ANXA1_FPR3	ANXA1	FPR3	301	2359	ENSP00000366109	ENSP00000341821	ENSG00000135046	ENSG00000187474	15187149	No	No	No
ANXA1_GRM7	ANXA1	GRM7	301	2917	ENSP00000366109	ENSP00000350348	ENSG00000135046	ENSG00000196277	32196115	No	No	No
ANXA1_MTNR1A	ANXA1	MTNR1A	301	4543	ENSP00000366109	ENSP00000302811	ENSG00000135046	ENSG00000168412	32196115	No	No	No
APELA_APLNR	APELA	APLNR	100506013	187	ENSP00000484618	ENSP00000475344	ENSG00000248329	ENSG00000134817	28663440	No	No	No
APLN_ADRA2A	APLN	ADRA2A	8862	150	ENSP00000391800	ENSP00000280155	ENSG00000171388	ENSG00000150594	32196115	No	No	No
APLN_APLNR	APLN	APLNR	8862	187	ENSP00000391800	ENSP00000475344	ENSG00000171388	ENSG00000134817	10617103	Yes	No	No
APLN_GRM7	APLN	GRM7	8862	2917	ENSP00000391800	ENSP00000350348	ENSG00000171388	ENSG00000196277	32196115	No	No	No
APLN_MTNR1A	APLN	MTNR1A	8862	4543	ENSP00000391800	ENSP00000302811	ENSG00000171388	ENSG00000168412	32196115	No	No	No
APOA1_ABCA1	APOA1	ABCA1	335	19	ENSP00000236850	ENSP00000363868	ENSG00000118137	ENSG00000165029	27100352	No	No	No
APOA1_LDLR	APOA1	LDLR	335	3949	ENSP00000236850	ENSP00000454071	ENSG00000118137	ENSG00000130164	16150825	No	No	No
APOA1_LRP1	APOA1	LRP1	335	4035	ENSP00000236850	ENSP00000243077	ENSG00000118137	ENSG00000123384	32196115	No	No	No
APOA1_LRP2	APOA1	LRP2	335	4036	ENSP00000236850	ENSP00000263816	ENSG00000118137	NA	32196115	No	No	No
APOA2_LDLR	APOA2	LDLR	336	3949	ENSP00000356969	ENSP00000454071	ENSG00000158874	ENSG00000130164	32196115	No	No	No
APOA2_LRP1	APOA2	LRP1	336	4035	ENSP00000356969	ENSP00000243077	ENSG00000158874	ENSG00000123384	32196115	No	No	No
APOA2_LRP2	APOA2	LRP2	336	4036	ENSP00000356969	ENSP00000263816	ENSG00000158874	NA	32196115	No	No	No
APOA4_LDLR	APOA4	LDLR	337	3949	ENSP00000350425	ENSP00000454071	ENSG00000110244	ENSG00000130164	32196115	No	No	No
APOA4_LRP1	APOA4	LRP1	337	4035	ENSP00000350425	ENSP00000243077	ENSG00000110244	ENSG00000123384	32196115	No	No	No
APOA4_LRP2	APOA4	LRP2	337	4036	ENSP00000350425	ENSP00000263816	ENSG00000110244	NA	32196115	No	No	No
APOB_ADRB2	APOB	ADRB2	338	154	ENSP00000233242	ENSP00000305372	ENSG00000084674	ENSG00000169252	32196115	No	No	No
APOB_CALCR	APOB	CALCR	338	799	ENSP00000233242	ENSP00000352561	ENSG00000084674	ENSG00000004948	32196115	No	No	No
APOB_ITGAM	APOB	ITGAM	338	3684	ENSP00000233242	ENSP00000441691	ENSG00000084674	ENSG00000169896	32196115	No	No	No
APOB_ITGB2	APOB	ITGB2	338	3689	ENSP00000233242	ENSP00000380948	ENSG00000084674	ENSG00000160255	32196115	No	No	No
APOB_LDLR	APOB	LDLR	338	3949	ENSP00000233242	ENSP00000454071	ENSG00000084674	ENSG00000130164	11327878	No	Yes	No
APOB_LRP1	APOB	LRP1	338	4035	ENSP00000233242	ENSP00000243077	ENSG00000084674	ENSG00000123384	32196115	No	Yes	No
APOB_LRP2	APOB	LRP2	338	4036	ENSP00000233242	ENSP00000263816	ENSG00000084674	NA	10330424	No	No	No
APOB_LRP6	APOB	LRP6	338	4040	ENSP00000233242	ENSP00000261349	ENSG00000084674	ENSG00000070018	2246174022128160	No	No	No
APOB_LRP8	APOB	LRP8	338	7804	ENSP00000233242	ENSP00000303634	ENSG00000084674	ENSG00000157193	32196115	No	No	No
APOB_LSR	APOB	LSR	338	51599	ENSP00000233242	ENSP00000480821	ENSG00000084674	ENSG00000105699	7615497	No	No	No
APOB_MTTP	APOB	MTTP	338	4547	ENSP00000233242	ENSP00000427679	ENSG00000084674	ENSG00000138823	29650752	No	No	No
APOB_OLR1	APOB	OLR1	338	4973	ENSP00000233242	ENSP00000309124	ENSG00000084674	ENSG00000173391	9763524	No	No	No
APOB_TLR4	APOB	TLR4	338	7099	ENSP00000233242	ENSP00000363089	ENSG00000084674	ENSG00000136869	32196115	No	No	No
APOB_TLR6	APOB	TLR6	338	10333	ENSP00000233242	ENSP00000389600	ENSG00000084674	ENSG00000174130	32196115	No	Yes	No
APOB_VLDLR	APOB	VLDLR	338	7436	ENSP00000233242	ENSP00000371532	ENSG00000084674	ENSG00000147852	32196115	No	No	No
APOC1_VLDLR	APOC1	VLDLR	341	7436	ENSP00000465356	ENSP00000371532	ENSG00000130208	ENSG00000147852	11353333	No	No	No
APOC2_LDLR	APOC2	LDLR	344	3949	ENSP00000252490	ENSP00000454071	ENSG00000234906	ENSG00000130164	32196115	No	No	No
APOC2_LRP1	APOC2	LRP1	344	4035	ENSP00000466775	ENSP00000243077	ENSG00000234906	ENSG00000123384	32196115	No	No	No
APOC2_LRP2	APOC2	LRP2	344	4036	ENSP00000466775	ENSP00000263816	ENSG00000234906	NA	32196115	No	No	No
APOC3_LDLR	APOC3	LDLR	345	3949	ENSP00000227667	ENSP00000454071	ENSG00000110245	ENSG00000130164	27400128	No	No	No
APOC3_LRP1	APOC3	LRP1	345	4035	ENSP00000227667	ENSP00000243077	ENSG00000110245	ENSG00000123384	27400128	No	No	No
APOC3_LRP2	APOC3	LRP2	345	4036	ENSP00000227667	ENSP00000263816	ENSG00000110245	NA	32196115	No	No	No
APOC3_SDC2	APOC3	SDC2	345	6383	ENSP00000227667	ENSP00000307046	ENSG00000110245	ENSG00000169439	27400128	No	No	No
APOC3_TLR2	APOC3	TLR2	345	7097	ENSP00000227667	ENSP00000260010	ENSG00000110245	ENSG00000137462	32196115	No	No	No
APOC4_VLDLR	APOC4	VLDLR	346	7436	ENSP00000468236	ENSP00000371532	ENSG00000267467	ENSG00000147852	10996355	No	No	No
APOD_LEPR	APOD	LEPR	347	3953	ENSP00000345179	ENSP00000330393	ENSG00000189058	ENSG00000116678	11344130	No	No	No
APOE_ABCA1	APOE	ABCA1	348	19	ENSP00000252486	ENSP00000363868	ENSG00000130203	ENSG00000165029	24814386	No	No	No
APOE_CHRNA4	APOE	CHRNA4	348	1137	ENSP00000252486	ENSP00000359285	ENSG00000130203	ENSG00000101204	32196115	No	No	No
APOE_LDLR	APOE	LDLR	348	3949	ENSP00000252486	ENSP00000454071	ENSG00000130203	ENSG00000130164	11327878	No	No	No
APOE_LRP1	APOE	LRP1	348	4035	ENSP00000252486	ENSP00000243077	ENSG00000130203	ENSG00000123384	11421580	No	No	No
APOE_LRP2	APOE	LRP2	348	4036	ENSP00000252486	ENSP00000263816	ENSG00000130203	NA	16266282	No	No	No
APOE_LRP4	APOE	LRP4	348	4038	ENSP00000252486	ENSP00000367888	ENSG00000130203	ENSG00000134569	25688974	No	No	No
APOE_LRP5	APOE	LRP5	348	4041	ENSP00000252486	ENSP00000294304	ENSG00000130203	ENSG00000162337	9832610	No	No	No
APOE_LRP6	APOE	LRP6	348	4040	ENSP00000252486	ENSP00000261349	ENSG00000130203	ENSG00000070018	22461740	No	No	No
APOE_LRP8	APOE	LRP8	348	7804	ENSP00000252486	ENSP00000303634	ENSG00000130203	ENSG00000157193	12950167	No	No	No
APOE_LSR	APOE	LSR	348	51599	ENSP00000252486	ENSP00000480821	ENSG00000130203	ENSG00000105699	761549729178324	No	No	No
APOE_SCARB1	APOE	SCARB1	348	949	ENSP00000252486	ENSP00000261693	ENSG00000130203	ENSG00000073060	12138091	No	No	No
APOE_SDC2	APOE	SDC2	348	6383	ENSP00000252486	ENSP00000307046	ENSG00000130203	ENSG00000169439	15583000	No	No	No
APOE_SORL1	APOE	SORL1	348	6653	ENSP00000252486	ENSP00000260197	ENSG00000130203	ENSG00000137642	11294867	No	No	No
APOE_TREM2	APOE	TREM2	348	54209	ENSP00000252486	ENSP00000362205	ENSG00000130203	ENSG00000095970	27477018	Yes	No	No
APOE_VLDLR	APOE	VLDLR	348	7436	ENSP00000252486	ENSP00000371532	ENSG00000130203	ENSG00000147852	12870663	No	No	No
APP_ADRA2A	APP	ADRA2A	351	150	ENSP00000284981	ENSP00000280155	ENSG00000142192	ENSG00000150594	32196115	No	Yes	No
APP_AGER	APP	AGER	351	177	ENSP00000284981	ENSP00000364210	ENSG00000142192	ENSG00000204305	26758977	No	Yes	No
APP_APLP1	APP	APLP1	351	333	ENSP00000284981	ENSP00000221891	ENSG00000142192	ENSG00000105290	19126676	No	No	No
APP_APLP2	APP	APLP2	351	334	ENSP00000284981	ENSP00000263574	ENSG00000142192	ENSG00000084234	19126676	No	No	No
APP_CAV1	APP	CAV1	351	857	ENSP00000284981	ENSP00000339191	ENSG00000142192	ENSG00000105974	9553108	No	No	No
APP_CD74	APP	CD74	351	972	ENSP00000284981	ENSP00000009530	ENSG00000142192	ENSG00000019582	19849849	No	No	No
APP_DCC	APP	DCC	351	1630	ENSP00000284981	ENSP00000389140	ENSG00000142192	ENSG00000187323	22782894	No	No	No
APP_FPR2	APP	FPR2	351	2358	ENSP00000284981	ENSP00000468897	ENSG00000142192	ENSG00000171049	11316806	No	Yes	No
APP_GPC1	APP	GPC1	351	2817	ENSP00000284981	ENSP00000264039	ENSG00000142192	ENSG00000063660	15084524	No	No	No
APP_GRM7	APP	GRM7	351	2917	ENSP00000284981	ENSP00000350348	ENSG00000142192	ENSG00000196277	32196115	No	Yes	No
APP_LRP1	APP	LRP1	351	4035	ENSP00000284981	ENSP00000243077	ENSG00000142192	ENSG00000123384	12212791	No	Yes	No
APP_LRP10	APP	LRP10	351	26020	ENSP00000284981	ENSP00000352601	ENSG00000142192	ENSG00000197324	22734645	No	No	No
APP_LRP6	APP	LRP6	351	4040	ENSP00000284981	ENSP00000261349	ENSG00000142192	ENSG00000070018	30232325	No	Yes	No
APP_MTNR1A	APP	MTNR1A	351	4543	ENSP00000284981	ENSP00000302811	ENSG00000142192	ENSG00000168412	32196115	No	Yes	No
APP_NCSTN	APP	NCSTN	351	23385	ENSP00000284981	ENSP00000294785	ENSG00000142192	ENSG00000162736	10993067	No	Yes	No
APP_NGFR	APP	NGFR	351	4804	ENSP00000284981	ENSP00000172229	ENSG00000142192	ENSG00000064300	11756426	No	Yes	No
APP_NOTCH2	APP	NOTCH2	351	4853	ENSP00000284981	ENSP00000256646	ENSG00000142192	ENSG00000134250	16118793	No	Yes	No
APP_PLD1	APP	PLD1	351	5337	ENSP00000284981	ENSP00000342793	ENSG00000142192	ENSG00000075651	16797788	No	Yes	No
APP_PTGER2	APP	PTGER2	351	5732	ENSP00000284981	ENSP00000245457	ENSG00000142192	ENSG00000125384	24069330	No	Yes	No
APP_RPSA	APP	RPSA	351	3921	ENSP00000284981	ENSP00000346067	ENSG00000142192	ENSG00000168028	24990253	No	No	No
APP_SORL1	APP	SORL1	351	6653	ENSP00000284981	ENSP00000260197	ENSG00000142192	ENSG00000137642	24833601	No	Yes	No
APP_TNFRSF21	APP	TNFRSF21	351	27242	ENSP00000284981	ENSP00000296861	ENSG00000142192	ENSG00000146072	19225519	No	Yes	No
APP_TSPAN12	APP	TSPAN12	351	23554	ENSP00000284981	ENSP00000222747	ENSG00000142192	ENSG00000106025	28066176	No	Yes	No
APP_TSPAN15	APP	TSPAN15	351	23555	ENSP00000284981	ENSP00000362387	ENSG00000142192	ENSG00000099282	28066176	No	No	No
APP_VLDLR	APP	VLDLR	351	7436	ENSP00000284981	ENSP00000371532	ENSG00000142192	ENSG00000147852	22429478	No	Yes	No
AREG_EGFR	AREG	EGFR	374	1956	ENSP00000379097	ENSP00000275493	ENSG00000109321	ENSG00000146648	2466334	Yes	No	No
AREG_ERBB3	AREG	ERBB3	374	2065	ENSP00000379097	ENSP00000267101	ENSG00000109321	ENSG00000065361	8702723	No	No	No
ARF1_CHRM3	ARF1	CHRM3	375	1131	ENSP00000440005	ENSP00000255380	ENSG00000143761	ENSG00000133019	12799371	No	No	No
ARF1_INSR	ARF1	INSR	375	3643	ENSP00000440005	ENSP00000303830	ENSG00000143761	ENSG00000171105	9197239	No	Yes	No
ARF1_PLD2	ARF1	PLD2	375	5338	ENSP00000440005	ENSP00000263088	ENSG00000143761	ENSG00000129219	12519790	No	Yes	No
ARF4_EGFR	ARF4	EGFR	378	1956	ENSP00000306010	ENSP00000275493	ENSG00000168374	ENSG00000146648	2200472812446720	No	No	No
ARF6_PLD1	ARF6	PLD1	382	5337	ENSP00000298316	ENSP00000342793	ENSG00000165527	ENSG00000075651	30944160	No	Yes	No
ARF6_SMAP1	ARF6	SMAP1	382	60682	ENSP00000298316	ENSP00000359484	ENSG00000165527	ENSG00000112305	15659652	Yes	No	No
ARPC5_ADRB2	ARPC5	ADRB2	10092	154	ENSP00000294742	ENSP00000305372	ENSG00000162704	ENSG00000169252	32196115	No	No	No
ARPC5_LDLR	ARPC5	LDLR	10092	3949	ENSP00000294742	ENSP00000454071	ENSG00000162704	ENSG00000130164	32196115	No	No	No
ARPC5_LRP2	ARPC5	LRP2	10092	4036	ENSP00000294742	ENSP00000263816	ENSG00000162704	NA	32196115	No	No	No
ARTN_GFRA1	ARTN	GFRA1	9048	2674	ENSP00000387435	ENSP00000347591	ENSG00000117407	ENSG00000151892	9883723	No	No	No
ARTN_GFRA2	ARTN	GFRA2	9048	2675	ENSP00000387435	ENSP00000428518	ENSG00000117407	ENSG00000168546	32196115	No	No	No
ARTN_GFRA3	ARTN	GFRA3	9048	2676	ENSP00000387435	ENSP00000274721	ENSG00000117407	ENSG00000146013	9883723	No	No	No
ARTN_RET	ARTN	RET	9048	5979	ENSP00000387435	ENSP00000347942	ENSG00000117407	ENSG00000165731	9883723	No	No	No
ASIP_ATRN	ASIP	ATRN	434	8455	ENSP00000454804	ENSP00000262919	ENSG00000101440	ENSG00000088812	11137996	No	No	No
ASIP_F11R	ASIP	F11R	434	50848	ENSP00000454804	ENSP00000357005	ENSG00000101440	ENSG00000158769	2619831932196110	No	No	No
ASIP_MC1R	ASIP	MC1R	434	4157	ENSP00000454804	ENSP00000451605	ENSG00000101440	ENSG00000258839	12851328	No	No	No
ASIP_MC2R	ASIP	MC2R	434	4158	ENSP00000454804	ENSP00000333821	ENSG00000101440	ENSG00000185231	9058374	No	No	No
ASIP_MC3R	ASIP	MC3R	434	4159	ENSP00000454804	ENSP00000243911	ENSG00000101440	ENSG00000124089	9058374	No	No	No
ASIP_MC4R	ASIP	MC4R	434	4160	ENSP00000454804	ENSP00000299766	ENSG00000101440	ENSG00000166603	9058374	No	No	No
ASIP_MC5R	ASIP	MC5R	434	4161	ENSP00000454804	ENSP00000318077	ENSG00000101440	ENSG00000176136	9058374	No	No	No
ASIP_MGRN1	ASIP	MGRN1	434	23295	ENSP00000454804	ENSP00000262370	ENSG00000101440	ENSG00000102858	21460229	No	No	No
AVP_ADCYAP1R1	AVP	ADCYAP1R1	551	117	ENSP00000369647	ENSP00000483721	ENSG00000101200	ENSG00000078549	32196115	No	No	No
AVP_ADRB2	AVP	ADRB2	551	154	ENSP00000369647	ENSP00000305372	ENSG00000101200	ENSG00000169252	32196115	No	No	No
AVP_ADRB3	AVP	ADRB3	551	155	ENSP00000369647	ENSP00000343782	ENSG00000101200	ENSG00000188778	32196115	No	No	No
AVP_AVPR1A	AVP	AVPR1A	551	552	ENSP00000369647	ENSP00000299178	ENSG00000101200	ENSG00000166148	1560825	No	No	No
AVP_AVPR1B	AVP	AVPR1B	551	553	ENSP00000369647	ENSP00000356094	ENSG00000101200	ENSG00000198049	7929452	No	No	No
AVP_AVPR2	AVP	AVPR2	551	554	ENSP00000369647	ENSP00000351805	ENSG00000101200	NA	9884074	No	No	No
AVP_GPR20	AVP	GPR20	551	2843	ENSP00000369647	ENSP00000366970	ENSG00000101200	ENSG00000204882	32196115	No	No	No
AVP_GPR84	AVP	GPR84	551	53831	ENSP00000369647	ENSP00000450310	ENSG00000101200	ENSG00000139572	32196115	No	No	No
AVP_LDLR	AVP	LDLR	551	3949	ENSP00000369647	ENSP00000454071	ENSG00000101200	ENSG00000130164	32196115	No	No	No
AVP_LRP2	AVP	LRP2	551	4036	ENSP00000369647	ENSP00000263816	ENSG00000101200	NA	32196115	No	No	No
AVP_OXTR	AVP	OXTR	551	5021	ENSP00000369647	ENSP00000324270	ENSG00000101200	ENSG00000180914	12446593	No	No	No
AVP_PTH1R	AVP	PTH1R	551	5745	ENSP00000369647	ENSP00000321999	ENSG00000101200	ENSG00000160801	32196115	No	No	No
AVP_RAMP2	AVP	RAMP2	551	10266	ENSP00000369647	ENSP00000253796	ENSG00000101200	ENSG00000131477	32196115	No	No	No
AVP_RAMP3	AVP	RAMP3	551	10268	ENSP00000369647	ENSP00000242249	ENSG00000101200	ENSG00000122679	32196115	No	No	No
AVP_TSHR	AVP	TSHR	551	7253	ENSP00000369647	ENSP00000441235	ENSG00000101200	ENSG00000165409	32196115	No	No	No
AVP_VIPR1	AVP	VIPR1	551	7433	ENSP00000369647	ENSP00000327246	ENSG00000101200	ENSG00000114812	32196115	No	No	No
AZGP1_ITGAV	AZGP1	ITGAV	563	3685	ENSP00000292401	ENSP00000261023	ENSG00000160862	ENSG00000138448	9813179	No	No	No
B2M_CD1A	B2M	CD1A	567	909	ENSP00000452780	ENSP00000289429	NA	ENSG00000158477	12833155	No	No	No
B2M_CD1B	B2M	CD1B	567	910	ENSP00000452780	ENSP00000357150	NA	ENSG00000158485	12118248	No	No	No
B2M_CD247	B2M	CD247	567	919	ENSP00000452780	ENSP00000354782	NA	ENSG00000198821	32196115	No	No	No
B2M_CD3D	B2M	CD3D	567	915	ENSP00000452780	ENSP00000300692	NA	ENSG00000167286	32196115	No	No	No
B2M_CD3G	B2M	CD3G	567	917	ENSP00000452780	ENSP00000431445	NA	ENSG00000160654	32196115	No	No	No
B2M_HFE	B2M	HFE	567	3077	ENSP00000452780	ENSP00000417404	NA	ENSG00000010704	10791995	No	No	No
B2M_HLA-F	B2M	HLA-F	567	3134	ENSP00000452780	ENSP00000259951	NA	ENSG00000204642	11169396	No	No	No
B2M_KIR2DL1	B2M	KIR2DL1	567	3802	ENSP00000452780	ENSP00000336769	NA	ENSG00000125498	32196115	No	No	No
B2M_KIR2DL3	B2M	KIR2DL3	567	3804	ENSP00000452780	ENSP00000342215	NA	ENSG00000243772	32196115	No	No	No
B2M_KIR3DL1	B2M	KIR3DL1	567	3811	ENSP00000452780	ENSP00000375608	NA	ENSG00000167633	32196115	No	No	No
B2M_KLRC1	B2M	KLRC1	567	3821	ENSP00000452780	ENSP00000438038	NA	ENSG00000134545	32196115	No	No	No
B2M_KLRC2	B2M	KLRC2	567	3822	ENSP00000452780	ENSP00000371327	NA	ENSG00000205809	32196115	No	No	No
B2M_KLRD1	B2M	KLRD1	567	3824	ENSP00000452780	ENSP00000371333	NA	ENSG00000134539	32196115	No	No	No
B2M_LILRB1	B2M	LILRB1	567	10859	ENSP00000452780	ENSP00000315997	NA	ENSG00000104972	12897781	No	No	No
B2M_LILRB2	B2M	LILRB2	567	10288	ENSP00000452780	ENSP00000375629	NA	ENSG00000131042	32196115	No	No	No
B2M_TFRC	B2M	TFRC	567	7037	ENSP00000452780	ENSP00000353224	NA	ENSG00000072274	32196115	No	No	No
BCAN_EGFR	BCAN	EGFR	63827	1956	ENSP00000331210	ENSP00000275493	ENSG00000132692	ENSG00000146648	32196115	No	No	No
BCAN_NRCAM	BCAN	NRCAM	63827	4897	ENSP00000331210	ENSP00000368314	ENSG00000132692	ENSG00000091129	32196115	No	No	No
BDNF_BEX3	BDNF	BEX3	627	27018	ENSP00000414303	ENSP00000361728	ENSG00000176697	ENSG00000166681	10764727	No	No	No
BDNF_DRD4	BDNF	DRD4	627	1815	ENSP00000414303	ENSP00000176183	ENSG00000176697	ENSG00000069696	32196115	No	No	No
BDNF_NGFR	BDNF	NGFR	627	4804	ENSP00000414303	ENSP00000172229	ENSG00000176697	ENSG00000064300	2945072510200480	No	Yes	No
BDNF_NTRK2	BDNF	NTRK2	627	4915	ENSP00000414303	ENSP00000277120	ENSG00000176697	ENSG00000148053	7644540	No	No	No
BDNF_SORT1	BDNF	SORT1	627	6272	ENSP00000414303	ENSP00000256637	ENSG00000176697	ENSG00000134243	15987945	No	Yes	No
BGN_LY96	BGN	LY96	633	23643	ENSP00000327336	ENSP00000284818	ENSG00000182492	ENSG00000154589	32196115	No	No	No
BGN_TLR1	BGN	TLR1	633	7096	ENSP00000327336	ENSP00000354932	ENSG00000182492	ENSG00000174125	32196115	No	No	No
BGN_TLR2	BGN	TLR2	633	7097	ENSP00000327336	ENSP00000260010	ENSG00000182492	ENSG00000137462	16025156	No	No	No
BGN_TLR4	BGN	TLR4	633	7099	ENSP00000327336	ENSP00000363089	ENSG00000182492	ENSG00000136869	16025156	No	No	No
BMP1_BMPR1A	BMP1	BMPR1A	649	657	ENSP00000305714	ENSP00000361107	ENSG00000168487	ENSG00000107779	15621726	No	No	No
BMP1_BMPR1B	BMP1	BMPR1B	649	658	ENSP00000305714	ENSP00000401907	ENSG00000168487	ENSG00000138696	15621726	No	No	No
BMP1_BMPR2	BMP1	BMPR2	649	659	ENSP00000305714	ENSP00000363708	ENSG00000168487	ENSG00000204217	15621726	No	No	No
BMP10_ACVR2A	BMP10	ACVR2A	27302	92	ENSP00000295379	ENSP00000241416	ENSG00000163217	ENSG00000121989	16049014	No	No	No
BMP10_ACVRL1	BMP10	ACVRL1	27302	94	ENSP00000295379	ENSP00000373574	ENSG00000163217	ENSG00000139567	17068149	No	No	No
BMP10_BMPR1A	BMP10	BMPR1A	27302	657	ENSP00000295379	ENSP00000361107	ENSG00000163217	ENSG00000107779	1604901428646100	No	No	No
BMP10_BMPR1B	BMP10	BMPR1B	27302	658	ENSP00000295379	ENSP00000401907	ENSG00000163217	ENSG00000138696	15621726	No	No	No
BMP10_BMPR2	BMP10	BMPR2	27302	659	ENSP00000295379	ENSP00000363708	ENSG00000163217	ENSG00000204217	15621726	No	No	No
BMP10_ENG	BMP10	ENG	27302	2022	ENSP00000295379	ENSP00000362299	ENSG00000163217	ENSG00000106991	21737454	No	No	No
BMP15_ACVR2A	BMP15	ACVR2A	9210	92	ENSP00000252677	ENSP00000241416	ENSG00000130385	ENSG00000121989	26198319	No	No	No
BMP15_BMPR1A	BMP15	BMPR1A	9210	657	ENSP00000252677	ENSP00000361107	ENSG00000130385	ENSG00000107779	2414059315621720	No	No	No
BMP15_BMPR1B	BMP15	BMPR1B	9210	658	ENSP00000252677	ENSP00000401907	ENSG00000130385	ENSG00000138696	15621726	No	No	No
BMP15_BMPR2	BMP15	BMPR2	9210	659	ENSP00000252677	ENSP00000363708	ENSG00000130385	ENSG00000204217	15621726	No	No	No
BMP2_ACVR1	BMP2	ACVR1	650	90	ENSP00000368104	ENSP00000263640	ENSG00000125845	ENSG00000115170	28977600	No	Yes	No
BMP2_ACVR2A	BMP2	ACVR2A	650	92	ENSP00000368104	ENSP00000241416	ENSG00000125845	ENSG00000121989	21702718	No	Yes	No
BMP2_ACVR2B	BMP2	ACVR2B	650	93	ENSP00000368104	ENSP00000340361	ENSG00000125845	ENSG00000114739	20385559	No	No	No
BMP2_BMPR1A	BMP2	BMPR1A	650	657	ENSP00000368104	ENSP00000361107	ENSG00000125845	ENSG00000107779	15621726	No	Yes	No
BMP2_BMPR1B	BMP2	BMPR1B	650	658	ENSP00000368104	ENSP00000401907	ENSG00000125845	ENSG00000138696	781128615621726	No	No	No
BMP2_BMPR2	BMP2	BMPR2	650	659	ENSP00000368104	ENSP00000363708	ENSG00000125845	ENSG00000204217	1126366815621720	No	Yes	No
BMP2_ENG	BMP2	ENG	650	2022	ENSP00000368104	ENSP00000362299	ENSG00000125845	ENSG00000106991	9872992	No	Yes	No
BMP2_GPC1	BMP2	GPC1	650	2817	ENSP00000368104	ENSP00000264039	ENSG00000125845	ENSG00000063660	23624389	No	No	No
BMP2_HJV	BMP2	HJV	650	148738	ENSP00000368104	ENSP00000337014	ENSG00000125845	ENSG00000168509	18287331	No	No	No
BMP2_SMO	BMP2	SMO	650	6608	ENSP00000368104	ENSP00000249373	ENSG00000125845	ENSG00000128602	32103204	No	Yes	No
BMP3_ACVR2B	BMP3	ACVR2B	651	93	ENSP00000282701	ENSP00000340361	ENSG00000152785	ENSG00000114739	22074949	No	No	No
BMP3_BMPR1A	BMP3	BMPR1A	651	657	ENSP00000282701	ENSP00000361107	ENSG00000152785	ENSG00000107779	1126366615621720	No	No	No
BMP3_BMPR1B	BMP3	BMPR1B	651	658	ENSP00000282701	ENSP00000401907	ENSG00000152785	ENSG00000138696	1126366615621720	No	No	No
BMP3_BMPR2	BMP3	BMPR2	651	659	ENSP00000282701	ENSP00000363708	ENSG00000152785	ENSG00000204217	1126366615621720	No	No	No
BMP4_BMPR1A	BMP4	BMPR1A	652	657	ENSP00000245451	ENSP00000361107	ENSG00000125378	ENSG00000107779	800600215621726	No	Yes	No
BMP4_BMPR1B	BMP4	BMPR1B	652	658	ENSP00000245451	ENSP00000401907	ENSG00000125378	ENSG00000138696	800600215621726	No	No	No
BMP4_BMPR2	BMP4	BMPR2	652	659	ENSP00000245451	ENSP00000363708	ENSG00000125378	ENSG00000204217	767324315621726	Yes	Yes	Yes
BMP4_HJV	BMP4	HJV	652	148738	ENSP00000245451	ENSP00000337014	ENSG00000125378	ENSG00000168509	18326817	No	No	No
BMP4_LRP6	BMP4	LRP6	652	4040	ENSP00000245451	ENSP00000261349	ENSG00000125378	ENSG00000070018	19553665	No	Yes	No
BMP5_BMPR1A	BMP5	BMPR1A	653	657	ENSP00000359866	ENSP00000361107	ENSG00000112175	ENSG00000107779	1158086415621720	No	Yes	No
BMP5_BMPR1B	BMP5	BMPR1B	653	658	ENSP00000359866	ENSP00000401907	ENSG00000112175	ENSG00000138696	3219611515621720	No	No	No
BMP5_BMPR2	BMP5	BMPR2	653	659	ENSP00000359866	ENSP00000363708	ENSG00000112175	ENSG00000204217	3219611515621720	No	Yes	No
BMP5_HJV	BMP5	HJV	653	148738	ENSP00000359866	ENSP00000337014	ENSG00000112175	ENSG00000168509	23029472	No	No	No
BMP6_ACVR1	BMP6	ACVR1	654	90	ENSP00000283147	ENSP00000263640	ENSG00000153162	ENSG00000115170	12297674	No	No	No
BMP6_ACVR2A	BMP6	ACVR2A	654	92	ENSP00000283147	ENSP00000241416	ENSG00000153162	ENSG00000121989	10504300	No	Yes	No
BMP6_BMPR1A	BMP6	BMPR1A	654	657	ENSP00000283147	ENSP00000361107	ENSG00000153162	ENSG00000107779	1050430015621720	No	Yes	No
BMP6_BMPR1B	BMP6	BMPR1B	654	658	ENSP00000283147	ENSP00000401907	ENSG00000153162	ENSG00000138696	1050430015621720	No	No	No
BMP6_BMPR2	BMP6	BMPR2	654	659	ENSP00000283147	ENSP00000363708	ENSG00000153162	ENSG00000204217	1140133015621720	No	Yes	No
BMP6_HJV	BMP6	HJV	654	148738	ENSP00000283147	ENSP00000337014	ENSG00000153162	ENSG00000168509	23029472	No	No	No
BMP7_ACVR1	BMP7	ACVR1	655	90	ENSP00000379204	ENSP00000263640	ENSG00000101144	ENSG00000115170	31619522	No	Yes	No
BMP7_ACVR2A	BMP7	ACVR2A	655	92	ENSP00000379204	ENSP00000241416	ENSG00000101144	ENSG00000121989	7790373	No	Yes	No
BMP7_ACVR2B	BMP7	ACVR2B	655	93	ENSP00000379204	ENSP00000340361	ENSG00000101144	ENSG00000114739	9748228	No	No	No
BMP7_BMPR1A	BMP7	BMPR1A	655	657	ENSP00000379204	ENSP00000361107	ENSG00000101144	ENSG00000107779	779175415621726	No	Yes	No
BMP7_BMPR1B	BMP7	BMPR1B	655	658	ENSP00000379204	ENSP00000401907	ENSG00000101144	ENSG00000138696	15621726	No	Yes	No
BMP7_BMPR2	BMP7	BMPR2	655	659	ENSP00000379204	ENSP00000363708	ENSG00000101144	ENSG00000204217	779175415621726	No	Yes	No
BMP7_ENG	BMP7	ENG	655	2022	ENSP00000379204	ENSP00000362299	ENSG00000101144	ENSG00000106991	9872992	No	Yes	No
BMP8A_BMPR1A	BMP8A	BMPR1A	353500	657	ENSP00000327440	ENSP00000361107	ENSG00000183682	ENSG00000107779	2846541315621720	No	Yes	No
BMP8A_BMPR1B	BMP8A	BMPR1B	353500	658	ENSP00000327440	ENSP00000401907	ENSG00000183682	ENSG00000138696	15621726	No	No	No
BMP8A_BMPR2	BMP8A	BMPR2	353500	659	ENSP00000327440	ENSP00000363708	ENSG00000183682	ENSG00000204217	2846541315621720	No	Yes	No
BMP8B_BMPR1A	BMP8B	BMPR1A	656	657	ENSP00000361915	ENSP00000361107	ENSG00000116985	ENSG00000107779	3219611515621720	No	Yes	No
BMP8B_BMPR1B	BMP8B	BMPR1B	656	658	ENSP00000361915	ENSP00000401907	ENSG00000116985	ENSG00000138696	3219611515621720	No	No	No
BMP8B_BMPR2	BMP8B	BMPR2	656	659	ENSP00000361915	ENSP00000363708	ENSG00000116985	ENSG00000204217	3219611515621720	No	No	No
BMP8B_PLAUR	BMP8B	PLAUR	656	5329	ENSP00000361915	ENSP00000339328	ENSG00000116985	ENSG00000011422	32103204	No	Yes	No
BSG_SELE	BSG	SELE	682	6401	ENSP00000333769	ENSP00000331736	ENSG00000172270	ENSG00000007908	19443639	No	No	No
BST1_CAV1	BST1	CAV1	683	857	ENSP00000265016	ENSP00000339191	ENSG00000109743	ENSG00000105974	11866528	No	No	No
BST2_LILRA4	BST2	LILRA4	684	23547	ENSP00000252593	ENSP00000291759	ENSG00000130303	ENSG00000239961	19564354	No	No	No
BTC_EGFR	BTC	EGFR	685	1956	ENSP00000379092	ENSP00000275493	ENSG00000174808	ENSG00000146648	8144591	No	No	No
BTC_ERBB2	BTC	ERBB2	685	2064	ENSP00000379092	ENSP00000269571	ENSG00000174808	ENSG00000141736	9662041	No	No	No
BTC_ERBB3	BTC	ERBB3	685	2065	ENSP00000379092	ENSP00000267101	ENSG00000174808	ENSG00000065361	9312020	No	No	No
BTC_ERBB4	BTC	ERBB4	685	2066	ENSP00000379092	ENSP00000342235	ENSG00000174808	ENSG00000178568	10214951	No	No	No
BTLA_CD247	BTLA	CD247	151888	919	ENSP00000333919	ENSP00000354782	ENSG00000186265	ENSG00000198821	32196115	No	No	No
BTLA_CD79A	BTLA	CD79A	151888	973	ENSP00000333919	ENSP00000221972	ENSG00000186265	ENSG00000105369	19155498	No	No	No
BTLA_TNFRSF14	BTLA	TNFRSF14	151888	8764	ENSP00000333919	ENSP00000347948	ENSG00000186265	ENSG00000157873	22437870	No	No	No
BTLA_VTCN1	BTLA	VTCN1	151888	79679	ENSP00000333919	ENSP00000358470	ENSG00000186265	ENSG00000134258	12796776	No	No	No
C1QA_CD93	C1QA	CD93	712	22918	ENSP00000363773	ENSP00000246006	ENSG00000173372	ENSG00000125810	9476117	No	No	No
C1QA_CR1	C1QA	CR1	712	1378	ENSP00000363773	ENSP00000356016	ENSG00000173372	ENSG00000203710	10528211	No	No	No
C1QA_CSPG4	C1QA	CSPG4	712	1464	ENSP00000363773	ENSP00000312506	ENSG00000173372	ENSG00000173546	9013976	No	No	No
C1QB_C1QBP	C1QB	C1QBP	713	708	ENSP00000313967	ENSP00000225698	ENSG00000173369	ENSG00000108561	31744753	No	No	No
C1QB_LRP1	C1QB	LRP1	713	4035	ENSP00000313967	ENSP00000243077	ENSG00000173369	ENSG00000123384	11560994	No	No	No
C1QTNF1_AVPR2	C1QTNF1	AVPR2	114897	554	ENSP00000340864	ENSP00000351805	ENSG00000173918	NA	12409230	No	No	No
C1QTNF5_MFRP	C1QTNF5	MFRP	114902	83552	ENSP00000431140	ENSP00000481824	ENSG00000223953	ENSG00000235718	21810984	No	No	No
C3_ADRA2A	C3	ADRA2A	718	150	ENSP00000245907	ENSP00000280155	ENSG00000125730	ENSG00000150594	32196115	No	No	No
C3_C3AR1	C3	C3AR1	718	719	ENSP00000245907	ENSP00000302079	ENSG00000125730	ENSG00000171860	11342658	No	No	No
C3_C5AR2	C3	C5AR2	718	27202	ENSP00000245907	ENSP00000472620	ENSG00000125730	ENSG00000134830	11773063	No	No	No
C3_CD19	C3	CD19	718	930	ENSP00000245907	ENSP00000437940	ENSG00000125730	ENSG00000177455	15454921	No	No	No
C3_CD46	C3	CD46	718	4179	ENSP00000245907	ENSP00000313875	ENSG00000125730	ENSG00000117335	1717583	No	No	No
C3_CD81	C3	CD81	718	975	ENSP00000245907	ENSP00000263645	ENSG00000125730	ENSG00000110651	15886112	No	No	No
C3_CR1	C3	CR1	718	1378	ENSP00000245907	ENSP00000356016	ENSG00000125730	ENSG00000203710	9988761	No	No	No
C3_CR2	C3	CR2	718	1380	ENSP00000245907	ENSP00000356024	ENSG00000125730	ENSG00000117322	17434528	No	No	No
C3_GRM7	C3	GRM7	718	2917	ENSP00000245907	ENSP00000350348	ENSG00000125730	ENSG00000196277	32196115	No	No	No
C3_IFITM1	C3	IFITM1	718	8519	ENSP00000245907	ENSP00000386187	ENSG00000125730	ENSG00000185885	32196115	No	No	No
C3_ITGAM	C3	ITGAM	718	3684	ENSP00000245907	ENSP00000441691	ENSG00000125730	ENSG00000169896	26293614	No	No	No
C3_ITGAX	C3	ITGAX	718	3687	ENSP00000245907	ENSP00000454623	ENSG00000125730	ENSG00000140678	16857732	No	No	No
C3_ITGB2	C3	ITGB2	718	3689	ENSP00000245907	ENSP00000380948	ENSG00000125730	ENSG00000160255	26293614	No	No	No
C3_LRP1	C3	LRP1	718	4035	ENSP00000245907	ENSP00000243077	ENSG00000125730	ENSG00000123384	10608878	No	No	No
C3_MTNR1A	C3	MTNR1A	718	4543	ENSP00000245907	ENSP00000302811	ENSG00000125730	ENSG00000168412	32196115	No	No	No
C4A_C3AR1	C4A	C3AR1	720	719	ENSP00000396688	ENSP00000302079	ENSG00000244731	ENSG00000171860	9725198	No	No	No
C4A_C5AR2	C4A	C5AR2	720	27202	ENSP00000396688	ENSP00000472620	ENSG00000244731	ENSG00000134830	11773063	No	No	No
C4A_CR1	C4A	CR1	720	1378	ENSP00000396688	ENSP00000356016	ENSG00000244731	ENSG00000203710	8422437	No	Yes	No
C4B_CD46	C4B	CD46	721	4179	ENSP00000415941	ENSP00000313875	ENSG00000224389	ENSG00000117335	1717583	No	Yes	No
C4B_CR1	C4B	CR1	721	1378	ENSP00000415941	ENSP00000356016	ENSG00000224389	ENSG00000203710	10528211	No	No	No
C4BPA_BMPR2	C4BPA	BMPR2	722	659	ENSP00000356037	ENSP00000363708	ENSG00000123838	ENSG00000204217	15188402	No	No	No
C4BPA_CD40	C4BPA	CD40	722	958	ENSP00000356037	ENSP00000361359	ENSG00000123838	ENSG00000101017	12818164	No	No	No
C4BPA_LRP1	C4BPA	LRP1	722	4035	ENSP00000356037	ENSP00000243077	ENSG00000123838	ENSG00000123384	11705989	No	No	No
C5_ADRA2A	C5	ADRA2A	727	150	ENSP00000223642	ENSP00000280155	ENSG00000106804	ENSG00000150594	32196115	No	No	No
C5_C5AR1	C5	C5AR1	727	728	ENSP00000223642	ENSP00000347197	ENSG00000106804	ENSG00000197405	1847994	No	Yes	No
C5_C5AR2	C5	C5AR2	727	27202	ENSP00000223642	ENSP00000472620	ENSG00000106804	ENSG00000134830	11773063	No	No	No
C5_GRM7	C5	GRM7	727	2917	ENSP00000223642	ENSP00000350348	ENSG00000106804	ENSG00000196277	32196115	No	No	No
C5_MTNR1A	C5	MTNR1A	727	4543	ENSP00000223642	ENSP00000302811	ENSG00000106804	ENSG00000168412	32196115	No	No	No
CALCA_ADCYAP1R1	CALCA	ADCYAP1R1	796	117	ENSP00000331746	ENSP00000483721	ENSG00000110680	ENSG00000078549	32196115	No	No	No
CALCA_ADRB2	CALCA	ADRB2	796	154	ENSP00000331746	ENSP00000305372	ENSG00000110680	ENSG00000169252	32196115	No	No	No
CALCA_ADRB3	CALCA	ADRB3	796	155	ENSP00000331746	ENSP00000343782	ENSG00000110680	ENSG00000188778	32196115	No	No	No
CALCA_CALCR	CALCA	CALCR	796	799	ENSP00000331746	ENSP00000352561	ENSG00000110680	ENSG00000004948	2158663	No	No	No
CALCA_CALCRL	CALCA	CALCRL	796	10203	ENSP00000331746	ENSP00000386972	ENSG00000110680	ENSG00000064989	9620797	No	No	No
CALCA_GPR20	CALCA	GPR20	796	2843	ENSP00000331746	ENSP00000366970	ENSG00000110680	ENSG00000204882	32196115	No	No	No
CALCA_GPR84	CALCA	GPR84	796	53831	ENSP00000331746	ENSP00000450310	ENSG00000110680	ENSG00000139572	32196115	No	No	No
CALCA_PTH1R	CALCA	PTH1R	796	5745	ENSP00000331746	ENSP00000321999	ENSG00000110680	ENSG00000160801	32196115	No	Yes	No
CALCA_RAMP1	CALCA	RAMP1	796	10267	ENSP00000331746	ENSP00000254661	ENSG00000110680	ENSG00000132329	9620797	No	No	No
CALCA_RAMP2	CALCA	RAMP2	796	10266	ENSP00000331746	ENSP00000253796	ENSG00000110680	ENSG00000131477	16531504	No	No	No
CALCA_RAMP3	CALCA	RAMP3	796	10268	ENSP00000331746	ENSP00000242249	ENSG00000110680	ENSG00000122679	30139742	No	No	No
CALCA_TSHR	CALCA	TSHR	796	7253	ENSP00000331746	ENSP00000441235	ENSG00000110680	ENSG00000165409	32196115	No	No	No
CALCA_VIPR1	CALCA	VIPR1	796	7433	ENSP00000331746	ENSP00000327246	ENSG00000110680	ENSG00000114812	32196115	No	No	No
CALCB_ADCYAP1R1	CALCB	ADCYAP1R1	797	117	ENSP00000433490	ENSP00000483721	ENSG00000175868	ENSG00000078549	32196115	No	Yes	No
CALCB_ADRB2	CALCB	ADRB2	797	154	ENSP00000433490	ENSP00000305372	ENSG00000175868	ENSG00000169252	32196115	No	No	No
CALCB_ADRB3	CALCB	ADRB3	797	155	ENSP00000433490	ENSP00000343782	ENSG00000175868	ENSG00000188778	32196115	No	No	No
CALCB_CALCR	CALCB	CALCR	797	799	ENSP00000433490	ENSP00000352561	ENSG00000175868	ENSG00000004948	15692146	No	No	No
CALCB_CALCRL	CALCB	CALCRL	797	10203	ENSP00000433490	ENSP00000386972	ENSG00000175868	ENSG00000064989	12196113	No	Yes	No
CALCB_GPR20	CALCB	GPR20	797	2843	ENSP00000433490	ENSP00000366970	ENSG00000175868	ENSG00000204882	32196115	No	No	No
CALCB_GPR84	CALCB	GPR84	797	53831	ENSP00000433490	ENSP00000450310	ENSG00000175868	ENSG00000139572	32196115	No	No	No
CALCB_PTH1R	CALCB	PTH1R	797	5745	ENSP00000433490	ENSP00000321999	ENSG00000175868	ENSG00000160801	32196115	No	Yes	No
CALCB_RAMP1	CALCB	RAMP1	797	10267	ENSP00000433490	ENSP00000254661	ENSG00000175868	ENSG00000132329	12529937	No	No	No
CALCB_RAMP2	CALCB	RAMP2	797	10266	ENSP00000433490	ENSP00000253796	ENSG00000175868	ENSG00000131477	26423127	No	No	No
CALCB_RAMP3	CALCB	RAMP3	797	10268	ENSP00000433490	ENSP00000242249	ENSG00000175868	ENSG00000122679	26423127	No	No	No
CALCB_TSHR	CALCB	TSHR	797	7253	ENSP00000433490	ENSP00000441235	ENSG00000175868	ENSG00000165409	32196115	No	No	No
CALCB_VIPR1	CALCB	VIPR1	797	7433	ENSP00000433490	ENSP00000327246	ENSG00000175868	ENSG00000114812	32196115	No	No	No
CALM1_ADCY8	CALM1	ADCY8	801	114	ENSP00000349467	ENSP00000286355	ENSG00000198668	ENSG00000155897	1902929524071890	No	No	No
CALM1_ADCYAP1R1	CALM1	ADCYAP1R1	801	117	ENSP00000349467	ENSP00000483721	ENSG00000198668	ENSG00000078549	20172594	No	No	No
CALM1_AQP1	CALM1	AQP1	801	358	ENSP00000349467	ENSP00000311165	ENSG00000198668	ENSG00000240583	27643892	No	No	No
CALM1_AQP6	CALM1	AQP6	801	363	ENSP00000349467	ENSP00000477688	ENSG00000198668	ENSG00000086159	32196115	No	No	No
CALM1_CACNA1C	CALM1	CACNA1C	801	775	ENSP00000349467	ENSP00000266376	ENSG00000198668	ENSG00000151067	30926461	No	No	No
CALM1_CALCR	CALM1	CALCR	801	799	ENSP00000349467	ENSP00000352561	ENSG00000198668	ENSG00000004948	32196115	No	No	No
CALM1_CNGA2	CALM1	CNGA2	801	1260	ENSP00000349467	ENSP00000328478	ENSG00000198668	ENSG00000183862	17032767	No	No	No
CALM1_CRHR1	CALM1	CRHR1	801	1394	ENSP00000349467	ENSP00000381333	ENSG00000198668	ENSG00000120088	32196115	No	No	No
CALM1_EGFR	CALM1	EGFR	801	1956	ENSP00000349467	ENSP00000275493	ENSG00000198668	ENSG00000146648	2466573711853560	No	No	No
CALM1_FAS	CALM1	FAS	801	355	ENSP00000349467	ENSP00000347979	ENSG00000198668	ENSG00000026103	23760276	No	No	No
CALM1_GLP1R	CALM1	GLP1R	801	2740	ENSP00000349467	ENSP00000362353	ENSG00000198668	ENSG00000112164	32196115	No	No	No
CALM1_GLP2R	CALM1	GLP2R	801	9340	ENSP00000349467	ENSP00000262441	ENSG00000198668	ENSG00000065325	32196115	No	No	No
CALM1_GP6	CALM1	GP6	801	51206	ENSP00000349467	ENSP00000308782	ENSG00000198668	ENSG00000088053	15196923	No	No	No
CALM1_GRM3	CALM1	GRM3	801	2913	ENSP00000349467	ENSP00000355316	ENSG00000198668	ENSG00000198822	32196115	No	No	No
CALM1_GRM4	CALM1	GRM4	801	2914	ENSP00000349467	ENSP00000440556	ENSG00000198668	ENSG00000124493	32196115	No	No	No
CALM1_GRM5	CALM1	GRM5	801	2915	ENSP00000349467	ENSP00000306138	ENSG00000198668	ENSG00000168959	18715999	No	No	No
CALM1_GRM7	CALM1	GRM7	801	2917	ENSP00000349467	ENSP00000350348	ENSG00000198668	ENSG00000196277	12021391	No	No	No
CALM1_HMMR	CALM1	HMMR	801	3161	ENSP00000349467	ENSP00000377492	ENSG00000198668	ENSG00000072571	32196115	No	No	No
CALM1_HTR2C	CALM1	HTR2C	801	3358	ENSP00000349467	ENSP00000276198	ENSG00000198668	ENSG00000147246	32196115	No	No	No
CALM1_INSR	CALM1	INSR	801	3643	ENSP00000349467	ENSP00000303830	ENSG00000198668	ENSG00000171105	32196115	No	No	No
CALM1_KCNN4	CALM1	KCNN4	801	3783	ENSP00000349467	ENSP00000262888	ENSG00000198668	NA	29724949	No	No	No
CALM1_KCNQ1	CALM1	KCNQ1	801	3784	ENSP00000349467	ENSP00000155840	ENSG00000198668	ENSG00000053918	28575668	No	No	No
CALM1_KCNQ3	CALM1	KCNQ3	801	3786	ENSP00000349467	ENSP00000373648	ENSG00000198668	ENSG00000184156	27564677	No	No	No
CALM1_KCNQ5	CALM1	KCNQ5	801	56479	ENSP00000349467	ENSP00000345055	ENSG00000198668	ENSG00000185760	29429937	No	No	No
CALM1_MIP	CALM1	MIP	801	4284	ENSP00000349467	ENSP00000257979	ENSG00000198668	NA	29972182	No	No	No
CALM1_MYLK	CALM1	MYLK	801	4638	ENSP00000349467	ENSP00000353452	ENSG00000198668	ENSG00000065534	23456740	No	No	No
CALM1_MYLK2	CALM1	MYLK2	801	85366	ENSP00000349467	ENSP00000365162	ENSG00000198668	ENSG00000101306	32196115	No	No	No
CALM1_OPRM1	CALM1	OPRM1	801	4988	ENSP00000349467	ENSP00000394624	ENSG00000198668	ENSG00000112038	11457825	No	No	No
CALM1_PDE1A	CALM1	PDE1A	801	5136	ENSP00000349467	ENSP00000410309	ENSG00000198668	ENSG00000115252	23456740	No	No	No
CALM1_PDE1B	CALM1	PDE1B	801	5153	ENSP00000349467	ENSP00000243052	ENSG00000198668	ENSG00000123360	32196115	No	No	No
CALM1_PDE1C	CALM1	PDE1C	801	5137	ENSP00000349467	ENSP00000379496	ENSG00000198668	ENSG00000154678	8557689	No	No	No
CALM1_PTH2R	CALM1	PTH2R	801	5746	ENSP00000349467	ENSP00000272847	ENSG00000198668	ENSG00000144407	32196115	No	No	No
CALM1_PTPRA	CALM1	PTPRA	801	5786	ENSP00000349467	ENSP00000369756	ENSG00000198668	ENSG00000132670	32196115	No	No	No
CALM1_RYR2	CALM1	RYR2	801	6262	ENSP00000349467	ENSP00000355533	ENSG00000198668	ENSG00000198626	31278385	No	No	No
CALM1_SCN10A	CALM1	SCN10A	801	6336	ENSP00000349467	ENSP00000390600	ENSG00000198668	ENSG00000185313	32196115	No	No	No
CALM1_SCN4A	CALM1	SCN4A	801	6329	ENSP00000349467	ENSP00000396320	ENSG00000198668	ENSG00000007314	30944319	No	No	No
CALM1_SCTR	CALM1	SCTR	801	6344	ENSP00000349467	ENSP00000019103	ENSG00000198668	ENSG00000080293	32196115	No	No	No
CALM1_SELL	CALM1	SELL	801	6402	ENSP00000349467	ENSP00000236147	ENSG00000198668	ENSG00000188404	21664913	No	No	No
CALM1_TRPC3	CALM1	TRPC3	801	7222	ENSP00000349467	ENSP00000368966	ENSG00000198668	ENSG00000138741	11248050	No	No	No
CALM1_TRPC5	CALM1	TRPC5	801	7224	ENSP00000349467	ENSP00000262839	ENSG00000198668	ENSG00000072315	15987684	No	No	No
CALM1_VIPR1	CALM1	VIPR1	801	7433	ENSP00000349467	ENSP00000327246	ENSG00000198668	ENSG00000114812	32196115	No	No	No
CALM2_ADCY8	CALM2	ADCY8	805	114	ENSP00000272298	ENSP00000286355	ENSG00000143933	ENSG00000155897	24071896	No	No	No
CALM2_AQP1	CALM2	AQP1	805	358	ENSP00000272298	ENSP00000311165	ENSG00000143933	ENSG00000240583	27643892	No	No	No
CALM2_AQP6	CALM2	AQP6	805	363	ENSP00000272298	ENSP00000477688	ENSG00000143933	ENSG00000086159	32196115	No	No	No
CALM2_CACNA1C	CALM2	CACNA1C	805	775	ENSP00000272298	ENSP00000266376	ENSG00000143933	ENSG00000151067	24862738	No	No	No
CALM2_EGFR	CALM2	EGFR	805	1956	ENSP00000272298	ENSP00000275493	ENSG00000143933	ENSG00000146648	21115073	No	No	No
CALM2_GP6	CALM2	GP6	805	51206	ENSP00000272298	ENSP00000308782	ENSG00000143933	ENSG00000088053	32196115	No	No	No
CALM2_GRM5	CALM2	GRM5	805	2915	ENSP00000272298	ENSP00000306138	ENSG00000143933	ENSG00000168959	9242710	No	No	No
CALM2_GRM7	CALM2	GRM7	805	2917	ENSP00000272298	ENSP00000350348	ENSG00000143933	ENSG00000196277	20363328	No	No	No
CALM2_INSR	CALM2	INSR	805	3643	ENSP00000272298	ENSP00000303830	ENSG00000143933	ENSG00000171105	32196115	No	No	No
CALM2_KCNQ1	CALM2	KCNQ1	805	3784	ENSP00000272298	ENSP00000155840	ENSG00000143933	ENSG00000053918	28575668	No	No	No
CALM2_KCNQ3	CALM2	KCNQ3	805	3786	ENSP00000272298	ENSP00000373648	ENSG00000143933	ENSG00000184156	12032157	No	No	No
CALM2_KCNQ5	CALM2	KCNQ5	805	56479	ENSP00000272298	ENSP00000345055	ENSG00000143933	ENSG00000185760	12032157	No	No	No
CALM2_MYLK	CALM2	MYLK	805	4638	ENSP00000272298	ENSP00000353452	ENSG00000143933	ENSG00000065534	1737757	No	No	No
CALM2_MYLK2	CALM2	MYLK2	805	85366	ENSP00000272298	ENSP00000365162	ENSG00000143933	ENSG00000101306	28461506	No	No	No
CALM2_PDE1A	CALM2	PDE1A	805	5136	ENSP00000272298	ENSP00000410309	ENSG00000143933	ENSG00000115252	32196115	No	No	No
CALM2_PDE1B	CALM2	PDE1B	805	5153	ENSP00000272298	ENSP00000243052	ENSG00000143933	ENSG00000123360	32196115	No	No	No
CALM2_PDE1C	CALM2	PDE1C	805	5137	ENSP00000272298	ENSP00000379496	ENSG00000143933	ENSG00000154678	32196115	No	No	No
CALM2_PLPP6	CALM2	PLPP6	805	403313	ENSP00000272298	ENSP00000371307	ENSG00000143933	ENSG00000205808	32196115	No	No	No
CALM2_SCN10A	CALM2	SCN10A	805	6336	ENSP00000272298	ENSP00000390600	ENSG00000143933	ENSG00000185313	32196115	No	No	No
CALM2_SCN4A	CALM2	SCN4A	805	6329	ENSP00000272298	ENSP00000396320	ENSG00000143933	ENSG00000007314	18270170	No	No	No
CALM2_SELL	CALM2	SELL	805	6402	ENSP00000272298	ENSP00000236147	ENSG00000143933	ENSG00000188404	32196115	No	No	No
CALM2_TRPC5	CALM2	TRPC5	805	7224	ENSP00000272298	ENSP00000262839	ENSG00000143933	ENSG00000072315	15987684	No	No	No
CALM3_ADCY8	CALM3	ADCY8	808	114	ENSP00000291295	ENSP00000286355	ENSG00000160014	ENSG00000155897	24071896	No	No	No
CALM3_AQP1	CALM3	AQP1	808	358	ENSP00000291295	ENSP00000311165	ENSG00000160014	ENSG00000240583	27643892	No	No	No
CALM3_AQP6	CALM3	AQP6	808	363	ENSP00000291295	ENSP00000477688	ENSG00000160014	ENSG00000086159	32196115	No	No	No
CALM3_AR	CALM3	AR	808	367	ENSP00000291295	ENSP00000363822	ENSG00000160014	ENSG00000169083	25704883	No	Yes	No
CALM3_CACNA1C	CALM3	CACNA1C	808	775	ENSP00000291295	ENSP00000266376	ENSG00000160014	ENSG00000151067	25714924	No	Yes	No
CALM3_EGFR	CALM3	EGFR	808	1956	ENSP00000291295	ENSP00000275493	ENSG00000160014	ENSG00000146648	19527647	No	Yes	No
CALM3_ESR1	CALM3	ESR1	808	2099	ENSP00000291295	ENSP00000405330	ENSG00000160014	ENSG00000091831	28174300	No	Yes	No
CALM3_GP6	CALM3	GP6	808	51206	ENSP00000291295	ENSP00000308782	ENSG00000160014	ENSG00000088053	32196115	No	Yes	No
CALM3_GRM5	CALM3	GRM5	808	2915	ENSP00000291295	ENSP00000306138	ENSG00000160014	ENSG00000168959	21508217	No	Yes	No
CALM3_GRM7	CALM3	GRM7	808	2917	ENSP00000291295	ENSP00000350348	ENSG00000160014	ENSG00000196277	32196115	No	Yes	No
CALM3_INSR	CALM3	INSR	808	3643	ENSP00000291295	ENSP00000303830	ENSG00000160014	ENSG00000171105	32196115	No	Yes	No
CALM3_KCNQ1	CALM3	KCNQ1	808	3784	ENSP00000291295	ENSP00000155840	ENSG00000160014	ENSG00000053918	28575668	No	Yes	No
CALM3_KCNQ3	CALM3	KCNQ3	808	3786	ENSP00000291295	ENSP00000373648	ENSG00000160014	ENSG00000184156	12032157	No	No	No
CALM3_KCNQ5	CALM3	KCNQ5	808	56479	ENSP00000291295	ENSP00000345055	ENSG00000160014	ENSG00000185760	29429937	No	No	No
CALM3_MYLK	CALM3	MYLK	808	4638	ENSP00000291295	ENSP00000353452	ENSG00000160014	ENSG00000065534	14597710	No	Yes	No
CALM3_MYLK2	CALM3	MYLK2	808	85366	ENSP00000291295	ENSP00000365162	ENSG00000160014	ENSG00000101306	32196115	No	No	No
CALM3_PDE1A	CALM3	PDE1A	808	5136	ENSP00000291295	ENSP00000410309	ENSG00000160014	ENSG00000115252	23456740	No	No	No
CALM3_PDE1B	CALM3	PDE1B	808	5153	ENSP00000291295	ENSP00000243052	ENSG00000160014	ENSG00000123360	32196115	No	No	No
CALM3_PDE1C	CALM3	PDE1C	808	5137	ENSP00000291295	ENSP00000379496	ENSG00000160014	ENSG00000154678	32196115	No	No	No
CALM3_RYR2	CALM3	RYR2	808	6262	ENSP00000291295	ENSP00000355533	ENSG00000160014	ENSG00000198626	31278385	No	No	No
CALM3_SCN10A	CALM3	SCN10A	808	6336	ENSP00000291295	ENSP00000390600	ENSG00000160014	ENSG00000185313	32196115	No	No	No
CALM3_SCN4A	CALM3	SCN4A	808	6329	ENSP00000291295	ENSP00000396320	ENSG00000160014	ENSG00000007314	31072926	No	No	No
CALM3_SELL	CALM3	SELL	808	6402	ENSP00000291295	ENSP00000236147	ENSG00000160014	ENSG00000188404	32196115	No	No	No
CALM3_TRPC5	CALM3	TRPC5	808	7224	ENSP00000291295	ENSP00000262839	ENSG00000160014	ENSG00000072315	15987684	No	No	No
CALML3_KCNQ1	CALML3	KCNQ1	810	3784	ENSP00000315299	ENSP00000155840	ENSG00000178363	ENSG00000053918	26184980	No	Yes	No
CALR_HLA-F	CALR	HLA-F	811	3134	ENSP00000320866	ENSP00000259951	ENSG00000179218	ENSG00000204642	32196115	No	No	No
CALR_ITGA2B	CALR	ITGA2B	811	3674	ENSP00000320866	ENSP00000262407	ENSG00000179218	ENSG00000005961	14985176	No	No	No
CALR_ITGA3	CALR	ITGA3	811	3675	ENSP00000320866	ENSP00000007722	ENSG00000179218	ENSG00000005884	8006073	No	No	No
CALR_ITGAV	CALR	ITGAV	811	3685	ENSP00000320866	ENSP00000261023	ENSG00000179218	ENSG00000138448	12196561	No	No	No
CALR_LRP1	CALR	LRP1	811	4035	ENSP00000320866	ENSP00000243077	ENSG00000179218	ENSG00000123384	1498051822045000	No	No	No
CALR_MPL	CALR	MPL	811	4352	ENSP00000320866	ENSP00000361548	ENSG00000179218	ENSG00000117400	32462673	No	No	No
CALR_MTNR1A	CALR	MTNR1A	811	4543	ENSP00000320866	ENSP00000302811	ENSG00000179218	ENSG00000168412	17215244	No	No	No
CALR_SCARF1	CALR	SCARF1	811	8578	ENSP00000320866	ENSP00000263071	ENSG00000179218	ENSG00000074660	15371419	No	No	No
CALR_TSHR	CALR	TSHR	811	7253	ENSP00000320866	ENSP00000441235	ENSG00000179218	ENSG00000165409	12383251	No	No	No
CAMP_EGFR	CAMP	EGFR	820	1956	ENSP00000296435	ENSP00000275493	ENSG00000164047	ENSG00000146648	26527065	No	No	No
CAMP_FPR2	CAMP	FPR2	820	2358	ENSP00000296435	ENSP00000468897	ENSG00000164047	ENSG00000171049	11015447	No	No	No
CAMP_IGF1R	CAMP	IGF1R	820	3480	ENSP00000296435	ENSP00000268035	ENSG00000164047	NA	32196115	No	No	No
CAMP_P2RX7	CAMP	P2RX7	820	5027	ENSP00000296435	ENSP00000330696	ENSG00000164047	ENSG00000089041	30847383	No	No	No
CCK_CCKAR	CCK	CCKAR	885	886	ENSP00000379472	ENSP00000295589	ENSG00000187094	ENSG00000163394	10368033	No	No	No
CCK_CCKBR	CCK	CCKBR	885	887	ENSP00000379472	ENSP00000335544	ENSG00000187094	ENSG00000110148	10368033	No	No	No
CCL1_CCR8	CCL1	CCR8	6346	1237	ENSP00000225842	ENSP00000326432	ENSG00000108702	ENSG00000179934	1069915824218470	No	No	No
CCL11_ACKR1	CCL11	ACKR1	6356	2532	ENSP00000302234	ENSP00000357103	ENSG00000172156	ENSG00000213088	10699158	No	No	No
CCL11_ACKR2	CCL11	ACKR2	6356	1238	ENSP00000302234	ENSP00000416996	ENSG00000172156	ENSG00000144648	10699158	No	No	No
CCL11_ACKR4	CCL11	ACKR4	6356	51554	ENSP00000302234	ENSP00000249887	ENSG00000172156	ENSG00000129048	10734104	No	No	No
CCL11_CCR2	CCL11	CCR2	6356	729230	ENSP00000302234	ENSP00000292301	ENSG00000172156	ENSG00000121807	12554737	No	No	No
CCL11_CCR3	CCL11	CCR3	6356	1232	ENSP00000302234	ENSP00000441600	ENSG00000172156	ENSG00000183625	10699158	No	No	No
CCL11_CCR5	CCL11	CCR5	6356	1234	ENSP00000302234	ENSP00000292303	ENSG00000172156	ENSG00000160791	10699158	No	No	No
CCL11_CXCR3	CCL11	CXCR3	6356	2833	ENSP00000302234	ENSP00000362795	ENSG00000172156	ENSG00000186810	9660793	No	No	No
CCL11_DPP4	CCL11	DPP4	6356	1803	ENSP00000302234	ENSP00000353731	ENSG00000172156	ENSG00000197635	9660793	No	No	No
CCL13_ACKR1	CCL13	ACKR1	6357	2532	ENSP00000225844	ENSP00000357103	ENSG00000181374	ENSG00000213088	10699158	No	No	No
CCL13_ACKR2	CCL13	ACKR2	6357	1238	ENSP00000225844	ENSP00000416996	ENSG00000181374	ENSG00000144648	1069915824218470	No	No	No
CCL13_ACKR4	CCL13	ACKR4	6357	51554	ENSP00000225844	ENSP00000249887	ENSG00000181374	ENSG00000129048	10734104	No	No	No
CCL13_CCR1	CCL13	CCR1	6357	1230	ENSP00000225844	ENSP00000296140	ENSG00000181374	ENSG00000163823	10699158	No	No	No
CCL13_CCR2	CCL13	CCR2	6357	729230	ENSP00000225844	ENSP00000292301	ENSG00000181374	ENSG00000121807	1069915824218470	No	No	No
CCL13_CCR3	CCL13	CCR3	6357	1232	ENSP00000225844	ENSP00000441600	ENSG00000181374	ENSG00000183625	1069915824218470	No	No	No
CCL13_CCR5	CCL13	CCR5	6357	1234	ENSP00000225844	ENSP00000292303	ENSG00000181374	ENSG00000160791	9790730	No	No	No
CCL13_CCR9	CCL13	CCR9	6357	10803	ENSP00000225844	ENSP00000350256	ENSG00000181374	ENSG00000173585	32196115	No	No	No
CCL13_CXCR3	CCL13	CXCR3	6357	2833	ENSP00000225844	ENSP00000362795	ENSG00000181374	ENSG00000186810	9660793	No	No	No
CCL14_ACKR1	CCL14	ACKR1	6358	2532	ENSP00000479097	ENSP00000357103	ENSG00000276409	ENSG00000213088	9405404	No	No	No
CCL14_ACKR2	CCL14	ACKR2	6358	1238	ENSP00000479097	ENSP00000416996	ENSG00000276409	ENSG00000144648	9660793	No	No	No
CCL14_CCR1	CCL14	CCR1	6358	1230	ENSP00000479097	ENSP00000296140	ENSG00000276409	ENSG00000163823	24218476	No	Yes	No
CCL14_CCR3	CCL14	CCR3	6358	1232	ENSP00000479097	ENSP00000441600	ENSG00000276409	ENSG00000183625	11085751	No	No	No
CCL14_CCR5	CCL14	CCR5	6358	1234	ENSP00000479097	ENSP00000292303	ENSG00000276409	ENSG00000160791	11085751	No	No	No
CCL15_CCR1	CCL15	CCR1	6359	1230	ENSP00000484078	ENSP00000296140	ENSG00000275718	ENSG00000163823	10699158	No	No	No
CCL15_CCR3	CCL15	CCR3	6359	1232	ENSP00000484078	ENSP00000441600	ENSG00000275718	ENSG00000183625	10699158	No	No	No
CCL16_ADRA2A	CCL16	ADRA2A	6360	150	ENSP00000478024	ENSP00000280155	ENSG00000275152	ENSG00000150594	32196115	No	No	No
CCL16_CCR1	CCL16	CCR1	6360	1230	ENSP00000478024	ENSP00000296140	ENSG00000275152	ENSG00000163823	11470772	No	No	No
CCL16_CCR2	CCL16	CCR2	6360	729230	ENSP00000478024	ENSP00000292301	ENSG00000275152	ENSG00000121807	11470772	No	No	No
CCL16_CCR5	CCL16	CCR5	6360	1234	ENSP00000478024	ENSP00000292303	ENSG00000275152	ENSG00000160791	11470772	No	No	No
CCL16_CCR8	CCL16	CCR8	6360	1237	ENSP00000478024	ENSP00000326432	ENSG00000275152	ENSG00000179934	10910894	No	No	No
CCL16_GRM7	CCL16	GRM7	6360	2917	ENSP00000478024	ENSP00000350348	ENSG00000275152	ENSG00000196277	32196115	No	No	No
CCL16_HRH4	CCL16	HRH4	6360	59340	ENSP00000478024	ENSP00000256906	ENSG00000275152	ENSG00000134489	15265943	No	No	No
CCL16_MTNR1A	CCL16	MTNR1A	6360	4543	ENSP00000478024	ENSP00000302811	ENSG00000275152	ENSG00000168412	32196115	No	No	No
CCL17_ACKR1	CCL17	ACKR1	6361	2532	ENSP00000219244	ENSP00000357103	ENSG00000102970	ENSG00000213088	1069915813679390	No	No	No
CCL17_ACKR2	CCL17	ACKR2	6361	1238	ENSP00000219244	ENSP00000416996	ENSG00000102970	ENSG00000144648	10699158	No	No	No
CCL17_CCR4	CCL17	CCR4	6361	1233	ENSP00000219244	ENSP00000332659	ENSG00000102970	ENSG00000183813	1069915824218470	No	No	No
CCL17_CCR8	CCL17	CCR8	6361	1237	ENSP00000219244	ENSP00000326432	ENSG00000102970	ENSG00000179934	10699158	No	No	No
CCL18_CCR1	CCL18	CCR1	6362	1230	ENSP00000479955	ENSP00000296140	ENSG00000275385	ENSG00000163823	32103204	No	No	No
CCL18_CCR3	CCL18	CCR3	6362	1232	ENSP00000479955	ENSP00000441600	ENSG00000275385	ENSG00000183625	23951310	No	No	No
CCL18_CCR8	CCL18	CCR8	6362	1237	ENSP00000479955	ENSP00000326432	ENSG00000275385	ENSG00000179934	24218476	No	No	No
CCL19_ACKR2	CCL19	ACKR2	6363	1238	ENSP00000308815	ENSP00000416996	ENSG00000172724	ENSG00000144648	10706668	No	No	No
CCL19_ACKR4	CCL19	ACKR4	6363	51554	ENSP00000308815	ENSP00000249887	ENSG00000172724	ENSG00000129048	23341447	No	No	No
CCL19_ADRA2A	CCL19	ADRA2A	6363	150	ENSP00000308815	ENSP00000280155	ENSG00000172724	ENSG00000150594	32196115	No	No	No
CCL19_CCR10	CCL19	CCR10	6363	2826	ENSP00000308815	ENSP00000332504	ENSG00000172724	ENSG00000184451	10706668	No	No	No
CCL19_CCR7	CCL19	CCR7	6363	1236	ENSP00000308815	ENSP00000246657	ENSG00000172724	ENSG00000126353	24218476	No	No	No
CCL19_CCRL2	CCL19	CCRL2	6363	9034	ENSP00000308815	ENSP00000349967	ENSG00000172724	ENSG00000121797	20002784	No	No	No
CCL19_CXCR3	CCL19	CXCR3	6363	2833	ENSP00000308815	ENSP00000362795	ENSG00000172724	ENSG00000186810	9660793	No	No	No
CCL19_GRM7	CCL19	GRM7	6363	2917	ENSP00000308815	ENSP00000350348	ENSG00000172724	ENSG00000196277	32196115	No	No	No
CCL19_MTNR1A	CCL19	MTNR1A	6363	4543	ENSP00000308815	ENSP00000302811	ENSG00000172724	ENSG00000168412	32196115	No	No	No
CCL2_ACKR1	CCL2	ACKR1	6347	2532	ENSP00000225831	ENSP00000357103	ENSG00000108691	ENSG00000213088	1069915813679390	Yes	No	No
CCL2_ACKR2	CCL2	ACKR2	6347	1238	ENSP00000225831	ENSP00000416996	ENSG00000108691	ENSG00000144648	1069915824218470	No	No	No
CCL2_ACKR4	CCL2	ACKR4	6347	51554	ENSP00000225831	ENSP00000249887	ENSG00000108691	ENSG00000129048	10734104	No	No	No
CCL2_CCR1	CCL2	CCR1	6347	1230	ENSP00000225831	ENSP00000296140	ENSG00000108691	ENSG00000163823	10699158	No	No	No
CCL2_CCR10	CCL2	CCR10	6347	2826	ENSP00000225831	ENSP00000332504	ENSG00000108691	ENSG00000184451	9364936	No	No	No
CCL2_CCR2	CCL2	CCR2	6347	729230	ENSP00000225831	ENSP00000292301	ENSG00000108691	ENSG00000121807	1069915824218470	No	No	No
CCL2_CCR3	CCL2	CCR3	6347	1232	ENSP00000225831	ENSP00000441600	ENSG00000108691	ENSG00000183625	8642344	No	No	No
CCL2_CCR4	CCL2	CCR4	6347	1233	ENSP00000225831	ENSP00000332659	ENSG00000108691	ENSG00000183813	16421945	No	No	No
CCL2_CCR5	CCL2	CCR5	6347	1234	ENSP00000225831	ENSP00000292303	ENSG00000108691	ENSG00000160791	16298345	No	No	No
CCL20_ADRA2A	CCL20	ADRA2A	6364	150	ENSP00000351671	ENSP00000280155	ENSG00000115009	ENSG00000150594	32196115	No	No	No
CCL20_CCR6	CCL20	CCR6	6364	1235	ENSP00000351671	ENSP00000383715	ENSG00000115009	ENSG00000112486	24218476	No	Yes	No
CCL20_CXCR3	CCL20	CXCR3	6364	2833	ENSP00000351671	ENSP00000362795	ENSG00000115009	ENSG00000186810	2.61983e+23	No	No	No
CCL20_GRM7	CCL20	GRM7	6364	2917	ENSP00000351671	ENSP00000350348	ENSG00000115009	ENSG00000196277	32196115	No	No	No
CCL20_MTNR1A	CCL20	MTNR1A	6364	4543	ENSP00000351671	ENSP00000302811	ENSG00000115009	ENSG00000168412	32196115	No	No	No
CCL21_ACKR2	CCL21	ACKR2	6366	1238	ENSP00000259607	ENSP00000416996	ENSG00000137077	ENSG00000144648	10706668	No	No	No
CCL21_ACKR4	CCL21	ACKR4	6366	51554	ENSP00000259607	ENSP00000249887	ENSG00000137077	ENSG00000129048	23341447	No	No	No
CCL21_ADRA2A	CCL21	ADRA2A	6366	150	ENSP00000259607	ENSP00000280155	ENSG00000137077	ENSG00000150594	32196115	No	No	No
CCL21_CCR7	CCL21	CCR7	6366	1236	ENSP00000259607	ENSP00000246657	ENSG00000137077	ENSG00000126353	10699158	No	No	No
CCL21_CXCR3	CCL21	CXCR3	6366	2833	ENSP00000259607	ENSP00000362795	ENSG00000137077	ENSG00000186810	11907075	No	No	No
CCL21_GRM7	CCL21	GRM7	6366	2917	ENSP00000259607	ENSP00000350348	ENSG00000137077	ENSG00000196277	32196115	No	No	No
CCL21_MTNR1A	CCL21	MTNR1A	6366	4543	ENSP00000259607	ENSP00000302811	ENSG00000137077	ENSG00000168412	32196115	No	No	No
CCL22_ACKR2	CCL22	ACKR2	6367	1238	ENSP00000219235	ENSP00000416996	ENSG00000102962	ENSG00000144648	10699158	No	No	No
CCL22_CCR4	CCL22	CCR4	6367	1233	ENSP00000219235	ENSP00000332659	ENSG00000102962	ENSG00000183813	1069915824218470	No	No	No
CCL22_DPP4	CCL22	DPP4	6367	1803	ENSP00000219235	ENSP00000353731	ENSG00000102962	ENSG00000197635	24218476	No	No	No
CCL23_ACKR2	CCL23	ACKR2	6368	1238	ENSP00000481357	ENSP00000416996	ENSG00000274736	ENSG00000144648	10699158	No	No	No
CCL23_CCR1	CCL23	CCR1	6368	1230	ENSP00000481357	ENSP00000296140	ENSG00000274736	ENSG00000163823	10699158	No	Yes	No
CCL24_ACKR2	CCL24	ACKR2	6369	1238	ENSP00000400533	ENSP00000416996	ENSG00000106178	ENSG00000144648	10699158	No	No	No
CCL24_CCR2	CCL24	CCR2	6369	729230	ENSP00000400533	ENSP00000292301	ENSG00000106178	ENSG00000121807	15207250	No	No	No
CCL24_CCR3	CCL24	CCR3	6369	1232	ENSP00000400533	ENSP00000441600	ENSG00000106178	ENSG00000183625	10699158	No	No	No
CCL25_ACKR2	CCL25	ACKR2	6370	1238	ENSP00000375086	ENSP00000416996	ENSG00000131142	ENSG00000144648	10706668	No	No	No
CCL25_ACKR4	CCL25	ACKR4	6370	51554	ENSP00000375086	ENSP00000249887	ENSG00000131142	ENSG00000129048	23341447	No	No	No
CCL25_ADRA2A	CCL25	ADRA2A	6370	150	ENSP00000375086	ENSP00000280155	ENSG00000131142	ENSG00000150594	32196115	No	No	No
CCL25_CCR10	CCL25	CCR10	6370	2826	ENSP00000375086	ENSP00000332504	ENSG00000131142	ENSG00000184451	10706668	No	No	No
CCL25_CCR9	CCL25	CCR9	6370	10803	ENSP00000375086	ENSP00000350256	ENSG00000131142	ENSG00000173585	10699158	No	No	No
CCL25_GRM7	CCL25	GRM7	6370	2917	ENSP00000375086	ENSP00000350348	ENSG00000131142	ENSG00000196277	32196115	No	No	No
CCL25_MTNR1A	CCL25	MTNR1A	6370	4543	ENSP00000375086	ENSP00000302811	ENSG00000131142	ENSG00000168412	32196115	No	No	No
CCL26_CCR1	CCL26	CCR1	10344	1230	ENSP00000378365	ENSP00000296140	ENSG00000006606	ENSG00000163823	2421847615039440	No	No	No
CCL26_CCR2	CCL26	CCR2	10344	729230	ENSP00000378365	ENSP00000292301	ENSG00000006606	ENSG00000121807	2421847615207250	No	No	No
CCL26_CCR3	CCL26	CCR3	10344	1232	ENSP00000378365	ENSP00000441600	ENSG00000006606	ENSG00000183625	2421847610699150	No	No	No
CCL27_ACKR2	CCL27	ACKR2	10850	1238	ENSP00000259631	ENSP00000416996	ENSG00000213927	ENSG00000144648	10725697	No	No	No
CCL27_ADRA2A	CCL27	ADRA2A	10850	150	ENSP00000259631	ENSP00000280155	ENSG00000213927	ENSG00000150594	32196115	No	No	No
CCL27_CCR10	CCL27	CCR10	10850	2826	ENSP00000259631	ENSP00000332504	ENSG00000213927	ENSG00000184451	11821900	No	No	No
CCL27_GRM7	CCL27	GRM7	10850	2917	ENSP00000259631	ENSP00000350348	ENSG00000213927	ENSG00000196277	32196115	No	No	No
CCL27_MTNR1A	CCL27	MTNR1A	10850	4543	ENSP00000259631	ENSP00000302811	ENSG00000213927	ENSG00000168412	32196115	No	No	No
CCL28_ACKR2	CCL28	ACKR2	56477	1238	ENSP00000354416	ENSP00000416996	ENSG00000151882	ENSG00000144648	2884390710781580	No	No	No
CCL28_ADRA2A	CCL28	ADRA2A	56477	150	ENSP00000354416	ENSP00000280155	ENSG00000151882	ENSG00000150594	32196115	No	No	No
CCL28_CCR10	CCL28	CCR10	56477	2826	ENSP00000354416	ENSP00000332504	ENSG00000151882	ENSG00000184451	1078158710975800	No	No	No
CCL28_CCR3	CCL28	CCR3	56477	1232	ENSP00000354416	ENSP00000441600	ENSG00000151882	ENSG00000183625	12964882	No	Yes	No
CCL28_GRM7	CCL28	GRM7	56477	2917	ENSP00000354416	ENSP00000350348	ENSG00000151882	ENSG00000196277	32196115	No	No	No
CCL28_MTNR1A	CCL28	MTNR1A	56477	4543	ENSP00000354416	ENSP00000302811	ENSG00000151882	ENSG00000168412	32196115	No	No	No
CCL3_ACKR2	CCL3	ACKR2	6348	1238	ENSP00000477908	ENSP00000416996	ENSG00000277632	ENSG00000144648	1069915824218470	No	No	No
CCL3_CCR1	CCL3	CCR1	6348	1230	ENSP00000477908	ENSP00000296140	ENSG00000277632	ENSG00000163823	1069915824218470	No	No	No
CCL3_CCR3	CCL3	CCR3	6348	1232	ENSP00000477908	ENSP00000441600	ENSG00000277632	ENSG00000183625	24218476	No	No	No
CCL3_CCR4	CCL3	CCR4	6348	1233	ENSP00000477908	ENSP00000332659	ENSG00000277632	ENSG00000183813	8573157	No	No	No
CCL3_CCR5	CCL3	CCR5	6348	1234	ENSP00000477908	ENSP00000292303	ENSG00000277632	ENSG00000160791	1069915815251450	No	No	No
CCL3L3_ACKR2	CCL3L3	ACKR2	414062	1238	ENSP00000480558	ENSP00000416996	ENSG00000276085	ENSG00000144648	10364178	No	No	No
CCL3L3_CCR5	CCL3L3	CCR5	414062	1234	ENSP00000480558	ENSP00000292303	ENSG00000276085	ENSG00000160791	10364178	No	No	No
CCL4_ACKR2	CCL4	ACKR2	6351	1238	ENSP00000482259	ENSP00000416996	ENSG00000275302	ENSG00000144648	1069915824218470	No	No	No
CCL4_CCR1	CCL4	CCR1	6351	1230	ENSP00000482259	ENSP00000296140	ENSG00000275302	ENSG00000163823	10699158	No	No	No
CCL4_CCR3	CCL4	CCR3	6351	1232	ENSP00000482259	ENSP00000441600	ENSG00000275302	ENSG00000183625	7622448	No	No	No
CCL4_CCR5	CCL4	CCR5	6351	1234	ENSP00000482259	ENSP00000292303	ENSG00000275302	ENSG00000160791	10699158	No	No	No
CCL4_CCR8	CCL4	CCR8	6351	1237	ENSP00000482259	ENSP00000326432	ENSG00000275302	ENSG00000179934	10699158	No	No	No
CCL4_CNR2	CCL4	CNR2	6351	1269	ENSP00000482259	ENSP00000363596	ENSG00000275302	ENSG00000188822	32103204	No	No	No
CCL5_ACKR1	CCL5	ACKR1	6352	2532	ENSP00000474412	ENSP00000357103	ENSG00000271503	ENSG00000213088	1069915812081190	No	No	No
CCL5_ACKR2	CCL5	ACKR2	6352	1238	ENSP00000474412	ENSP00000416996	ENSG00000271503	ENSG00000144648	1069915824218470	No	No	No
CCL5_ACKR4	CCL5	ACKR4	6352	51554	ENSP00000474412	ENSP00000249887	ENSG00000271503	ENSG00000129048	2105655412885940	No	No	No
CCL5_ADRA2A	CCL5	ADRA2A	6352	150	ENSP00000474412	ENSP00000280155	ENSG00000271503	ENSG00000150594	32196115	No	No	No
CCL5_CCR1	CCL5	CCR1	6352	1230	ENSP00000474412	ENSP00000296140	ENSG00000271503	ENSG00000163823	1069915824218470	No	No	No
CCL5_CCR3	CCL5	CCR3	6352	1232	ENSP00000474412	ENSP00000441600	ENSG00000271503	ENSG00000183625	1069915824218470	No	No	No
CCL5_CCR4	CCL5	CCR4	6352	1233	ENSP00000474412	ENSP00000332659	ENSG00000271503	ENSG00000183813	2421847612270110	No	No	No
CCL5_CCR5	CCL5	CCR5	6352	1234	ENSP00000474412	ENSP00000292303	ENSG00000271503	ENSG00000160791	10699158,24218476,	No	No	No
CCL5_CCRL2	CCL5	CCRL2	6352	9034	ENSP00000474412	ENSP00000349967	ENSG00000271503	ENSG00000121797	1839726521056550	No	No	No
CCL5_CXCR3	CCL5	CXCR3	6352	2833	ENSP00000474412	ENSP00000362795	ENSG00000271503	ENSG00000186810	2.61983e+23	No	No	No
CCL5_GPR75	CCL5	GPR75	6352	10936	ENSP00000474412	ENSP00000378195	ENSG00000271503	ENSG00000119737	17001303	No	No	No
CCL5_GRM7	CCL5	GRM7	6352	2917	ENSP00000474412	ENSP00000350348	ENSG00000271503	ENSG00000196277	32196115	No	No	No
CCL5_MTNR1A	CCL5	MTNR1A	6352	4543	ENSP00000474412	ENSP00000302811	ENSG00000271503	ENSG00000168412	32196115	No	No	No
CCL5_SDC1	CCL5	SDC1	6352	6382	ENSP00000474412	ENSP00000370542	ENSG00000271503	ENSG00000115884	14637022	No	No	No
CCL5_SDC4	CCL5	SDC4	6352	6385	ENSP00000474412	ENSP00000361818	ENSG00000271503	ENSG00000124145	2619831932196110	No	No	No
CCL7_ACKR1	CCL7	ACKR1	6354	2532	ENSP00000367832	ENSP00000357103	ENSG00000108688	ENSG00000213088	1069915813679390	No	No	No
CCL7_ACKR2	CCL7	ACKR2	6354	1238	ENSP00000367832	ENSP00000416996	ENSG00000108688	ENSG00000144648	1069915824218470	No	No	No
CCL7_ACKR4	CCL7	ACKR4	6354	51554	ENSP00000367832	ENSP00000249887	ENSG00000108688	ENSG00000129048	10734104	No	No	No
CCL7_CCR1	CCL7	CCR1	6354	1230	ENSP00000367832	ENSP00000296140	ENSG00000108688	ENSG00000163823	1069915824218470	No	No	No
CCL7_CCR10	CCL7	CCR10	6354	2826	ENSP00000367832	ENSP00000332504	ENSG00000108688	ENSG00000184451	9364936	No	No	No
CCL7_CCR2	CCL7	CCR2	6354	729230	ENSP00000367832	ENSP00000292301	ENSG00000108688	ENSG00000121807	1069915824218470	No	No	No
CCL7_CCR3	CCL7	CCR3	6354	1232	ENSP00000367832	ENSP00000441600	ENSG00000108688	ENSG00000183625	1069915824218470	No	No	No
CCL7_CCR5	CCL7	CCR5	6354	1234	ENSP00000367832	ENSP00000292303	ENSG00000108688	ENSG00000160791	1069915824218470	No	No	No
CCL7_CXCR3	CCL7	CXCR3	6354	2833	ENSP00000367832	ENSP00000362795	ENSG00000108688	ENSG00000186810	9660793	No	No	No
CCL8_ACKR1	CCL8	ACKR1	6355	2532	ENSP00000378118	ENSP00000357103	ENSG00000108700	ENSG00000213088	13679391	No	No	No
CCL8_ACKR2	CCL8	ACKR2	6355	1238	ENSP00000378118	ENSP00000416996	ENSG00000108700	ENSG00000144648	1069915824218470	No	No	No
CCL8_ACKR4	CCL8	ACKR4	6355	51554	ENSP00000378118	ENSP00000249887	ENSG00000108700	ENSG00000129048	10734104	No	No	No
CCL8_CCR1	CCL8	CCR1	6355	1230	ENSP00000378118	ENSP00000296140	ENSG00000108700	ENSG00000163823	1069915824218470	No	No	No
CCL8_CCR2	CCL8	CCR2	6355	729230	ENSP00000378118	ENSP00000292301	ENSG00000108700	ENSG00000121807	1069915824218470	No	No	No
CCL8_CCR3	CCL8	CCR3	6355	1232	ENSP00000378118	ENSP00000441600	ENSG00000108700	ENSG00000183625	1069915824218470	No	No	No
CCL8_CCR5	CCL8	CCR5	6355	1234	ENSP00000378118	ENSP00000292303	ENSG00000108700	ENSG00000160791	1069915824218470	No	No	No
CCN1_CAV1	CCN1	CAV1	3491	857	ENSP00000398736	ENSP00000339191	ENSG00000142871	ENSG00000105974	32196115	No	No	No
CCN1_ITGA5	CCN1	ITGA5	3491	3678	ENSP00000398736	ENSP00000293379	ENSG00000142871	ENSG00000161638	9446626	No	Yes	No
CCN1_ITGAM	CCN1	ITGAM	3491	3684	ENSP00000398736	ENSP00000441691	ENSG00000142871	ENSG00000169896	12036876	No	No	No
CCN1_ITGAV	CCN1	ITGAV	3491	3685	ENSP00000398736	ENSP00000261023	ENSG00000142871	ENSG00000138448	10821835	No	Yes	No
CCN1_ITGB2	CCN1	ITGB2	3491	3689	ENSP00000398736	ENSP00000380948	ENSG00000142871	ENSG00000160255	12036876	No	Yes	No
CCN1_ITGB3	CCN1	ITGB3	3491	3690	ENSP00000398736	ENSP00000452786	ENSG00000142871	ENSG00000259207	9446626	No	Yes	No
CCN1_ITGB5	CCN1	ITGB5	3491	3693	ENSP00000398736	ENSP00000296181	ENSG00000142871	ENSG00000082781	11287419	No	Yes	No
CCN1_TLR2	CCN1	TLR2	3491	7097	ENSP00000398736	ENSP00000260010	ENSG00000142871	ENSG00000137462	32144270	No	No	No
CCN1_TLR4	CCN1	TLR4	3491	7099	ENSP00000398736	ENSP00000363089	ENSG00000142871	ENSG00000136869	32144270	No	Yes	No
CCN2_EGFR	CCN2	EGFR	1490	1956	ENSP00000356954	ENSP00000275493	ENSG00000118523	ENSG00000146648	23929714	Yes	Yes	Yes
CCN2_ERBB4	CCN2	ERBB4	1490	2066	ENSP00000356954	ENSP00000342235	ENSG00000118523	ENSG00000178568	2619831932196110	No	No	No
CCN2_ITGA5	CCN2	ITGA5	1490	3678	ENSP00000356954	ENSP00000293379	ENSG00000118523	ENSG00000161638	2619831932196110	No	Yes	No
CCN2_ITGAM	CCN2	ITGAM	1490	3684	ENSP00000356954	ENSP00000441691	ENSG00000118523	ENSG00000169896	12736251	No	No	No
CCN2_ITGB2	CCN2	ITGB2	1490	3689	ENSP00000356954	ENSP00000380948	ENSG00000118523	ENSG00000160255	12736251	No	No	No
CCN2_LRP1	CCN2	LRP1	1490	4035	ENSP00000356954	ENSP00000243077	ENSG00000118523	ENSG00000123384	14585398	No	Yes	No
CCN2_LRP6	CCN2	LRP6	1490	4040	ENSP00000356954	ENSP00000261349	ENSG00000118523	ENSG00000070018	15105373	No	Yes	No
CCN2_NTRK1	CCN2	NTRK1	1490	4914	ENSP00000356954	ENSP00000431418	ENSG00000118523	ENSG00000198400	15601748	No	No	No
CCN3_NOTCH1	CCN3	NOTCH1	4856	4851	ENSP00000259526	ENSP00000277541	ENSG00000136999	NA	15906253	No	No	No
CCN3_PLXNA1	CCN3	PLXNA1	4856	5361	ENSP00000259526	ENSP00000377061	ENSG00000136999	ENSG00000114554	32196115	No	No	No
CCN6_SORL1	CCN6	SORL1	8838	6653	ENSP00000357655	ENSP00000260197	ENSG00000112761	ENSG00000137642	32103204	No	No	No
CD14_ITGA4	CD14	ITGA4	929	3676	ENSP00000304236	ENSP00000380227	ENSG00000170458	ENSG00000115232	17274987	No	No	No
CD14_ITGB1	CD14	ITGB1	929	3688	ENSP00000304236	ENSP00000379350	ENSG00000170458	ENSG00000150093	17274987	Yes	No	No
CD14_ITGB2	CD14	ITGB2	929	3689	ENSP00000304236	ENSP00000380948	ENSG00000170458	ENSG00000160255	32196115	No	No	No
CD14_RIPK1	CD14	RIPK1	929	8737	ENSP00000304236	ENSP00000259808	ENSG00000170458	ENSG00000137275	32196115	No	No	No
CD14_TLR1	CD14	TLR1	929	7096	ENSP00000304236	ENSP00000354932	ENSG00000170458	ENSG00000174125	15714590	No	No	No
CD14_TLR4	CD14	TLR4	929	7099	ENSP00000304236	ENSP00000363089	ENSG00000170458	ENSG00000136869	32196115	No	No	No
CD14_TLR6	CD14	TLR6	929	10333	ENSP00000304236	ENSP00000389600	ENSG00000170458	ENSG00000174130	32196115	No	No	No
CD14_TLR9	CD14	TLR9	929	54106	ENSP00000304236	ENSP00000353874	ENSG00000170458	ENSG00000239732	21078886	No	No	No
CD160_TNFRSF14	CD160	TNFRSF14	11126	8764	ENSP00000235933	ENSP00000347948	ENSG00000117281	ENSG00000157873	21959263	No	No	No
CD200_CD200R1	CD200	CD200R1	4345	131450	ENSP00000420298	ENSP00000311035	ENSG00000091972	ENSG00000163606	22020332	No	No	No
CD24_SELP	CD24	SELP	100133941	6403	ENSP00000483985	ENSP00000263686	ENSG00000272398	ENSG00000174175	9129046	No	No	No
CD24_SIGLEC10	CD24	SIGLEC10	100133941	89790	ENSP00000483985	ENSP00000345243	ENSG00000272398	ENSG00000142512	31367043	No	No	No
CD274_CD80	CD274	CD80	29126	941	ENSP00000370989	ENSP00000264246	ENSG00000120217	ENSG00000121594	17629517	No	No	No
CD274_PDCD1	CD274	PDCD1	29126	5133	ENSP00000370989	ENSP00000335062	ENSG00000120217	ENSG00000188389	2395414312889470	No	No	No
CD34_SELL	CD34	SELL	947	6402	ENSP00000310036	ENSP00000236147	ENSG00000174059	ENSG00000188404	7692600	Yes	No	No
CD34_SELP	CD34	SELP	947	6403	ENSP00000310036	ENSP00000263686	ENSG00000174059	ENSG00000174175	18606703	No	No	No
CD40LG_CD40	CD40LG	CD40	959	958	ENSP00000359663	ENSP00000361359	ENSG00000102245	ENSG00000101017	106479927516405	No	No	No
CD40LG_ITGAM	CD40LG	ITGAM	959	3684	ENSP00000359663	ENSP00000441691	ENSG00000102245	ENSG00000169896	32196115	No	No	No
CD40LG_ITGB2	CD40LG	ITGB2	959	3689	ENSP00000359663	ENSP00000380948	ENSG00000102245	ENSG00000160255	24652469	No	No	No
CD40LG_TRAF3	CD40LG	TRAF3	959	7187	ENSP00000359663	ENSP00000454207	ENSG00000102245	ENSG00000131323	16429118	No	No	No
CD55_ADGRE2	CD55	ADGRE2	1604	30817	ENSP00000356030	ENSP00000319883	ENSG00000196352	ENSG00000127507	9064337	No	Yes	No
CD55_ADGRE5	CD55	ADGRE5	1604	976	ENSP00000356030	ENSP00000242786	ENSG00000196352	ENSG00000123146	12417446	No	Yes	No
CD55_CR1	CD55	CR1	1604	1378	ENSP00000356030	ENSP00000356016	ENSG00000196352	ENSG00000203710	11694537	No	Yes	No
CD58_CD2	CD58	CD2	965	914	ENSP00000358501	ENSP00000358490	ENSG00000116815	ENSG00000116824	30368623	No	No	No
CD59_CD2	CD59	CD2	966	914	ENSP00000379191	ENSP00000358490	ENSG00000085063	ENSG00000116824	1385156	No	No	No
CD5L_CD5	CD5L	CD5	922	921	ENSP00000357156	ENSP00000342681	ENSG00000073754	ENSG00000110448	9723705	No	Yes	No
CD6_ALCAM	CD6	ALCAM	923	214	ENSP00000323280	ENSP00000305988	ENSG00000013725	ENSG00000170017	26146185	No	Yes	No
CD70_CD27	CD70	CD27	970	939	ENSP00000245903	ENSP00000266557	ENSG00000125726	ENSG00000139193	8120384	No	No	No
CD70_TNFRSF13B	CD70	TNFRSF13B	970	23495	ENSP00000245903	ENSP00000261652	ENSG00000125726	ENSG00000240505	32103204	No	No	No
CD70_TNFRSF17	CD70	TNFRSF17	970	608	ENSP00000245903	ENSP00000053243	ENSG00000125726	ENSG00000048462	32103204	No	No	No
CD86_CD28	CD86	CD28	942	940	ENSP00000332049	ENSP00000324890	ENSG00000114013	ENSG00000178562	23954143	No	No	No
CD86_CTLA4	CD86	CTLA4	942	1493	ENSP00000332049	ENSP00000303939	ENSG00000114013	NA	23954143	No	No	No
CD99_CD81	CD99	CD81	4267	975	ENSP00000370588	ENSP00000263645	ENSG00000002586	ENSG00000110651	21838920	No	No	No
CD99_PILRA	CD99	PILRA	4267	29992	ENSP00000370588	ENSP00000198536	ENSG00000002586	ENSG00000085514	18234675	No	Yes	No
CDH1_CDH2	CDH1	CDH2	999	1000	ENSP00000261769	ENSP00000269141	ENSG00000039068	ENSG00000170558	32196115	No	Yes	No
CDH1_EGFR	CDH1	EGFR	999	1956	ENSP00000261769	ENSP00000275493	ENSG00000039068	ENSG00000146648	10969083	Yes	Yes	Yes
CDH1_ERBB3	CDH1	ERBB3	999	2065	ENSP00000261769	ENSP00000267101	ENSG00000039068	ENSG00000065361	32196115	No	Yes	No
CDH1_IGF1R	CDH1	IGF1R	999	3480	ENSP00000261769	ENSP00000268035	ENSG00000039068	NA	22479204	No	Yes	No
CDH1_ITGAE	CDH1	ITGAE	999	3682	ENSP00000261769	ENSP00000263087	ENSG00000039068	ENSG00000083457	7969453	No	Yes	No
CDH1_ITGB7	CDH1	ITGB7	999	3695	ENSP00000261769	ENSP00000267082	ENSG00000039068	ENSG00000139626	7969453	No	No	No
CDH1_KLRG1	CDH1	KLRG1	999	10219	ENSP00000261769	ENSP00000349477	ENSG00000039068	ENSG00000139187	3219611532103200	Yes	Yes	Yes
CDH1_LRP5	CDH1	LRP5	999	4041	ENSP00000261769	ENSP00000294304	ENSG00000039068	ENSG00000162337	32196115	No	Yes	No
CDH1_PTPRF	CDH1	PTPRF	999	5792	ENSP00000261769	ENSP00000353030	ENSG00000039068	ENSG00000142949	12095414	No	Yes	No
CDH1_PTPRM	CDH1	PTPRM	999	5797	ENSP00000261769	ENSP00000463325	ENSG00000039068	ENSG00000173482	9531566	No	Yes	No
CEACAM1_CD209	CEACAM1	CD209	634	30835	ENSP00000161559	ENSP00000315477	ENSG00000079385	ENSG00000090659	16282604	No	Yes	No
CEACAM1_EGFR	CEACAM1	EGFR	634	1956	ENSP00000161559	ENSP00000275493	ENSG00000079385	ENSG00000146648	15467833	No	Yes	No
CEACAM1_SELE	CEACAM1	SELE	634	6401	ENSP00000161559	ENSP00000331736	ENSG00000079385	ENSG00000007908	1378450	No	No	No
CEACAM16_TECTA	CEACAM16	TECTA	388551	7007	ENSP00000466561	ENSP00000376543	ENSG00000213892	ENSG00000109927	25080593	No	No	No
CEACAM16_TECTB	CEACAM16	TECTB	388551	6975	ENSP00000466561	ENSP00000358430	ENSG00000213892	ENSG00000119913	25080593	No	No	No
CEACAM5_CD1D	CEACAM5	CD1D	1048	912	ENSP00000221992	ENSP00000357153	ENSG00000105388	ENSG00000158473	24104458	No	No	No
CEACAM6_EGFR	CEACAM6	EGFR	4680	1956	ENSP00000199764	ENSP00000275493	ENSG00000086548	ENSG00000146648	28892050	Yes	No	No
CEL_CXCR4	CEL	CXCR4	1056	7852	ENSP00000361151	ENSP00000386884	ENSG00000170835	ENSG00000121966	18037996	No	No	No
CER1_MRC2	CER1	MRC2	9350	9902	ENSP00000370297	ENSP00000307513	ENSG00000147869	ENSG00000011028	32103204	No	No	No
CFC1_ACVR1B	CFC1	ACVR1B	55997	91	ENSP00000259216	ENSP00000442656	ENSG00000136698	ENSG00000135503	32196115	No	Yes	No
CFC1_ACVR2A	CFC1	ACVR2A	55997	92	ENSP00000259216	ENSP00000241416	ENSG00000136698	ENSG00000121989	32196115	No	Yes	No
CFC1_SMAD3	CFC1	SMAD3	55997	4088	ENSP00000259216	ENSP00000332973	ENSG00000136698	ENSG00000166949	32196115	No	Yes	No
CFH_ITGAM	CFH	ITGAM	3075	3684	ENSP00000356399	ENSP00000441691	ENSG00000000971	ENSG00000169896	9558116	No	No	No
CFH_SELL	CFH	SELL	3075	6402	ENSP00000356399	ENSP00000236147	ENSG00000000971	ENSG00000188404	2619831932196110	Yes	Yes	Yes
CGA_ADCYAP1R1	CGA	ADCYAP1R1	1081	117	ENSP00000482232	ENSP00000483721	ENSG00000135346	ENSG00000078549	32196115	No	No	No
CGA_ADRB2	CGA	ADRB2	1081	154	ENSP00000482232	ENSP00000305372	ENSG00000135346	ENSG00000169252	32196115	No	No	No
CGA_ADRB3	CGA	ADRB3	1081	155	ENSP00000482232	ENSP00000343782	ENSG00000135346	ENSG00000188778	32196115	No	No	No
CGA_FSHR	CGA	FSHR	1081	2492	ENSP00000482232	ENSP00000384708	ENSG00000135346	ENSG00000170820	30910395	No	No	No
CGA_GPR20	CGA	GPR20	1081	2843	ENSP00000482232	ENSP00000366970	ENSG00000135346	ENSG00000204882	32196115	No	No	No
CGA_GPR84	CGA	GPR84	1081	53831	ENSP00000482232	ENSP00000450310	ENSG00000135346	ENSG00000139572	32196115	No	No	No
CGA_LHCGR	CGA	LHCGR	1081	3973	ENSP00000482232	ENSP00000294954	ENSG00000135346	ENSG00000138039	1922095	No	No	No
CGA_PTH1R	CGA	PTH1R	1081	5745	ENSP00000482232	ENSP00000321999	ENSG00000135346	ENSG00000160801	32196115	No	No	No
CGA_RAMP2	CGA	RAMP2	1081	10266	ENSP00000482232	ENSP00000253796	ENSG00000135346	ENSG00000131477	32196115	No	No	No
CGA_RAMP3	CGA	RAMP3	1081	10268	ENSP00000482232	ENSP00000242249	ENSG00000135346	ENSG00000122679	32196115	No	No	No
CGA_TSHR	CGA	TSHR	1081	7253	ENSP00000482232	ENSP00000441235	ENSG00000135346	ENSG00000165409	2619831932196110	No	No	No
CGA_VIPR1	CGA	VIPR1	1081	7433	ENSP00000482232	ENSP00000327246	ENSG00000135346	ENSG00000114812	32196115	No	No	No
CGB3_LHCGR	CGB3	LHCGR	1082	3973	ENSP00000349954	ENSP00000294954	ENSG00000104827	ENSG00000138039	24554412	No	No	No
CGB5_LHCGR	CGB5	LHCGR	93659	3973	ENSP00000301408	ENSP00000294954	ENSG00000189052	ENSG00000138039	26441830	No	No	No
CGN_F11R	CGN	F11R	57530	50848	ENSP00000271636	ENSP00000357005	ENSG00000143375	ENSG00000158769	10877843	No	No	No
CGN_OCLN	CGN	OCLN	57530	100506658	ENSP00000271636	ENSP00000347379	ENSG00000143375	ENSG00000197822	32196115	No	No	No
CGN_TGFBR1	CGN	TGFBR1	57530	7046	ENSP00000271636	ENSP00000364133	ENSG00000143375	ENSG00000106799	32196115	No	No	No
CGN_TGFBR2	CGN	TGFBR2	57530	7048	ENSP00000271636	ENSP00000351905	ENSG00000143375	ENSG00000163513	32196115	No	No	No
CHAD_ITGA2	CHAD	ITGA2	1101	3673	ENSP00000423812	ENSP00000296585	ENSG00000136457	ENSG00000164171	9281592	No	No	No
CHAD_ITGB1	CHAD	ITGB1	1101	3688	ENSP00000423812	ENSP00000379350	ENSG00000136457	ENSG00000150093	9281592	No	No	No
CKLF_CCR4	CKLF	CCR4	51192	1233	ENSP00000264001	ENSP00000332659	ENSG00000217555	ENSG00000183813	10699158	No	No	No
CKLF_LRP6	CKLF	LRP6	51192	4040	ENSP00000264001	ENSP00000261349	ENSG00000217555	ENSG00000070018	32103204	No	No	No
CLCF1_CNTFR	CLCF1	CNTFR	23529	1271	ENSP00000309338	ENSP00000368265	ENSG00000175505	ENSG00000122756	10966616	No	No	No
CLCF1_CRLF1	CLCF1	CRLF1	23529	9244	ENSP00000309338	ENSP00000376188	ENSG00000175505	ENSG00000006016	10966616	No	No	No
CLCF1_IL6ST	CLCF1	IL6ST	23529	3572	ENSP00000309338	ENSP00000370698	ENSG00000175505	ENSG00000134352	10966616	No	No	No
CLCF1_LIFR	CLCF1	LIFR	23529	3977	ENSP00000309338	ENSP00000263409	ENSG00000175505	ENSG00000113594	10966616	No	No	No
CLEC2A_KLRF2	CLEC2A	KLRF2	387836	100431172	ENSP00000396163	ENSP00000438244	ENSG00000188393	ENSG00000256797	2422357723803850	No	No	No
CLEC2B_KLRF1	CLEC2B	KLRF1	9976	51348	ENSP00000228438	ENSP00000483713	ENSG00000110852	ENSG00000150045	24223577	No	No	No
CLEC2D_KLRB1	CLEC2D	KLRB1	29121	3820	ENSP00000261340	ENSP00000229402	ENSG00000069493	ENSG00000111796	2422357721572040	No	No	No
CLEC3A_CLEC10A	CLEC3A	CLEC10A	10143	10462	ENSP00000299642	ENSP00000254868	ENSG00000166509	ENSG00000132514	32196115	No	No	No
CNTF_CNTFR	CNTF	CNTFR	1270	1271	ENSP00000355370	ENSP00000368265	ENSG00000242689	ENSG00000122756	8627290	No	No	No
CNTF_EGFR	CNTF	EGFR	1270	1956	ENSP00000355370	ENSP00000275493	ENSG00000242689	ENSG00000146648	32103204	No	Yes	No
CNTF_IL6R	CNTF	IL6R	1270	3570	ENSP00000355370	ENSP00000357470	ENSG00000242689	ENSG00000160712	128178912643274	No	No	No
CNTF_IL6ST	CNTF	IL6ST	1270	3572	ENSP00000355370	ENSP00000370698	ENSG00000242689	ENSG00000134352	2619831932196110	No	Yes	No
CNTF_LIFR	CNTF	LIFR	1270	3977	ENSP00000355370	ENSP00000263409	ENSG00000242689	ENSG00000113594	2619831932196110	No	Yes	No
CNTN2_CNTN1	CNTN2	CNTN1	6900	1272	ENSP00000330633	ENSP00000447006	ENSG00000184144	ENSG00000018236	12139915	No	No	No
CNTN2_CNTNAP2	CNTN2	CNTNAP2	6900	26047	ENSP00000330633	ENSP00000354778	ENSG00000184144	ENSG00000174469	12975355	No	No	No
CNTN2_NRCAM	CNTN2	NRCAM	6900	4897	ENSP00000330633	ENSP00000368314	ENSG00000184144	ENSG00000091129	12139915	No	No	No
CNTN2_NRP1	CNTN2	NRP1	6900	8829	ENSP00000330633	ENSP00000265371	ENSG00000184144	ENSG00000099250	22836270	No	Yes	No
CNTN3_PTPRG	CNTN3	PTPRG	5067	5793	ENSP00000263665	ENSP00000418112	ENSG00000113805	ENSG00000144724	20133774	No	No	No
CNTN4_PTPRG	CNTN4	PTPRG	152330	5793	ENSP00000380602	ENSP00000418112	ENSG00000144619	ENSG00000144724	20133774	No	No	No
COL11A1_DDR1	COL11A1	DDR1	1301	780	ENSP00000359114	ENSP00000427552	ENSG00000060718	ENSG00000204580	9659900	No	Yes	No
COL11A1_ITGA2	COL11A1	ITGA2	1301	3673	ENSP00000359114	ENSP00000296585	ENSG00000060718	ENSG00000164171	32196115	No	Yes	No
COL11A1_ITGB1	COL11A1	ITGB1	1301	3688	ENSP00000359114	ENSP00000379350	ENSG00000060718	ENSG00000150093	32196115	No	No	No
COL14A1_CD44	COL14A1	CD44	7373	960	ENSP00000297848	ENSP00000398632	ENSG00000187955	ENSG00000026508	8986622	No	No	No
COL16A1_ITGB1	COL16A1	ITGB1	1307	3688	ENSP00000362776	ENSP00000379350	ENSG00000084636	ENSG00000150093	32196115	No	No	No
COL18A1_GPC1	COL18A1	GPC1	80781	2817	ENSP00000347665	ENSP00000264039	ENSG00000182871	ENSG00000063660	11336704	No	No	No
COL18A1_GPC4	COL18A1	GPC4	80781	2239	ENSP00000347665	ENSP00000359864	ENSG00000182871	ENSG00000076716	11336704	No	No	No
COL18A1_ITGA3	COL18A1	ITGA3	80781	3675	ENSP00000347665	ENSP00000007722	ENSG00000182871	ENSG00000005884	32196115	No	Yes	No
COL18A1_ITGA5	COL18A1	ITGA5	80781	3678	ENSP00000347665	ENSP00000293379	ENSG00000182871	ENSG00000161638	12682293	No	Yes	No
COL18A1_ITGB1	COL18A1	ITGB1	80781	3688	ENSP00000347665	ENSP00000379350	ENSG00000182871	ENSG00000150093	12682293	No	No	No
COL18A1_ITGB3	COL18A1	ITGB3	80781	3690	ENSP00000347665	ENSP00000452786	ENSG00000182871	ENSG00000259207	12682293	No	Yes	No
COL18A1_ITGB5	COL18A1	ITGB5	80781	3693	ENSP00000347665	ENSP00000296181	ENSG00000182871	ENSG00000082781	32196115	No	Yes	No
COL18A1_KDR	COL18A1	KDR	80781	3791	ENSP00000347665	ENSP00000263923	ENSG00000182871	ENSG00000128052	12682293	No	Yes	No
COL1A1_CD36	COL1A1	CD36	1277	948	ENSP00000225964	ENSP00000399421	ENSG00000108821	ENSG00000135218	2468670	Yes	No	No
COL1A1_CD44	COL1A1	CD44	1277	960	ENSP00000225964	ENSP00000398632	ENSG00000108821	ENSG00000026508	1730778	Yes	No	No
COL1A1_CD93	COL1A1	CD93	1277	22918	ENSP00000225964	ENSP00000246006	ENSG00000108821	ENSG00000125810	1377218	No	No	No
COL1A1_DDR1	COL1A1	DDR1	1277	780	ENSP00000225964	ENSP00000427552	ENSG00000108821	ENSG00000204580	9659900	No	No	No
COL1A1_DDR2	COL1A1	DDR2	1277	4921	ENSP00000225964	ENSP00000356899	ENSG00000108821	ENSG00000162733	12611880	No	No	No
COL1A1_FLT4	COL1A1	FLT4	1277	2324	ENSP00000225964	ENSP00000261937	ENSG00000108821	ENSG00000037280	32196115	No	No	No
COL1A1_ITGA1	COL1A1	ITGA1	1277	3672	ENSP00000225964	ENSP00000282588	ENSG00000108821	ENSG00000213949	10464311	No	No	No
COL1A1_ITGA11	COL1A1	ITGA11	1277	22801	ENSP00000225964	ENSP00000327290	ENSG00000108821	ENSG00000137809	7688313	No	No	No
COL1A1_ITGA2	COL1A1	ITGA2	1277	3673	ENSP00000225964	ENSP00000296585	ENSG00000108821	ENSG00000164171	7688313	No	No	No
COL1A1_ITGA5	COL1A1	ITGA5	1277	3678	ENSP00000225964	ENSP00000293379	ENSG00000108821	ENSG00000161638	1693626	No	No	No
COL1A1_ITGAV	COL1A1	ITGAV	1277	3685	ENSP00000225964	ENSP00000261023	ENSG00000108821	ENSG00000138448	1693626	Yes	No	No
COL1A1_ITGB1	COL1A1	ITGB1	1277	3688	ENSP00000225964	ENSP00000379350	ENSG00000108821	ENSG00000150093	7688313	Yes	No	No
COL1A1_TMPRSS6	COL1A1	TMPRSS6	1277	164656	ENSP00000225964	ENSP00000371211	ENSG00000108821	ENSG00000187045	2619831932196110	No	No	No
COL1A2_CD36	COL1A2	CD36	1278	948	ENSP00000297268	ENSP00000399421	ENSG00000164692	ENSG00000135218	10772928	Yes	No	No
COL1A2_CD44	COL1A2	CD44	1278	960	ENSP00000297268	ENSP00000398632	ENSG00000164692	ENSG00000026508	1730778	Yes	No	No
COL1A2_CD93	COL1A2	CD93	1278	22918	ENSP00000297268	ENSP00000246006	ENSG00000164692	ENSG00000125810	1377218	No	No	No
COL1A2_FLT4	COL1A2	FLT4	1278	2324	ENSP00000297268	ENSP00000261937	ENSG00000164692	ENSG00000037280	32196115	No	No	No
COL1A2_ITGA1	COL1A2	ITGA1	1278	3672	ENSP00000297268	ENSP00000282588	ENSG00000164692	ENSG00000213949	32196115	No	No	No
COL1A2_ITGA11	COL1A2	ITGA11	1278	22801	ENSP00000297268	ENSP00000327290	ENSG00000164692	ENSG00000137809	32196115	No	No	No
COL1A2_ITGA2	COL1A2	ITGA2	1278	3673	ENSP00000297268	ENSP00000296585	ENSG00000164692	ENSG00000164171	2156854	No	No	No
COL1A2_ITGA2B	COL1A2	ITGA2B	1278	3674	ENSP00000297268	ENSP00000262407	ENSG00000164692	ENSG00000005961	11359786	No	No	No
COL1A2_ITGAV	COL1A2	ITGAV	1278	3685	ENSP00000297268	ENSP00000261023	ENSG00000164692	ENSG00000138448	1693626	Yes	No	No
COL1A2_ITGB1	COL1A2	ITGB1	1278	3688	ENSP00000297268	ENSP00000379350	ENSG00000164692	ENSG00000150093	9685391	Yes	No	No
COL1A2_ITGB3	COL1A2	ITGB3	1278	3690	ENSP00000297268	ENSP00000452786	ENSG00000164692	ENSG00000259207	1693626	No	No	No
COL2A1_DDR1	COL2A1	DDR1	1280	780	ENSP00000369889	ENSP00000427552	ENSG00000139219	ENSG00000204580	9659900	No	Yes	No
COL2A1_ITGA1	COL2A1	ITGA1	1280	3672	ENSP00000369889	ENSP00000282588	ENSG00000139219	ENSG00000213949	32196115	No	Yes	No
COL2A1_ITGA10	COL2A1	ITGA10	1280	8515	ENSP00000369889	ENSP00000358310	ENSG00000139219	ENSG00000143127	9685391	No	No	No
COL2A1_ITGA2	COL2A1	ITGA2	1280	3673	ENSP00000369889	ENSP00000296585	ENSG00000139219	ENSG00000164171	7688313	No	Yes	No
COL2A1_ITGA2B	COL2A1	ITGA2B	1280	3674	ENSP00000369889	ENSP00000262407	ENSG00000139219	ENSG00000005961	10772239	No	No	No
COL2A1_ITGB1	COL2A1	ITGB1	1280	3688	ENSP00000369889	ENSP00000379350	ENSG00000139219	ENSG00000150093	7688313	Yes	No	No
COL2A1_MAG	COL2A1	MAG	1280	4099	ENSP00000369889	ENSP00000376048	ENSG00000139219	ENSG00000105695	2619831932196110	No	No	No
COL2A1_TNFRSF10A	COL2A1	TNFRSF10A	1280	8797	ENSP00000369889	ENSP00000221132	ENSG00000139219	ENSG00000104689	9811967	No	No	No
COL3A1_DDR1	COL3A1	DDR1	1281	780	ENSP00000304408	ENSP00000427552	ENSG00000168542	ENSG00000204580	9659900	No	No	No
COL3A1_DDR2	COL3A1	DDR2	1281	4921	ENSP00000304408	ENSP00000356899	ENSG00000168542	ENSG00000162733	9659899	No	No	No
COL3A1_ITGA2	COL3A1	ITGA2	1281	3673	ENSP00000304408	ENSP00000296585	ENSG00000168542	ENSG00000164171	14970208	No	No	No
COL3A1_ITGB1	COL3A1	ITGB1	1281	3688	ENSP00000304408	ENSP00000379350	ENSG00000168542	ENSG00000150093	14970208	Yes	No	No
COL3A1_MAG	COL3A1	MAG	1281	4099	ENSP00000304408	ENSP00000376048	ENSG00000168542	ENSG00000105695	2619831932196110	No	No	No
COL4A1_CD47	COL4A1	CD47	1282	961	ENSP00000364979	ENSP00000355361	ENSG00000187498	ENSG00000196776	32196115	Yes	Yes	Yes
COL4A1_CD93	COL4A1	CD93	1282	22918	ENSP00000364979	ENSP00000246006	ENSG00000187498	ENSG00000125810	1377218	No	Yes	No
COL4A1_ITGA1	COL4A1	ITGA1	1282	3672	ENSP00000364979	ENSP00000282588	ENSG00000187498	ENSG00000213949	8223488	No	Yes	No
COL4A1_ITGA2	COL4A1	ITGA2	1282	3673	ENSP00000364979	ENSP00000296585	ENSG00000187498	ENSG00000164171	10381815	No	Yes	No
COL4A1_ITGAV	COL4A1	ITGAV	1282	3685	ENSP00000364979	ENSP00000261023	ENSG00000187498	ENSG00000138448	14610079	Yes	Yes	Yes
COL4A1_ITGB1	COL4A1	ITGB1	1282	3688	ENSP00000364979	ENSP00000379350	ENSG00000187498	ENSG00000150093	8223488	Yes	No	No
COL4A1_ITGB8	COL4A1	ITGB8	1282	3696	ENSP00000364979	ENSP00000222573	ENSG00000187498	ENSG00000105855	7542940	No	No	No
COL4A2_CD93	COL4A2	CD93	1284	22918	ENSP00000353654	ENSP00000246006	ENSG00000134871	ENSG00000125810	1377218	No	Yes	No
COL4A2_ITGB3	COL4A2	ITGB3	1284	3690	ENSP00000353654	ENSP00000452786	ENSG00000134871	ENSG00000259207	32196115	No	Yes	No
COL4A2_ITGB5	COL4A2	ITGB5	1284	3693	ENSP00000353654	ENSP00000296181	ENSG00000134871	ENSG00000082781	32196115	No	Yes	No
COL4A3_CD47	COL4A3	CD47	1285	961	ENSP00000379823	ENSP00000355361	ENSG00000169031	ENSG00000196776	10493512	Yes	Yes	Yes
COL4A3_CD93	COL4A3	CD93	1285	22918	ENSP00000379823	ENSP00000246006	ENSG00000169031	ENSG00000125810	1377218	No	Yes	No
COL4A3_ITGA1	COL4A3	ITGA1	1285	3672	ENSP00000379823	ENSP00000282588	ENSG00000169031	ENSG00000213949	32196115	No	Yes	No
COL4A3_ITGA2	COL4A3	ITGA2	1285	3673	ENSP00000379823	ENSP00000296585	ENSG00000169031	ENSG00000164171	32196115	No	Yes	No
COL4A3_ITGA3	COL4A3	ITGA3	1285	3675	ENSP00000379823	ENSP00000007722	ENSG00000169031	ENSG00000005884	32196115	Yes	Yes	Yes
COL4A3_ITGAV	COL4A3	ITGAV	1285	3685	ENSP00000379823	ENSP00000261023	ENSG00000169031	ENSG00000138448	12842087	Yes	Yes	Yes
COL4A3_ITGB1	COL4A3	ITGB1	1285	3688	ENSP00000379823	ENSP00000379350	ENSG00000169031	ENSG00000150093	32196115	Yes	No	No
COL4A3_ITGB3	COL4A3	ITGB3	1285	3690	ENSP00000379823	ENSP00000452786	ENSG00000169031	ENSG00000259207	12842087	No	Yes	No
COL4A4_CD47	COL4A4	CD47	1286	961	ENSP00000379866	ENSP00000355361	ENSG00000081052	ENSG00000196776	32196115	No	Yes	No
COL4A4_CD93	COL4A4	CD93	1286	22918	ENSP00000379866	ENSP00000246006	ENSG00000081052	ENSG00000125810	9136074	No	Yes	No
COL4A4_ITGA1	COL4A4	ITGA1	1286	3672	ENSP00000379866	ENSP00000282588	ENSG00000081052	ENSG00000213949	32196115	No	Yes	No
COL4A4_ITGA2	COL4A4	ITGA2	1286	3673	ENSP00000379866	ENSP00000296585	ENSG00000081052	ENSG00000164171	32196115	No	Yes	No
COL4A4_ITGAV	COL4A4	ITGAV	1286	3685	ENSP00000379866	ENSP00000261023	ENSG00000081052	ENSG00000138448	32196115	No	Yes	No
COL4A4_ITGB1	COL4A4	ITGB1	1286	3688	ENSP00000379866	ENSP00000379350	ENSG00000081052	ENSG00000150093	32196115	No	No	No
COL4A4_ITGB3	COL4A4	ITGB3	1286	3690	ENSP00000379866	ENSP00000452786	ENSG00000081052	ENSG00000259207	32196115	No	Yes	No
COL4A5_CD47	COL4A5	CD47	1287	961	ENSP00000331902	ENSP00000355361	ENSG00000188153	ENSG00000196776	32196115	No	Yes	No
COL4A5_CD93	COL4A5	CD93	1287	22918	ENSP00000331902	ENSP00000246006	ENSG00000188153	ENSG00000125810	1377218	No	Yes	No
COL4A5_ITGA1	COL4A5	ITGA1	1287	3672	ENSP00000331902	ENSP00000282588	ENSG00000188153	ENSG00000213949	32196115	No	Yes	No
COL4A5_ITGA2	COL4A5	ITGA2	1287	3673	ENSP00000331902	ENSP00000296585	ENSG00000188153	ENSG00000164171	32196115	No	Yes	No
COL4A5_ITGAV	COL4A5	ITGAV	1287	3685	ENSP00000331902	ENSP00000261023	ENSG00000188153	ENSG00000138448	32196115	No	Yes	No
COL4A5_ITGB1	COL4A5	ITGB1	1287	3688	ENSP00000331902	ENSP00000379350	ENSG00000188153	ENSG00000150093	32196115	No	No	No
COL4A6_CD47	COL4A6	CD47	1288	961	ENSP00000378340	ENSP00000355361	ENSG00000197565	ENSG00000196776	32196115	No	No	No
COL4A6_CD93	COL4A6	CD93	1288	22918	ENSP00000378340	ENSP00000246006	ENSG00000197565	ENSG00000125810	1377218	No	No	No
COL4A6_ITGA1	COL4A6	ITGA1	1288	3672	ENSP00000378340	ENSP00000282588	ENSG00000197565	ENSG00000213949	32196115	No	No	No
COL4A6_ITGA2	COL4A6	ITGA2	1288	3673	ENSP00000378340	ENSP00000296585	ENSG00000197565	ENSG00000164171	32196115	No	No	No
COL4A6_ITGAV	COL4A6	ITGAV	1288	3685	ENSP00000378340	ENSP00000261023	ENSG00000197565	ENSG00000138448	32196115	No	No	No
COL4A6_ITGB1	COL4A6	ITGB1	1288	3688	ENSP00000378340	ENSP00000379350	ENSG00000197565	ENSG00000150093	32196115	No	No	No
COL5A1_ITGA1	COL5A1	ITGA1	1289	3672	ENSP00000360882	ENSP00000282588	ENSG00000130635	ENSG00000213949	32196115	No	Yes	No
COL5A1_ITGB1	COL5A1	ITGB1	1289	3688	ENSP00000360882	ENSP00000379350	ENSG00000130635	ENSG00000150093	32196115	No	No	No
COL5A1_SDC3	COL5A1	SDC3	1289	9672	ENSP00000360882	ENSP00000344468	ENSG00000130635	ENSG00000162512	2619831932196110	No	Yes	No
COL5A2_DDR1	COL5A2	DDR1	1290	780	ENSP00000364000	ENSP00000427552	ENSG00000204262	ENSG00000204580	9659900	No	Yes	No
COL5A2_ITGA1	COL5A2	ITGA1	1290	3672	ENSP00000364000	ENSP00000282588	ENSG00000204262	ENSG00000213949	32196115	No	Yes	No
COL5A2_ITGB1	COL5A2	ITGB1	1290	3688	ENSP00000364000	ENSP00000379350	ENSG00000204262	ENSG00000150093	32196115	No	No	No
COL6A1_ITGA1	COL6A1	ITGA1	1291	3672	ENSP00000355180	ENSP00000282588	ENSG00000142156	ENSG00000213949	32196115	No	No	No
COL6A1_ITGA2	COL6A1	ITGA2	1291	3673	ENSP00000355180	ENSP00000296585	ENSG00000142156	ENSG00000164171	32196115	No	No	No
COL6A1_ITGA6	COL6A1	ITGA6	1291	3655	ENSP00000355180	ENSP00000386896	ENSG00000142156	ENSG00000091409	32196115	No	No	No
COL6A1_ITGB1	COL6A1	ITGB1	1291	3688	ENSP00000355180	ENSP00000379350	ENSG00000142156	ENSG00000150093	32196115	No	No	No
COL6A2_ITGA1	COL6A2	ITGA1	1292	3672	ENSP00000300527	ENSP00000282588	ENSG00000142173	ENSG00000213949	32196115	No	No	No
COL6A2_ITGA2	COL6A2	ITGA2	1292	3673	ENSP00000300527	ENSP00000296585	ENSG00000142173	ENSG00000164171	32196115	No	No	No
COL6A2_ITGB1	COL6A2	ITGB1	1292	3688	ENSP00000300527	ENSP00000379350	ENSG00000142173	ENSG00000150093	32196115	No	No	No
COL6A3_ITGA1	COL6A3	ITGA1	1293	3672	ENSP00000295550	ENSP00000282588	ENSG00000163359	ENSG00000213949	32196115	No	No	No
COL6A3_ITGA2	COL6A3	ITGA2	1293	3673	ENSP00000295550	ENSP00000296585	ENSG00000163359	ENSG00000164171	32196115	No	No	No
COL6A3_ITGB1	COL6A3	ITGB1	1293	3688	ENSP00000295550	ENSP00000379350	ENSG00000163359	ENSG00000150093	32196115	No	No	No
COL7A1_ITGA2	COL7A1	ITGA2	1294	3673	ENSP00000332371	ENSP00000296585	ENSG00000114270	ENSG00000164171	32196115	No	No	No
COL7A1_ITGB1	COL7A1	ITGB1	1294	3688	ENSP00000332371	ENSP00000379350	ENSG00000114270	ENSG00000150093	32196115	No	No	No
COL8A1_ITGA1	COL8A1	ITGA1	1295	3672	ENSP00000261037	ENSP00000282588	ENSG00000144810	ENSG00000213949	12482545	No	No	No
COL8A1_ITGA2	COL8A1	ITGA2	1295	3673	ENSP00000261037	ENSP00000296585	ENSG00000144810	ENSG00000164171	12482545	No	No	No
COL8A2_SLC4A11	COL8A2	SLC4A11	1296	83959	ENSP00000380901	ENSP00000369399	ENSG00000171812	ENSG00000088836	31691803	No	No	No
COL9A1_ITGB1	COL9A1	ITGB1	1297	3688	ENSP00000349790	ENSP00000379350	ENSG00000112280	ENSG00000150093	32196115	No	No	No
COL9A1_MAG	COL9A1	MAG	1297	4099	ENSP00000349790	ENSP00000376048	ENSG00000112280	ENSG00000105695	2619831932196110	No	No	No
COL9A2_ITGB1	COL9A2	ITGB1	1298	3688	ENSP00000361834	ENSP00000379350	ENSG00000049089	ENSG00000150093	32196115	No	No	No
COL9A2_MAG	COL9A2	MAG	1298	4099	ENSP00000361834	ENSP00000376048	ENSG00000049089	ENSG00000105695	2619831932196110	No	No	No
COL9A3_ITGB1	COL9A3	ITGB1	1299	3688	ENSP00000341640	ENSP00000379350	NA	ENSG00000150093	32196115	No	No	No
COL9A3_MAG	COL9A3	MAG	1299	4099	ENSP00000341640	ENSP00000376048	NA	ENSG00000105695	32196115	No	No	No
COLQ_MUSK	COLQ	MUSK	8292	4593	ENSP00000373298	ENSP00000363571	ENSG00000206561	ENSG00000030304	15159418	No	No	No
COMP_CD36	COMP	CD36	1311	948	ENSP00000222271	ENSP00000399421	ENSG00000105664	ENSG00000135218	30231922	No	No	No
COMP_ITGB1	COMP	ITGB1	1311	3688	ENSP00000222271	ENSP00000379350	ENSG00000105664	ENSG00000150093	32196115	No	No	No
COMP_ITGB3	COMP	ITGB3	1311	3690	ENSP00000222271	ENSP00000452786	ENSG00000105664	ENSG00000259207	32196115	No	Yes	No
CORT_ADRA2A	CORT	ADRA2A	1325	150	ENSP00000366248	ENSP00000280155	ENSG00000241563	ENSG00000150594	32196115	No	Yes	No
CORT_GHSR	CORT	GHSR	1325	2693	ENSP00000366248	ENSP00000241256	ENSG00000241563	ENSG00000121853	11227737	No	No	No
CORT_GRM7	CORT	GRM7	1325	2917	ENSP00000366248	ENSP00000350348	ENSG00000241563	ENSG00000196277	32196115	No	Yes	No
CORT_MRGPRX2	CORT	MRGPRX2	1325	117194	ENSP00000366248	ENSP00000333800	ENSG00000241563	ENSG00000183695	12915402	No	No	No
CORT_MTNR1A	CORT	MTNR1A	1325	4543	ENSP00000366248	ENSP00000302811	ENSG00000241563	ENSG00000168412	32196115	No	No	No
CORT_SSTR1	CORT	SSTR1	1325	6751	ENSP00000366248	ENSP00000267377	ENSG00000241563	ENSG00000139874	9650799	No	No	No
CORT_SSTR2	CORT	SSTR2	1325	6752	ENSP00000366248	ENSP00000350198	ENSG00000241563	ENSG00000180616	10598788	No	No	No
CORT_SSTR3	CORT	SSTR3	1325	6753	ENSP00000366248	ENSP00000480971	ENSG00000241563	ENSG00000278195	10598788	No	No	No
CORT_SSTR4	CORT	SSTR4	1325	6754	ENSP00000366248	ENSP00000255008	ENSG00000241563	ENSG00000132671	10598788	No	No	No
CORT_SSTR5	CORT	SSTR5	1325	6755	ENSP00000366248	ENSP00000293897	ENSG00000241563	ENSG00000162009	9125122	No	No	No
CP_SLC40A1	CP	SLC40A1	1356	30061	ENSP00000264613	ENSP00000261024	ENSG00000047457	ENSG00000138449	24921009	No	Yes	No
CPAMD8_SCTR	CPAMD8	SCTR	27151	6344	ENSP00000402505	ENSP00000019103	ENSG00000160111	ENSG00000080293	1335692	No	No	No
CRH_ADCYAP1R1	CRH	ADCYAP1R1	1392	117	ENSP00000276571	ENSP00000483721	ENSG00000147571	ENSG00000078549	32196115	No	No	No
CRH_ADRB2	CRH	ADRB2	1392	154	ENSP00000276571	ENSP00000305372	ENSG00000147571	ENSG00000169252	32196115	No	No	No
CRH_ADRB3	CRH	ADRB3	1392	155	ENSP00000276571	ENSP00000343782	ENSG00000147571	ENSG00000188778	32196115	No	No	No
CRH_CRHR1	CRH	CRHR1	1392	1394	ENSP00000276571	ENSP00000381333	ENSG00000147571	ENSG00000120088	11123370	No	No	No
CRH_CRHR2	CRH	CRHR2	1392	1395	ENSP00000276571	ENSP00000340943	ENSG00000147571	ENSG00000106113	11123370	No	No	No
CRH_GPR20	CRH	GPR20	1392	2843	ENSP00000276571	ENSP00000366970	ENSG00000147571	ENSG00000204882	32196115	No	No	No
CRH_GPR84	CRH	GPR84	1392	53831	ENSP00000276571	ENSP00000450310	ENSG00000147571	ENSG00000139572	32196115	No	No	No
CRH_MC2R	CRH	MC2R	1392	4158	ENSP00000276571	ENSP00000333821	ENSG00000147571	ENSG00000185231	2619831932196110	No	No	No
CRH_PTH1R	CRH	PTH1R	1392	5745	ENSP00000276571	ENSP00000321999	ENSG00000147571	ENSG00000160801	32196115	No	Yes	No
CRH_RAMP2	CRH	RAMP2	1392	10266	ENSP00000276571	ENSP00000253796	ENSG00000147571	ENSG00000131477	32196115	No	No	No
CRH_RAMP3	CRH	RAMP3	1392	10268	ENSP00000276571	ENSP00000242249	ENSG00000147571	ENSG00000122679	32196115	No	No	No
CRH_TSHR	CRH	TSHR	1392	7253	ENSP00000276571	ENSP00000441235	ENSG00000147571	ENSG00000165409	32196115	No	No	No
CRH_VIPR1	CRH	VIPR1	1392	7433	ENSP00000276571	ENSP00000327246	ENSG00000147571	ENSG00000114812	32196115	No	Yes	No
CRISP2_CATSPER1	CRISP2	CATSPER1	7180	117144	ENSP00000339155	ENSP00000309052	ENSG00000124490	ENSG00000175294	30759213	No	No	No
CRISP3_A1BG	CRISP3	A1BG	10321	1	ENSP00000389026	ENSP00000263100	ENSG00000096006	ENSG00000121410	15461460	No	No	No
CRP_CR1	CRP	CR1	1401	1378	ENSP00000255030	ENSP00000356016	ENSG00000132693	ENSG00000203710	8906746	No	No	No
CRP_OLR1	CRP	OLR1	1401	4973	ENSP00000255030	ENSP00000309124	ENSG00000132693	ENSG00000173391	21821723	No	No	No
CSF1_CSF1R	CSF1	CSF1R	1435	1436	ENSP00000327513	ENSP00000286301	ENSG00000184371	ENSG00000182578	8355686	No	No	No
CSF1_SIRPA	CSF1	SIRPA	1435	140885	ENSP00000327513	ENSP00000382941	ENSG00000184371	ENSG00000198053	32103204	No	Yes	No
CSF2_CSF1R	CSF2	CSF1R	1437	1436	ENSP00000296871	ENSP00000286301	ENSG00000164400	ENSG00000182578	2.61983e+23	No	No	No
CSF2_CSF2RA	CSF2	CSF2RA	1437	1438	ENSP00000296871	ENSP00000394227	ENSG00000164400	ENSG00000198223	2828352	No	No	No
CSF2_CSF2RB	CSF2	CSF2RB	1437	1439	ENSP00000296871	ENSP00000384053	ENSG00000164400	ENSG00000100368	2828352	No	No	No
CSF2_CSF3R	CSF2	CSF3R	1437	1441	ENSP00000296871	ENSP00000362195	ENSG00000164400	ENSG00000119535	11091218	No	Yes	No
CSF2_IL3RA	CSF2	IL3RA	1437	3563	ENSP00000296871	ENSP00000327890	ENSG00000164400	ENSG00000185291	7957082	No	Yes	No
CSF2_ITGA9	CSF2	ITGA9	1437	3680	ENSP00000296871	ENSP00000264741	ENSG00000164400	ENSG00000144668	32196115	No	No	No
CSF2_ITGB1	CSF2	ITGB1	1437	3688	ENSP00000296871	ENSP00000379350	ENSG00000164400	ENSG00000150093	32196115	No	No	No
CSF2_SDC2	CSF2	SDC2	1437	6383	ENSP00000296871	ENSP00000307046	ENSG00000164400	ENSG00000169439	10734053	No	Yes	No
CSF3_CSF1R	CSF3	CSF1R	1440	1436	ENSP00000225474	ENSP00000286301	ENSG00000108342	ENSG00000182578	2.61983e+23	No	No	No
CSF3_CSF3R	CSF3	CSF3R	1440	1441	ENSP00000225474	ENSP00000362195	ENSG00000108342	ENSG00000119535	10364174	No	No	No
CSH1_PRLR	CSH1	PRLR	1442	5618	ENSP00000316416	ENSP00000482954	ENSG00000136488	ENSG00000113494	10966654	No	No	No
CSH2_PRLR	CSH2	PRLR	1443	5618	ENSP00000376623	ENSP00000482954	ENSG00000213218	ENSG00000113494	2619831932196110	No	No	No
CSHL1_GHR	CSHL1	GHR	1444	2690	ENSP00000309524	ENSP00000483403	ENSG00000204414	ENSG00000112964	32196115	No	No	No
CTF1_IL6ST	CTF1	IL6ST	1489	3572	ENSP00000279804	ENSP00000370698	ENSG00000150281	ENSG00000134352	11834704	No	No	No
CTF1_LIFR	CTF1	LIFR	1489	3977	ENSP00000279804	ENSP00000263409	ENSG00000150281	ENSG00000113594	11834704	No	No	No
CTHRC1_FZD3	CTHRC1	FZD3	115908	7976	ENSP00000330523	ENSP00000437489	ENSG00000164932	ENSG00000104290	2619831932196110	No	Yes	No
CTHRC1_FZD5	CTHRC1	FZD5	115908	7855	ENSP00000330523	ENSP00000354607	ENSG00000164932	ENSG00000163251	2619831932196110	No	No	No
CTHRC1_FZD6	CTHRC1	FZD6	115908	8323	ENSP00000330523	ENSP00000351605	ENSG00000164932	ENSG00000164930	2619831932196110	No	No	No
CUBN_LRP2	CUBN	LRP2	8029	4036	ENSP00000367064	ENSP00000263816	ENSG00000107611	NA	11994745	No	Yes	No
CX3CL1_CX3CR1	CX3CL1	CX3CR1	6376	1524	ENSP00000006053	ENSP00000351059	ENSG00000006210	ENSG00000168329	1069915824218470	No	No	No
CXCL1_ACKR1	CXCL1	ACKR1	2919	2532	ENSP00000379110	ENSP00000357103	ENSG00000163739	ENSG00000213088	1069915812734370	No	No	No
CXCL1_ADRA2A	CXCL1	ADRA2A	2919	150	ENSP00000379110	ENSP00000280155	ENSG00000163739	ENSG00000150594	32196115	No	No	No
CXCL1_CXCR1	CXCL1	CXCR1	2919	3577	ENSP00000379110	ENSP00000295683	ENSG00000163739	ENSG00000163464	1.06992e+23	No	No	No
CXCL1_CXCR2	CXCL1	CXCR2	2919	3579	ENSP00000379110	ENSP00000319635	ENSG00000163739	ENSG00000180871	1.06992e+23	No	No	No
CXCL1_GRM7	CXCL1	GRM7	2919	2917	ENSP00000379110	ENSP00000350348	ENSG00000163739	ENSG00000196277	32196115	No	No	No
CXCL1_MTNR1A	CXCL1	MTNR1A	2919	4543	ENSP00000379110	ENSP00000302811	ENSG00000163739	ENSG00000168412	32196115	No	No	No
CXCL10_ADRA2A	CXCL10	ADRA2A	3627	150	ENSP00000305651	ENSP00000280155	ENSG00000169245	ENSG00000150594	32196115	No	No	No
CXCL10_CCR3	CXCL10	CCR3	3627	1232	ENSP00000305651	ENSP00000441600	ENSG00000169245	ENSG00000183625	11110785	No	No	No
CXCL10_CXCR3	CXCL10	CXCR3	3627	2833	ENSP00000305651	ENSP00000362795	ENSG00000169245	ENSG00000186810	1.06992e+22	No	No	No
CXCL10_DPP4	CXCL10	DPP4	3627	1803	ENSP00000305651	ENSP00000353731	ENSG00000169245	ENSG00000197635	24218476	No	No	No
CXCL10_GRM7	CXCL10	GRM7	3627	2917	ENSP00000305651	ENSP00000350348	ENSG00000169245	ENSG00000196277	32196115	No	No	No
CXCL10_MTNR1A	CXCL10	MTNR1A	3627	4543	ENSP00000305651	ENSP00000302811	ENSG00000169245	ENSG00000168412	32196115	No	No	No
CXCL10_SDC4	CXCL10	SDC4	3627	6385	ENSP00000305651	ENSP00000361818	ENSG00000169245	ENSG00000124145	2619831932196110	No	No	No
CXCL11_ACKR1	CXCL11	ACKR1	6373	2532	ENSP00000306884	ENSP00000357103	ENSG00000169248	ENSG00000213088	10699158	No	No	No
CXCL11_ACKR3	CXCL11	ACKR3	6373	57007	ENSP00000306884	ENSP00000272928	ENSG00000169248	ENSG00000144476	27875312	No	No	No
CXCL11_ADRA2A	CXCL11	ADRA2A	6373	150	ENSP00000306884	ENSP00000280155	ENSG00000169248	ENSG00000150594	32196115	No	No	No
CXCL11_CCR3	CXCL11	CCR3	6373	1232	ENSP00000306884	ENSP00000441600	ENSG00000169248	ENSG00000183625	11110785	No	No	No
CXCL11_CXCR3	CXCL11	CXCR3	6373	2833	ENSP00000306884	ENSP00000362795	ENSG00000169248	ENSG00000186810	1069915824218470	No	No	No
CXCL11_DPP4	CXCL11	DPP4	6373	1803	ENSP00000306884	ENSP00000353731	ENSG00000169248	ENSG00000197635	24218476	No	No	No
CXCL11_GRM7	CXCL11	GRM7	6373	2917	ENSP00000306884	ENSP00000350348	ENSG00000169248	ENSG00000196277	32196115	No	No	No
CXCL11_MTNR1A	CXCL11	MTNR1A	6373	4543	ENSP00000306884	ENSP00000302811	ENSG00000169248	ENSG00000168412	32196115	No	Yes	No
CXCL12_ACKR3	CXCL12	ACKR3	6387	57007	ENSP00000379140	ENSP00000272928	ENSG00000107562	ENSG00000144476	16107333	No	No	No
CXCL12_ADRA2A	CXCL12	ADRA2A	6387	150	ENSP00000379140	ENSP00000280155	ENSG00000107562	ENSG00000150594	32196115	No	No	No
CXCL12_AVPR1A	CXCL12	AVPR1A	6387	552	ENSP00000379140	ENSP00000299178	ENSG00000107562	ENSG00000166148	29386406	No	No	No
CXCL12_CCR4	CXCL12	CCR4	6387	1233	ENSP00000379140	ENSP00000332659	ENSG00000107562	ENSG00000183813	32196115	No	No	No
CXCL12_CD4	CXCL12	CD4	6387	920	ENSP00000379140	ENSP00000011653	ENSG00000107562	ENSG00000010610	10600606	Yes	No	No
CXCL12_CXCR3	CXCL12	CXCR3	6387	2833	ENSP00000379140	ENSP00000362795	ENSG00000107562	ENSG00000186810	2.61983e+23	No	No	No
CXCL12_CXCR4	CXCL12	CXCR4	6387	7852	ENSP00000379140	ENSP00000386884	ENSG00000107562	ENSG00000121966	1069915824218470	Yes	Yes	Yes
CXCL12_DPP4	CXCL12	DPP4	6387	1803	ENSP00000379140	ENSP00000353731	ENSG00000107562	ENSG00000197635	30759373	No	No	No
CXCL12_GRM7	CXCL12	GRM7	6387	2917	ENSP00000379140	ENSP00000350348	ENSG00000107562	ENSG00000196277	32196115	No	No	No
CXCL12_ITGB1	CXCL12	ITGB1	6387	3688	ENSP00000379140	ENSP00000379350	ENSG00000107562	ENSG00000150093	18448868	Yes	No	No
CXCL12_MTNR1A	CXCL12	MTNR1A	6387	4543	ENSP00000379140	ENSP00000302811	ENSG00000107562	ENSG00000168412	32196115	No	No	No
CXCL12_SDC4	CXCL12	SDC4	6387	6385	ENSP00000379140	ENSP00000361818	ENSG00000107562	ENSG00000124145	32196115	No	No	No
CXCL13_ACKR4	CXCL13	ACKR4	10563	51554	ENSP00000286758	ENSP00000249887	ENSG00000156234	ENSG00000129048	2421847610706660	No	No	No
CXCL13_ADRA2A	CXCL13	ADRA2A	10563	150	ENSP00000286758	ENSP00000280155	ENSG00000156234	ENSG00000150594	32196115	No	No	No
CXCL13_CCR10	CXCL13	CCR10	10563	2826	ENSP00000286758	ENSP00000332504	ENSG00000156234	ENSG00000184451	10706668	No	No	No
CXCL13_CXCR3	CXCL13	CXCR3	10563	2833	ENSP00000286758	ENSP00000362795	ENSG00000156234	ENSG00000186810	11554781	No	Yes	No
CXCL13_CXCR5	CXCL13	CXCR5	10563	643	ENSP00000286758	ENSP00000292174	ENSG00000156234	ENSG00000160683	1069915824218470	No	No	No
CXCL13_GRM7	CXCL13	GRM7	10563	2917	ENSP00000286758	ENSP00000350348	ENSG00000156234	ENSG00000196277	32196115	No	No	No
CXCL13_MTNR1A	CXCL13	MTNR1A	10563	4543	ENSP00000286758	ENSP00000302811	ENSG00000156234	ENSG00000168412	32196115	No	No	No
CXCL13_OPRD1	CXCL13	OPRD1	10563	4985	ENSP00000286758	ENSP00000234961	ENSG00000156234	ENSG00000116329	32196115	No	No	No
CXCL14_CXCR4	CXCL14	CXCR4	9547	7852	ENSP00000337065	ENSP00000386884	ENSG00000145824	ENSG00000121966	32239134	Yes	No	No
CXCL16_ADRA2A	CXCL16	ADRA2A	58191	150	ENSP00000293778	ENSP00000280155	ENSG00000161921	ENSG00000150594	32196115	No	No	No
CXCL16_CXCR6	CXCL16	CXCR6	58191	10663	ENSP00000293778	ENSP00000395704	ENSG00000161921	ENSG00000172215	14625285	No	Yes	No
CXCL16_GRM7	CXCL16	GRM7	58191	2917	ENSP00000293778	ENSP00000350348	ENSG00000161921	ENSG00000196277	32196115	No	No	No
CXCL16_MTNR1A	CXCL16	MTNR1A	58191	4543	ENSP00000293778	ENSP00000302811	ENSG00000161921	ENSG00000168412	32196115	No	No	No
CXCL17_GPR35	CXCL17	GPR35	284340	2859	ENSP00000472467	ENSP00000411788	ENSG00000189377	ENSG00000178623	25411203	No	No	No
CXCL2_ADRA2A	CXCL2	ADRA2A	2920	150	ENSP00000427279	ENSP00000280155	ENSG00000081041	ENSG00000150594	32196115	No	Yes	No
CXCL2_CXCR1	CXCL2	CXCR1	2920	3577	ENSP00000427279	ENSP00000295683	ENSG00000081041	ENSG00000163464	12964882	No	Yes	No
CXCL2_CXCR2	CXCL2	CXCR2	2920	3579	ENSP00000427279	ENSP00000319635	ENSG00000081041	ENSG00000180871	1069915824218470	No	No	No
CXCL2_DPP4	CXCL2	DPP4	2920	1803	ENSP00000427279	ENSP00000353731	ENSG00000081041	ENSG00000197635	24218476	No	Yes	No
CXCL2_GRM7	CXCL2	GRM7	2920	2917	ENSP00000427279	ENSP00000350348	ENSG00000081041	ENSG00000196277	32196115	No	No	No
CXCL2_MTNR1A	CXCL2	MTNR1A	2920	4543	ENSP00000427279	ENSP00000302811	ENSG00000081041	ENSG00000168412	32196115	No	Yes	No
CXCL2_XCR1	CXCL2	XCR1	2920	2829	ENSP00000427279	ENSP00000310405	ENSG00000081041	ENSG00000173578	10679309	No	Yes	No
CXCL3_ADRA2A	CXCL3	ADRA2A	2921	150	ENSP00000296026	ENSP00000280155	ENSG00000163734	ENSG00000150594	32196115	No	No	No
CXCL3_CXCR1	CXCL3	CXCR1	2921	3577	ENSP00000296026	ENSP00000295683	ENSG00000163734	ENSG00000163464	12964882	No	No	No
CXCL3_CXCR2	CXCL3	CXCR2	2921	3579	ENSP00000296026	ENSP00000319635	ENSG00000163734	ENSG00000180871	1069915824218470	No	No	No
CXCL3_GRM7	CXCL3	GRM7	2921	2917	ENSP00000296026	ENSP00000350348	ENSG00000163734	ENSG00000196277	32196115	No	No	No
CXCL3_MTNR1A	CXCL3	MTNR1A	2921	4543	ENSP00000296026	ENSP00000302811	ENSG00000163734	ENSG00000168412	32196115	No	No	No
CXCL5_ACKR1	CXCL5	ACKR1	6374	2532	ENSP00000296027	ENSP00000357103	ENSG00000163735	ENSG00000213088	1069915813679390	No	No	No
CXCL5_ADRA2A	CXCL5	ADRA2A	6374	150	ENSP00000296027	ENSP00000280155	ENSG00000163735	ENSG00000150594	32196115	No	Yes	No
CXCL5_CXCR1	CXCL5	CXCR1	6374	3577	ENSP00000296027	ENSP00000295683	ENSG00000163735	ENSG00000163464	1069915824218470	No	No	No
CXCL5_CXCR2	CXCL5	CXCR2	6374	3579	ENSP00000296027	ENSP00000319635	ENSG00000163735	ENSG00000180871	1069915824218470	No	No	No
CXCL5_GRM7	CXCL5	GRM7	6374	2917	ENSP00000296027	ENSP00000350348	ENSG00000163735	ENSG00000196277	32196115	No	No	No
CXCL5_MTNR1A	CXCL5	MTNR1A	6374	4543	ENSP00000296027	ENSP00000302811	ENSG00000163735	ENSG00000168412	32196115	No	No	No
CXCL6_ACKR1	CXCL6	ACKR1	6372	2532	ENSP00000226317	ENSP00000357103	ENSG00000124875	ENSG00000213088	10699158	No	No	No
CXCL6_ADRA2A	CXCL6	ADRA2A	6372	150	ENSP00000226317	ENSP00000280155	ENSG00000124875	ENSG00000150594	32196115	No	No	No
CXCL6_CXCR1	CXCL6	CXCR1	6372	3577	ENSP00000226317	ENSP00000295683	ENSG00000124875	ENSG00000163464	1069915824218470	No	No	No
CXCL6_CXCR2	CXCL6	CXCR2	6372	3579	ENSP00000226317	ENSP00000319635	ENSG00000124875	ENSG00000180871	9692902	No	No	No
CXCL6_GRM7	CXCL6	GRM7	6372	2917	ENSP00000226317	ENSP00000350348	ENSG00000124875	ENSG00000196277	32196115	No	No	No
CXCL6_MTNR1A	CXCL6	MTNR1A	6372	4543	ENSP00000226317	ENSP00000302811	ENSG00000124875	ENSG00000168412	32196115	No	No	No
CXCL8_ACKR1	CXCL8	ACKR1	3576	2532	ENSP00000306512	ENSP00000357103	ENSG00000169429	ENSG00000213088	242184769921412	No	No	No
CXCL8_ADRA2A	CXCL8	ADRA2A	3576	150	ENSP00000306512	ENSP00000280155	ENSG00000169429	ENSG00000150594	32196115	No	No	No
CXCL8_CD79A	CXCL8	CD79A	3576	973	ENSP00000306512	ENSP00000221972	ENSG00000169429	ENSG00000105369	32196115	No	No	No
CXCL8_CXCR1	CXCL8	CXCR1	3576	3577	ENSP00000306512	ENSP00000295683	ENSG00000169429	ENSG00000163464	1379593	No	No	No
CXCL8_CXCR2	CXCL8	CXCR2	3576	3579	ENSP00000306512	ENSP00000319635	ENSG00000169429	ENSG00000180871	1379593	No	No	No
CXCL8_GRM7	CXCL8	GRM7	3576	2917	ENSP00000306512	ENSP00000350348	ENSG00000169429	ENSG00000196277	32196115	No	No	No
CXCL8_KDR	CXCL8	KDR	3576	3791	ENSP00000306512	ENSP00000263923	ENSG00000169429	ENSG00000128052	32196115	No	No	No
CXCL8_MTNR1A	CXCL8	MTNR1A	3576	4543	ENSP00000306512	ENSP00000302811	ENSG00000169429	ENSG00000168412	32196115	No	No	No
CXCL8_SDC1	CXCL8	SDC1	3576	6382	ENSP00000306512	ENSP00000370542	ENSG00000169429	ENSG00000115884	12902511	No	No	No
CXCL8_SDC2	CXCL8	SDC2	3576	6383	ENSP00000306512	ENSP00000307046	ENSG00000169429	ENSG00000169439	14527339	No	No	No
CXCL8_SDC3	CXCL8	SDC3	3576	9672	ENSP00000306512	ENSP00000344468	ENSG00000169429	ENSG00000162512	32196115	No	No	No
CXCL9_ADRA2A	CXCL9	ADRA2A	4283	150	ENSP00000354901	ENSP00000280155	ENSG00000138755	ENSG00000150594	32196115	No	No	No
CXCL9_CCR3	CXCL9	CCR3	4283	1232	ENSP00000354901	ENSP00000441600	ENSG00000138755	ENSG00000183625	11110785	No	No	No
CXCL9_CXCR3	CXCL9	CXCR3	4283	2833	ENSP00000354901	ENSP00000362795	ENSG00000138755	ENSG00000186810	1.06992e+22	No	No	No
CXCL9_DPP4	CXCL9	DPP4	4283	1803	ENSP00000354901	ENSP00000353731	ENSG00000138755	ENSG00000197635	24218476	No	No	No
CXCL9_FCGR2A	CXCL9	FCGR2A	4283	2212	ENSP00000354901	ENSP00000271450	ENSG00000138755	ENSG00000143226	32103204	No	No	No
CXCL9_GRM7	CXCL9	GRM7	4283	2917	ENSP00000354901	ENSP00000350348	ENSG00000138755	ENSG00000196277	32196115	No	No	No
CXCL9_KIR2DL3	CXCL9	KIR2DL3	4283	3804	ENSP00000354901	ENSP00000342215	ENSG00000138755	ENSG00000243772	32103204	No	No	No
CXCL9_MTNR1A	CXCL9	MTNR1A	4283	4543	ENSP00000354901	ENSP00000302811	ENSG00000138755	ENSG00000168412	32196115	No	No	No
DCN_EGFR	DCN	EGFR	1634	1956	ENSP00000052754	ENSP00000275493	ENSG00000011465	ENSG00000146648	12105207	Yes	No	No
DCN_ERBB4	DCN	ERBB4	1634	2066	ENSP00000052754	ENSP00000342235	ENSG00000011465	ENSG00000178568	10942781	No	No	No
DCN_MET	DCN	MET	1634	4233	ENSP00000052754	ENSP00000317272	ENSG00000011465	ENSG00000105976	10942781	No	No	No
DEFB1_CCR6	DEFB1	CCR6	1672	1235	ENSP00000297439	ENSP00000383715	ENSG00000164825	ENSG00000112486	20068036	No	No	No
DEFB103A_CCR2	DEFB103A	CCR2	414325	729230	ENSP00000320951	ENSP00000292301	ENSG00000176797	ENSG00000121807	23390582	No	No	No
DEFB103A_CCR6	DEFB103A	CCR6	414325	1235	ENSP00000320951	ENSP00000343952	ENSG00000176797	ENSG00000112486	23390582	No	No	No
DEFB103B_CCR2	DEFB103B	CCR2	55894	729230	ENSP00000324633	ENSP00000292301	ENSG00000177243	ENSG00000121807	23390582	No	No	No
DEFB103B_CCR6	DEFB103B	CCR6	55894	1235	ENSP00000324633	ENSP00000343952	ENSG00000177243	ENSG00000112486	23390582	No	No	No
DEFB106A_CCR2	DEFB106A	CCR2	245909	729230	ENSP00000335307	ENSP00000292301	ENSG00000186579	ENSG00000121807	23938203	No	No	No
DEFB4A_CCR6	DEFB4A	CCR6	1673	1235	ENSP00000303532	ENSP00000343952	ENSG00000171711	ENSG00000112486	20068036	No	No	No
DEFB4A_TLR4	DEFB4A	TLR4	1673	7099	ENSP00000303532	ENSP00000363089	ENSG00000171711	ENSG00000136869	2619831932196110	No	No	No
DEFB4B_CCR6	DEFB4B	CCR6	100289462	1235	ENSP00000424598	ENSP00000343952	ENSG00000177257	ENSG00000112486	26198319	No	No	No
DHH_BOC	DHH	BOC	50846	91653	ENSP00000266991	ENSP00000418663	NA	ENSG00000144857	20519495	No	No	No
DHH_CDON	DHH	CDON	50846	50937	ENSP00000266991	ENSP00000376458	NA	ENSG00000064309	20519495	No	No	No
DHH_HHIP	DHH	HHIP	50846	64399	ENSP00000266991	ENSP00000296575	NA	ENSG00000164161	10050855	No	No	No
DHH_PTCH1	DHH	PTCH1	50846	5727	ENSP00000266991	ENSP00000332353	NA	ENSG00000185920	9811851	No	No	No
DHH_PTCH2	DHH	PTCH2	50846	8643	ENSP00000266991	ENSP00000361266	NA	ENSG00000117425	9811851	No	No	No
DKK1_KREMEN1	DKK1	KREMEN1	22943	83999	ENSP00000363081	ENSP00000331242	ENSG00000107984	ENSG00000183762	12050670	No	No	No
DKK1_KREMEN2	DKK1	KREMEN2	22943	79412	ENSP00000363081	ENSP00000304422	ENSG00000107984	ENSG00000131650	12050670	No	No	No
DKK1_LRP5	DKK1	LRP5	22943	4041	ENSP00000363081	ENSP00000294304	ENSG00000107984	ENSG00000162337	1.1517e+23	No	Yes	No
DKK1_LRP6	DKK1	LRP6	22943	4040	ENSP00000363081	ENSP00000261349	ENSG00000107984	ENSG00000070018	11516963	No	Yes	No
DKK2_KREMEN2	DKK2	KREMEN2	27123	79412	ENSP00000285311	ENSP00000304422	ENSG00000155011	ENSG00000131650	12527209	No	No	No
DKK2_LRP6	DKK2	LRP6	27123	4040	ENSP00000285311	ENSP00000261349	ENSG00000155011	ENSG00000070018	11357136	No	No	No
DKK3_KREMEN1	DKK3	KREMEN1	27122	83999	ENSP00000379762	ENSP00000331242	ENSG00000050165	ENSG00000183762	12527209	No	No	No
DKK4_LRP5	DKK4	LRP5	27121	4041	ENSP00000220812	ENSP00000294304	ENSG00000104371	ENSG00000162337	29925589	No	No	No
DKK4_LRP6	DKK4	LRP6	27121	4040	ENSP00000220812	ENSP00000261349	ENSG00000104371	ENSG00000070018	29925589	No	No	No
DLK1_NOTCH1	DLK1	NOTCH1	8788	4851	ENSP00000340292	ENSP00000277541	ENSG00000185559	NA	22353464	No	No	No
DLK1_NOTCH2	DLK1	NOTCH2	8788	4853	ENSP00000340292	ENSP00000256646	ENSG00000185559	ENSG00000134250	22353464	No	Yes	No
DLK1_NOTCH3	DLK1	NOTCH3	8788	4854	ENSP00000340292	ENSP00000263388	ENSG00000185559	ENSG00000074181	22353464	No	No	No
DLK2_NOTCH1	DLK2	NOTCH1	65989	4851	ENSP00000349893	ENSP00000277541	ENSG00000171462	NA	21419176	No	No	No
DLL1_NOTCH1	DLL1	NOTCH1	28514	4851	ENSP00000355718	ENSP00000277541	ENSG00000198719	NA	22353464	No	Yes	No
DLL1_NOTCH2	DLL1	NOTCH2	28514	4853	ENSP00000355718	ENSP00000256646	ENSG00000198719	ENSG00000134250	10958687	No	Yes	No
DLL1_NOTCH3	DLL1	NOTCH3	28514	4854	ENSP00000355718	ENSP00000263388	ENSG00000198719	ENSG00000074181	12482954	No	Yes	No
DLL1_NOTCH4	DLL1	NOTCH4	28514	4855	ENSP00000355718	ENSP00000364163	ENSG00000198719	ENSG00000204301	22353464	No	No	No
DLL3_NOTCH1	DLL3	NOTCH1	10683	4851	ENSP00000205143	ENSP00000277541	ENSG00000090932	NA	22353464	No	Yes	No
DLL3_NOTCH2	DLL3	NOTCH2	10683	4853	ENSP00000205143	ENSP00000256646	ENSG00000090932	ENSG00000134250	22353464	No	Yes	No
DLL3_NOTCH3	DLL3	NOTCH3	10683	4854	ENSP00000205143	ENSP00000263388	ENSG00000090932	ENSG00000074181	22353464	No	No	No
DLL3_NOTCH4	DLL3	NOTCH4	10683	4855	ENSP00000205143	ENSP00000364163	ENSG00000090932	ENSG00000204301	22353464	No	No	No
DLL4_NOTCH1	DLL4	NOTCH1	54567	4851	ENSP00000249749	ENSP00000277541	ENSG00000128917	NA	22353464	No	Yes	No
DLL4_NOTCH2	DLL4	NOTCH2	54567	4853	ENSP00000249749	ENSP00000256646	ENSG00000128917	ENSG00000134250	22842086	No	Yes	No
DLL4_NOTCH3	DLL4	NOTCH3	54567	4854	ENSP00000249749	ENSP00000263388	ENSG00000128917	ENSG00000074181	18182388	No	Yes	No
DLL4_NOTCH4	DLL4	NOTCH4	54567	4855	ENSP00000249749	ENSP00000364163	ENSG00000128917	ENSG00000204301	16219802	No	Yes	No
DMP1_ITGB3	DMP1	ITGB3	1758	3690	ENSP00000340935	ENSP00000452786	ENSG00000152592	ENSG00000259207	32196115	No	No	No
DMP1_PHEX	DMP1	PHEX	1758	5251	ENSP00000340935	ENSP00000368682	ENSG00000152592	ENSG00000102174	22339660	No	No	No
DRAXIN_DCC	DRAXIN	DCC	374946	1630	ENSP00000294485	ENSP00000389140	ENSG00000162490	ENSG00000187323	29503192	No	No	No
DSC1_DSG1	DSC1	DSG1	1823	1828	ENSP00000257198	ENSP00000257192	ENSG00000134765	ENSG00000134760	27298358	No	No	No
DSC1_DSG2	DSC1	DSG2	1823	1829	ENSP00000257198	ENSP00000261590	ENSG00000134765	ENSG00000046604	27298358	No	No	No
DSC1_DSG3	DSC1	DSG3	1823	1830	ENSP00000257198	ENSP00000257189	ENSG00000134765	ENSG00000134757	27298358	No	No	No
DSC2_DSG1	DSC2	DSG1	1824	1828	ENSP00000280904	ENSP00000257192	ENSG00000134755	ENSG00000134760	27298358	No	No	No
DSC2_DSG2	DSC2	DSG2	1824	1829	ENSP00000280904	ENSP00000261590	ENSG00000134755	ENSG00000046604	27298358	No	No	No
DSC3_DSG1	DSC3	DSG1	1825	1828	ENSP00000353608	ENSP00000257192	ENSG00000134762	ENSG00000134760	27298358	No	No	No
DSC3_DSG2	DSC3	DSG2	1825	1829	ENSP00000353608	ENSP00000261590	ENSG00000134762	ENSG00000046604	27298358	No	No	No
DSC3_DSG3	DSC3	DSG3	1825	1830	ENSP00000353608	ENSP00000257189	ENSG00000134762	ENSG00000134757	27298358	No	No	No
DSCAM_DCC	DSCAM	DCC	1826	1630	ENSP00000383303	ENSP00000389140	ENSG00000171587	ENSG00000187323	19196994	No	No	No
DSPP_ITGB1	DSPP	ITGB1	1834	3688	ENSP00000382213	ENSP00000379350	NA	ENSG00000150093	32196115	No	No	No
EBI3_IL27RA	EBI3	IL27RA	10148	9466	ENSP00000221847	ENSP00000263379	ENSG00000105246	ENSG00000104998	12121660	No	No	No
EBI3_IL6ST	EBI3	IL6ST	10148	3572	ENSP00000221847	ENSP00000370698	ENSG00000105246	ENSG00000134352	22306691	No	Yes	No
EDA_EDA2R	EDA	EDA2R	1896	60401	ENSP00000363680	ENSP00000379365	ENSG00000158813	ENSG00000131080	11039935	No	No	No
EDA_EDAR	EDA	EDAR	1896	10913	ENSP00000363680	ENSP00000258443	ENSG00000158813	ENSG00000135960	11039935	No	No	No
EDIL3_ITGAV	EDIL3	ITGAV	10085	3685	ENSP00000296591	ENSP00000261023	ENSG00000164176	ENSG00000138448	11959660	No	Yes	No
EDIL3_ITGB5	EDIL3	ITGB5	10085	3693	ENSP00000296591	ENSP00000296181	ENSG00000164176	ENSG00000082781	32196115	No	Yes	No
EDN1_ADGRL4	EDN1	ADGRL4	1906	64123	ENSP00000368683	ENSP00000359778	ENSG00000078401	ENSG00000162618	32196115	No	No	No
EDN1_EDNRA	EDN1	EDNRA	1906	1909	ENSP00000368683	ENSP00000315011	ENSG00000078401	ENSG00000151617	7647976	No	Yes	No
EDN1_EDNRB	EDN1	EDNRB	1906	1910	ENSP00000368683	ENSP00000366416	ENSG00000078401	ENSG00000136160	12972292	No	Yes	No
EDN1_KEL	EDN1	KEL	1906	3792	ENSP00000368683	ENSP00000347409	ENSG00000078401	ENSG00000197993	10438732	No	No	No
EDN2_EDNRA	EDN2	EDNRA	1907	1909	ENSP00000361668	ENSP00000315011	ENSG00000127129	ENSG00000151617	2175397	No	No	No
EDN2_EDNRB	EDN2	EDNRB	1907	1910	ENSP00000361668	ENSP00000366416	ENSG00000127129	ENSG00000136160	146590838001158	No	No	No
EDN2_KEL	EDN2	KEL	1907	3792	ENSP00000361668	ENSP00000347409	ENSG00000127129	ENSG00000197993	10438732	No	No	No
EDN3_EDNRA	EDN3	EDNRA	1908	1909	ENSP00000337128	ENSP00000315011	ENSG00000124205	ENSG00000151617	11982704	No	No	No
EDN3_EDNRB	EDN3	EDNRB	1908	1910	ENSP00000337128	ENSP00000366416	ENSG00000124205	ENSG00000136160	11982704	No	No	No
EDN3_KEL	EDN3	KEL	1908	3792	ENSP00000337128	ENSP00000347409	ENSG00000124205	ENSG00000197993	10438732	No	No	No
EFEMP1_EGFR	EFEMP1	EGFR	2202	1956	ENSP00000378058	ENSP00000275493	ENSG00000115380	ENSG00000146648	19804359	No	No	No
EFEMP2_AQP1	EFEMP2	AQP1	30008	358	ENSP00000309953	ENSP00000311165	ENSG00000172638	ENSG00000240583	16189514	No	No	No
EFEMP2_PLSCR4	EFEMP2	PLSCR4	30008	57088	ENSP00000309953	ENSP00000347038	ENSG00000172638	ENSG00000114698	16189514	No	No	No
EFNA1_EPHA1	EFNA1	EPHA1	1942	2041	ENSP00000357392	ENSP00000275815	ENSG00000169242	ENSG00000146904	1111474215114340	No	No	No
EFNA1_EPHA10	EFNA1	EPHA10	1942	284656	ENSP00000357392	ENSP00000362139	ENSG00000169242	ENSG00000183317	11114742	No	No	No
EFNA1_EPHA2	EFNA1	EPHA2	1942	1969	ENSP00000357392	ENSP00000351209	ENSG00000169242	ENSG00000142627	1111474215114340	No	No	No
EFNA1_EPHA3	EFNA1	EPHA3	1942	2042	ENSP00000357392	ENSP00000337451	ENSG00000169242	ENSG00000044524	1111474215114340	No	No	No
EFNA1_EPHA4	EFNA1	EPHA4	1942	2043	ENSP00000357392	ENSP00000281821	ENSG00000169242	ENSG00000116106	1111474215114340	No	No	No
EFNA1_EPHA5	EFNA1	EPHA5	1942	2044	ENSP00000357392	ENSP00000480763	ENSG00000169242	ENSG00000145242	1111474215114340	No	No	No
EFNA1_EPHA6	EFNA1	EPHA6	1942	285220	ENSP00000357392	ENSP00000374323	ENSG00000169242	ENSG00000080224	11114742	No	No	No
EFNA1_EPHA7	EFNA1	EPHA7	1942	2045	ENSP00000357392	ENSP00000358309	ENSG00000169242	ENSG00000135333	1111474215114340	No	No	No
EFNA1_EPHA8	EFNA1	EPHA8	1942	2046	ENSP00000357392	ENSP00000166244	ENSG00000169242	ENSG00000070886	1111474215114340	No	No	No
EFNA1_EPHB1	EFNA1	EPHB1	1942	2047	ENSP00000357392	ENSP00000381097	ENSG00000169242	ENSG00000154928	8755474	No	No	No
EFNA1_EPHB6	EFNA1	EPHB6	1942	2051	ENSP00000357392	ENSP00000481994	ENSG00000169242	ENSG00000106123	32196115	No	No	No
EFNA2_EPHA1	EFNA2	EPHA1	1943	2041	ENSP00000215368	ENSP00000275815	ENSG00000099617	ENSG00000146904	15114347	No	No	No
EFNA2_EPHA10	EFNA2	EPHA10	1943	284656	ENSP00000215368	ENSP00000362139	ENSG00000099617	ENSG00000183317	11114742	No	No	No
EFNA2_EPHA2	EFNA2	EPHA2	1943	1969	ENSP00000215368	ENSP00000351209	ENSG00000099617	ENSG00000142627	1111474215114340	No	No	No
EFNA2_EPHA3	EFNA2	EPHA3	1943	2042	ENSP00000215368	ENSP00000337451	ENSG00000099617	ENSG00000044524	1111474215114340	No	No	No
EFNA2_EPHA4	EFNA2	EPHA4	1943	2043	ENSP00000215368	ENSP00000281821	ENSG00000099617	ENSG00000116106	1111474215114340	No	No	No
EFNA2_EPHA5	EFNA2	EPHA5	1943	2044	ENSP00000215368	ENSP00000480763	ENSG00000099617	ENSG00000145242	1111474215114340	No	No	No
EFNA2_EPHA6	EFNA2	EPHA6	1943	285220	ENSP00000215368	ENSP00000374323	ENSG00000099617	ENSG00000080224	11114742	No	No	No
EFNA2_EPHA7	EFNA2	EPHA7	1943	2045	ENSP00000215368	ENSP00000358309	ENSG00000099617	ENSG00000135333	1111474215114340	No	No	No
EFNA2_EPHA8	EFNA2	EPHA8	1943	2046	ENSP00000215368	ENSP00000166244	ENSG00000099617	ENSG00000070886	1111474215114340	No	No	No
EFNA3_EPHA1	EFNA3	EPHA1	1944	2041	ENSP00000357393	ENSP00000275815	ENSG00000143590	ENSG00000146904	1111474215114340	No	No	No
EFNA3_EPHA10	EFNA3	EPHA10	1944	284656	ENSP00000357393	ENSP00000362139	ENSG00000143590	ENSG00000183317	11114742	No	No	No
EFNA3_EPHA2	EFNA3	EPHA2	1944	1969	ENSP00000357393	ENSP00000351209	ENSG00000143590	ENSG00000142627	1111474215114340	No	No	No
EFNA3_EPHA3	EFNA3	EPHA3	1944	2042	ENSP00000357393	ENSP00000337451	ENSG00000143590	ENSG00000044524	1111474215114340	No	No	No
EFNA3_EPHA4	EFNA3	EPHA4	1944	2043	ENSP00000357393	ENSP00000281821	ENSG00000143590	ENSG00000116106	1111474215114340	No	No	No
EFNA3_EPHA5	EFNA3	EPHA5	1944	2044	ENSP00000357393	ENSP00000480763	ENSG00000143590	ENSG00000145242	1111474215114340	No	No	No
EFNA3_EPHA6	EFNA3	EPHA6	1944	285220	ENSP00000357393	ENSP00000374323	ENSG00000143590	ENSG00000080224	11114742	No	No	No
EFNA3_EPHA7	EFNA3	EPHA7	1944	2045	ENSP00000357393	ENSP00000358309	ENSG00000143590	ENSG00000135333	1111474215114340	No	No	No
EFNA3_EPHA8	EFNA3	EPHA8	1944	2046	ENSP00000357393	ENSP00000166244	ENSG00000143590	ENSG00000070886	1111474215114340	No	No	No
EFNA3_EPHB1	EFNA3	EPHB1	1944	2047	ENSP00000357393	ENSP00000381097	ENSG00000143590	ENSG00000154928	9330863	No	No	No
EFNA3_EPHB6	EFNA3	EPHB6	1944	2051	ENSP00000357393	ENSP00000481994	ENSG00000143590	ENSG00000106123	32196115	No	No	No
EFNA4_EPHA1	EFNA4	EPHA1	1945	2041	ENSP00000414378	ENSP00000275815	ENSG00000243364	ENSG00000146904	1111474215114340	No	No	No
EFNA4_EPHA10	EFNA4	EPHA10	1945	284656	ENSP00000414378	ENSP00000362139	ENSG00000243364	ENSG00000183317	11114742	No	No	No
EFNA4_EPHA2	EFNA4	EPHA2	1945	1969	ENSP00000414378	ENSP00000351209	ENSG00000243364	ENSG00000142627	1111474215114340	No	No	No
EFNA4_EPHA3	EFNA4	EPHA3	1945	2042	ENSP00000414378	ENSP00000337451	ENSG00000243364	ENSG00000044524	8.75547e+22	No	No	No
EFNA4_EPHA4	EFNA4	EPHA4	1945	2043	ENSP00000414378	ENSP00000281821	ENSG00000243364	ENSG00000116106	1111474215114340	No	No	No
EFNA4_EPHA5	EFNA4	EPHA5	1945	2044	ENSP00000414378	ENSP00000480763	ENSG00000243364	ENSG00000145242	1111474215114340	No	No	No
EFNA4_EPHA6	EFNA4	EPHA6	1945	285220	ENSP00000414378	ENSP00000374323	ENSG00000243364	ENSG00000080224	11114742	No	No	No
EFNA4_EPHA7	EFNA4	EPHA7	1945	2045	ENSP00000414378	ENSP00000358309	ENSG00000243364	ENSG00000135333	1111474215114340	No	No	No
EFNA4_EPHA8	EFNA4	EPHA8	1945	2046	ENSP00000414378	ENSP00000166244	ENSG00000243364	ENSG00000070886	1111474215114340	No	No	No
EFNA5_EPHA1	EFNA5	EPHA1	1946	2041	ENSP00000328777	ENSP00000275815	ENSG00000184349	ENSG00000146904	1111474215114340	No	No	No
EFNA5_EPHA10	EFNA5	EPHA10	1946	284656	ENSP00000328777	ENSP00000362139	ENSG00000184349	ENSG00000183317	11114742	No	No	No
EFNA5_EPHA2	EFNA5	EPHA2	1946	1969	ENSP00000328777	ENSP00000351209	ENSG00000184349	ENSG00000142627	1111474215114340	No	No	No
EFNA5_EPHA3	EFNA5	EPHA3	1946	2042	ENSP00000328777	ENSP00000337451	ENSG00000184349	ENSG00000044524	1111474215114340	No	No	No
EFNA5_EPHA4	EFNA5	EPHA4	1946	2043	ENSP00000328777	ENSP00000281821	ENSG00000184349	ENSG00000116106	1111474215114340	No	No	No
EFNA5_EPHA5	EFNA5	EPHA5	1946	2044	ENSP00000328777	ENSP00000480763	ENSG00000184349	ENSG00000145242	1111474215114340	No	No	No
EFNA5_EPHA6	EFNA5	EPHA6	1946	285220	ENSP00000328777	ENSP00000374323	ENSG00000184349	ENSG00000080224	11114742	No	No	No
EFNA5_EPHA7	EFNA5	EPHA7	1946	2045	ENSP00000328777	ENSP00000358309	ENSG00000184349	ENSG00000135333	1111474215114340	No	No	No
EFNA5_EPHA8	EFNA5	EPHA8	1946	2046	ENSP00000328777	ENSP00000166244	ENSG00000184349	ENSG00000070886	1111474215114340	No	No	No
EFNA5_EPHB1	EFNA5	EPHB1	1946	2047	ENSP00000328777	ENSP00000381097	ENSG00000184349	ENSG00000154928	9245480	No	No	No
EFNA5_EPHB2	EFNA5	EPHB2	1946	2048	ENSP00000328777	ENSP00000363763	ENSG00000184349	ENSG00000133216	15107857	No	No	No
EFNA5_EPHB6	EFNA5	EPHB6	1946	2051	ENSP00000328777	ENSP00000481994	ENSG00000184349	ENSG00000106123	2619831932196110	No	No	No
EFNB1_EPHA4	EFNB1	EPHA4	1947	2043	ENSP00000204961	ENSP00000281821	ENSG00000090776	ENSG00000116106	15114347	No	No	No
EFNB1_EPHA6	EFNB1	EPHA6	1947	285220	ENSP00000204961	ENSP00000374323	ENSG00000090776	ENSG00000080224	32196115	No	No	No
EFNB1_EPHB1	EFNB1	EPHB1	1947	2047	ENSP00000204961	ENSP00000381097	ENSG00000090776	ENSG00000154928	1111474215114340	No	No	No
EFNB1_EPHB2	EFNB1	EPHB2	1947	2048	ENSP00000204961	ENSP00000363763	ENSG00000090776	ENSG00000133216	1111474215114340	No	No	No
EFNB1_EPHB3	EFNB1	EPHB3	1947	2049	ENSP00000204961	ENSP00000332118	ENSG00000090776	ENSG00000182580	1111474215114340	No	No	No
EFNB1_EPHB4	EFNB1	EPHB4	1947	2050	ENSP00000204961	ENSP00000350896	ENSG00000090776	ENSG00000196411	1111474215114340	No	No	No
EFNB1_EPHB6	EFNB1	EPHB6	1947	2051	ENSP00000204961	ENSP00000481994	ENSG00000090776	ENSG00000106123	1111474215114340	No	No	No
EFNB1_ERBB2	EFNB1	ERBB2	1947	2064	ENSP00000204961	ENSP00000269571	ENSG00000090776	ENSG00000141736	22279592	No	No	No
EFNB2_EPHA3	EFNB2	EPHA3	1948	2042	ENSP00000245323	ENSP00000337451	NA	ENSG00000044524	8559144	No	Yes	No
EFNB2_EPHA4	EFNB2	EPHA4	1948	2043	ENSP00000245323	ENSP00000281821	NA	ENSG00000116106	15114347	No	Yes	No
EFNB2_EPHA6	EFNB2	EPHA6	1948	285220	ENSP00000245323	ENSP00000374323	NA	ENSG00000080224	10648835	No	No	No
EFNB2_EPHB1	EFNB2	EPHB1	1948	2047	ENSP00000245323	ENSP00000381097	NA	ENSG00000154928	15114347	No	No	No
EFNB2_EPHB2	EFNB2	EPHB2	1948	2048	ENSP00000245323	ENSP00000363763	NA	ENSG00000133216	15114347	No	Yes	No
EFNB2_EPHB3	EFNB2	EPHB3	1948	2049	ENSP00000245323	ENSP00000332118	NA	ENSG00000182580	15114347	No	No	No
EFNB2_EPHB4	EFNB2	EPHB4	1948	2050	ENSP00000245323	ENSP00000350896	NA	ENSG00000196411	15114347	No	Yes	No
EFNB2_EPHB6	EFNB2	EPHB6	1948	2051	ENSP00000245323	ENSP00000481994	NA	ENSG00000106123	15114347	No	Yes	No
EFNB2_GRM1	EFNB2	GRM1	1948	2911	ENSP00000245323	ENSP00000354896	NA	ENSG00000152822	15745950	No	Yes	No
EFNB2_GRM5	EFNB2	GRM5	1948	2915	ENSP00000245323	ENSP00000306138	NA	ENSG00000168959	15745950	No	No	No
EFNB2_PECAM1	EFNB2	PECAM1	1948	5175	ENSP00000245323	ENSP00000457421	NA	ENSG00000261371	16357318	No	Yes	No
EFNB2_RHBDL2	EFNB2	RHBDL2	1948	54933	ENSP00000245323	ENSP00000289248	NA	ENSG00000158315	15047175	No	No	No
EFNB3_EPHA4	EFNB3	EPHA4	1949	2043	ENSP00000226091	ENSP00000281821	ENSG00000108947	ENSG00000116106	1209421415114340	No	No	No
EFNB3_EPHB1	EFNB3	EPHB1	1949	2047	ENSP00000226091	ENSP00000381097	ENSG00000108947	ENSG00000154928	1111474215114340	No	No	No
EFNB3_EPHB2	EFNB3	EPHB2	1949	2048	ENSP00000226091	ENSP00000363763	ENSG00000108947	ENSG00000133216	1111474215114340	No	No	No
EFNB3_EPHB3	EFNB3	EPHB3	1949	2049	ENSP00000226091	ENSP00000332118	ENSG00000108947	ENSG00000182580	1111474215114340	No	No	No
EFNB3_EPHB4	EFNB3	EPHB4	1949	2050	ENSP00000226091	ENSP00000350896	ENSG00000108947	ENSG00000196411	8755474	No	No	No
EFNB3_EPHB6	EFNB3	EPHB6	1949	2051	ENSP00000226091	ENSP00000481994	ENSG00000108947	ENSG00000106123	1111474215114340	No	No	No
EFNB3_RHBDL2	EFNB3	RHBDL2	1949	54933	ENSP00000226091	ENSP00000289248	ENSG00000108947	ENSG00000158315	15047175	No	No	No
EGF_ADRB2	EGF	ADRB2	1950	154	ENSP00000265171	ENSP00000305372	ENSG00000138798	ENSG00000169252	32196115	No	No	No
EGF_AXL	EGF	AXL	1950	558	ENSP00000265171	ENSP00000301178	ENSG00000138798	ENSG00000167601	27775700	No	Yes	No
EGF_CAV1	EGF	CAV1	1950	857	ENSP00000265171	ENSP00000339191	ENSG00000138798	ENSG00000105974	32196115	No	No	No
EGF_EGFR	EGF	EGFR	1950	1956	ENSP00000265171	ENSP00000275493	ENSG00000138798	ENSG00000146648	12093292	No	Yes	No
EGF_ERBB2	EGF	ERBB2	1950	2064	ENSP00000265171	ENSP00000269571	ENSG00000138798	ENSG00000141736	12093292	No	No	No
EGF_ERBB3	EGF	ERBB3	1950	2065	ENSP00000265171	ENSP00000267101	ENSG00000138798	ENSG00000065361	12093292	No	Yes	No
EGF_ERBB4	EGF	ERBB4	1950	2066	ENSP00000265171	ENSP00000342235	ENSG00000138798	ENSG00000178568	9305636	No	No	No
EGF_FSHR	EGF	FSHR	1950	2492	ENSP00000265171	ENSP00000384708	ENSG00000138798	ENSG00000170820	32196115	No	No	No
EGF_LDLR	EGF	LDLR	1950	3949	ENSP00000265171	ENSP00000454071	ENSG00000138798	ENSG00000130164	32196115	No	Yes	No
EGF_LRP2	EGF	LRP2	1950	4036	ENSP00000265171	ENSP00000263816	ENSG00000138798	NA	32196115	No	No	No
EGF_NRP1	EGF	NRP1	1950	8829	ENSP00000265171	ENSP00000265371	ENSG00000138798	ENSG00000099250	24556756	No	Yes	No
EGF_PLD2	EGF	PLD2	1950	5338	ENSP00000265171	ENSP00000263088	ENSG00000138798	ENSG00000129219	9837959	No	No	No
EGF_RHBDL2	EGF	RHBDL2	1950	54933	ENSP00000265171	ENSP00000289248	ENSG00000138798	ENSG00000158315	21494248	No	No	No
EPGN_EGFR	EPGN	EGFR	255324	1956	ENSP00000411898	ENSP00000275493	ENSG00000182585	ENSG00000146648	28988771	No	No	No
EPO_EPHB4	EPO	EPHB4	2056	2050	ENSP00000252723	ENSP00000350896	ENSG00000130427	ENSG00000196411	26481148	No	No	No
EPO_EPOR	EPO	EPOR	2056	2057	ENSP00000252723	ENSP00000222139	ENSG00000130427	ENSG00000187266	1.69823e+22	No	Yes	No
EREG_EGFR	EREG	EGFR	2069	1956	ENSP00000244869	ENSP00000275493	ENSG00000124882	ENSG00000146648	8626392	Yes	No	No
EREG_ERBB2	EREG	ERBB2	2069	2064	ENSP00000244869	ENSP00000269571	ENSG00000124882	ENSG00000141736	32196115	No	Yes	No
EREG_ERBB3	EREG	ERBB3	2069	2065	ENSP00000244869	ENSP00000267101	ENSG00000124882	ENSG00000065361	32196115	No	No	No
EREG_ERBB4	EREG	ERBB4	2069	2066	ENSP00000244869	ENSP00000342235	ENSG00000124882	ENSG00000178568	9419975	No	No	No
F10_F3	F10	F3	2159	2152	ENSP00000364709	ENSP00000334145	ENSG00000126218	ENSG00000117525	2619831932196110	No	No	No
F10_ITGAM	F10	ITGAM	2159	3684	ENSP00000364709	ENSP00000441691	ENSG00000126218	ENSG00000169896	32196115	No	No	No
F10_ITGB2	F10	ITGB2	2159	3689	ENSP00000364709	ENSP00000380948	ENSG00000126218	ENSG00000160255	15350525	No	No	No
F11_GP1BA	F11	GP1BA	2160	2811	ENSP00000384957	ENSP00000329380	ENSG00000088926	ENSG00000185245	11696542	No	Yes	No
F12_CD93	F12	CD93	2161	22918	ENSP00000253496	ENSP00000246006	ENSG00000131187	ENSG00000125810	11204562	No	Yes	No
F12_GP1BA	F12	GP1BA	2161	2811	ENSP00000253496	ENSP00000329380	ENSG00000131187	ENSG00000185245	10801853	No	No	No
F13A1_ITGA4	F13A1	ITGA4	2162	3676	ENSP00000264870	ENSP00000380227	ENSG00000124491	ENSG00000115232	10816592	No	No	No
F13A1_ITGA9	F13A1	ITGA9	2162	3680	ENSP00000264870	ENSP00000264741	ENSG00000124491	ENSG00000144668	10816592	No	No	No
F13A1_ITGB1	F13A1	ITGB1	2162	3688	ENSP00000264870	ENSP00000379350	ENSG00000124491	ENSG00000150093	10816592	No	No	No
F2_F2R	F2	F2R	2147	2149	ENSP00000308541	ENSP00000321326	ENSG00000180210	ENSG00000181104	10978167	No	No	No
F2_F2RL1	F2	F2RL1	2147	2150	ENSP00000308541	ENSP00000296677	ENSG00000180210	ENSG00000164251	11356985	No	No	No
F2_F2RL2	F2	F2RL2	2147	2151	ENSP00000308541	ENSP00000296641	ENSG00000180210	ENSG00000164220	11356985	No	No	No
F2_F2RL3	F2	F2RL3	2147	9002	ENSP00000308541	ENSP00000248076	ENSG00000180210	ENSG00000127533	12732212	No	No	No
F2_GP1BA	F2	GP1BA	2147	2811	ENSP00000308541	ENSP00000329380	ENSG00000180210	ENSG00000185245	2933256	No	No	No
F2_GP1BB	F2	GP1BB	2147	2812	ENSP00000308541	ENSP00000383382	ENSG00000180210	ENSG00000203618	32196115	No	No	No
F2_GP9	F2	GP9	2147	2815	ENSP00000308541	ENSP00000303942	ENSG00000180210	ENSG00000169704	2207326	No	No	No
F2_ITGA2B	F2	ITGA2B	2147	3674	ENSP00000308541	ENSP00000262407	ENSG00000180210	ENSG00000005961	11487023	No	No	No
F2_THBD	F2	THBD	2147	7056	ENSP00000308541	ENSP00000366307	ENSG00000180210	ENSG00000178726	7615164	No	No	No
F7_F3	F7	F3	2155	2152	ENSP00000364731	ENSP00000334145	ENSG00000057593	ENSG00000117525	12787023	No	No	No
F8_ASGR2	F8	ASGR2	2157	433	ENSP00000353393	ENSP00000347140	ENSG00000185010	ENSG00000161944	15946216	No	No	No
F8_LDLR	F8	LDLR	2157	3949	ENSP00000353393	ENSP00000454071	ENSG00000185010	ENSG00000130164	15840700	No	Yes	No
F8_LRP1	F8	LRP1	2157	4035	ENSP00000353393	ENSP00000243077	ENSG00000185010	ENSG00000123384	11560943	No	No	No
F9_LRP1	F9	LRP1	2158	4035	ENSP00000218099	ENSP00000243077	ENSG00000101981	ENSG00000123384	11560943	No	No	No
FABP5_RXRA	FABP5	RXRA	2171	6256	ENSP00000297258	ENSP00000419692	ENSG00000164687	ENSG00000186350	32196115	No	No	No
FADD_ABCA1	FADD	ABCA1	8772	19	ENSP00000301838	ENSP00000363868	ENSG00000168040	ENSG00000165029	12235128	No	Yes	No
FADD_FAS	FADD	FAS	8772	355	ENSP00000301838	ENSP00000347979	ENSG00000168040	ENSG00000026103	19118384	No	Yes	No
FADD_TRADD	FADD	TRADD	8772	8717	ENSP00000301838	ENSP00000341268	ENSG00000168040	ENSG00000102871	8565075	No	No	No
FADD_TRAF2	FADD	TRAF2	8772	7186	ENSP00000301838	ENSP00000247668	ENSG00000168040	ENSG00000127191	8565075	No	Yes	No
FAM3C_GLRA2	FAM3C	GLRA2	10447	2742	ENSP00000353025	ENSP00000218075	ENSG00000196937	ENSG00000101958	32103204	No	No	No
FAM3C_LAMP1	FAM3C	LAMP1	10447	3916	ENSP00000353025	ENSP00000333298	ENSG00000196937	ENSG00000185896	32103204	No	No	No
FARP2_PLXNA1	FARP2	PLXNA1	9855	5361	ENSP00000264042	ENSP00000377061	ENSG00000006607	ENSG00000114554	32196115	No	No	No
FARP2_PLXNA2	FARP2	PLXNA2	9855	5362	ENSP00000264042	ENSP00000356000	ENSG00000006607	ENSG00000076356	32196115	No	No	No
FARP2_PLXNA3	FARP2	PLXNA3	9855	55558	ENSP00000264042	ENSP00000358696	ENSG00000006607	ENSG00000130827	32196115	No	No	No
FARP2_PLXNA4	FARP2	PLXNA4	9855	91584	ENSP00000264042	ENSP00000352882	ENSG00000006607	ENSG00000221866	32196115	No	No	No
FASLG_FAS	FASLG	FAS	356	355	ENSP00000356694	ENSP00000347979	ENSG00000117560	ENSG00000026103	9126929	No	Yes	No
FASLG_TNFRSF10B	FASLG	TNFRSF10B	356	8795	ENSP00000356694	ENSP00000276431	ENSG00000117560	ENSG00000120889	32103204	No	No	No
FASLG_TNFRSF1A	FASLG	TNFRSF1A	356	7132	ENSP00000356694	ENSP00000162749	ENSG00000117560	ENSG00000067182	3219611532103200	No	Yes	No
FASLG_TNFRSF6B	FASLG	TNFRSF6B	356	8771	ENSP00000356694	ENSP00000359013	ENSG00000117560	ENSG00000243509	14697332	No	No	No
FAT4_DCHS1	FAT4	DCHS1	79633	8642	ENSP00000377862	ENSP00000299441	ENSG00000196159	ENSG00000166341	24056717	No	No	No
FBLN1_ITGB1	FBLN1	ITGB1	2192	3688	ENSP00000331544	ENSP00000379350	ENSG00000077942	ENSG00000150093	2527614	No	No	No
FBLN2_ITGB3	FBLN2	ITGB3	2199	3690	ENSP00000384169	ENSP00000452786	ENSG00000163520	ENSG00000259207	10848816	No	No	No
FBN1_ITGA5	FBN1	ITGA5	2200	3678	ENSP00000325527	ENSP00000293379	ENSG00000166147	ENSG00000161638	20686071	No	No	No
FBN1_ITGAV	FBN1	ITGAV	2200	3685	ENSP00000325527	ENSP00000261023	ENSG00000166147	ENSG00000138448	20686071	No	No	No
FBN1_ITGB1	FBN1	ITGB1	2200	3688	ENSP00000325527	ENSP00000379350	ENSG00000166147	ENSG00000150093	20686071	No	No	No
FBN1_ITGB3	FBN1	ITGB3	2200	3690	ENSP00000325527	ENSP00000452786	ENSG00000166147	ENSG00000259207	20686071	No	No	No
FBN1_ITGB6	FBN1	ITGB6	2200	3694	ENSP00000325527	ENSP00000283249	ENSG00000166147	ENSG00000115221	32196115	No	No	No
FCN2_LRP1	FCN2	LRP1	2220	4035	ENSP00000291744	ENSP00000243077	ENSG00000160339	ENSG00000123384	21054788	No	No	No
FGA_CDH5	FGA	CDH5	2243	1003	ENSP00000306361	ENSP00000344115	NA	ENSG00000179776	11900554	No	No	No
FGA_ITGA2B	FGA	ITGA2B	2243	3674	ENSP00000306361	ENSP00000262407	NA	ENSG00000005961	11460491	No	No	No
FGA_ITGA5	FGA	ITGA5	2243	3678	ENSP00000306361	ENSP00000293379	NA	ENSG00000161638	15031111	No	No	No
FGA_ITGAD	FGA	ITGAD	2243	3681	ENSP00000306361	ENSP00000373854	NA	ENSG00000156886	32196115	No	No	No
FGA_ITGAM	FGA	ITGAM	2243	3684	ENSP00000306361	ENSP00000441691	NA	ENSG00000169896	16601240	No	No	No
FGA_ITGAV	FGA	ITGAV	2243	3685	ENSP00000306361	ENSP00000261023	NA	ENSG00000138448	15031111	No	No	No
FGA_ITGAX	FGA	ITGAX	2243	3687	ENSP00000306361	ENSP00000454623	NA	ENSG00000140678	4062888	No	No	No
FGA_ITGB1	FGA	ITGB1	2243	3688	ENSP00000306361	ENSP00000379350	NA	ENSG00000150093	15031111	No	No	No
FGA_ITGB2	FGA	ITGB2	2243	3689	ENSP00000306361	ENSP00000380948	NA	ENSG00000160255	4062888	No	No	No
FGA_ITGB3	FGA	ITGB3	2243	3690	ENSP00000306361	ENSP00000452786	NA	ENSG00000259207	11460491	No	No	No
FGA_PLAUR	FGA	PLAUR	2243	5329	ENSP00000306361	ENSP00000339328	NA	ENSG00000011422	32196115	No	No	No
FGA_TLR4	FGA	TLR4	2243	7099	ENSP00000306361	ENSP00000363089	NA	ENSG00000136869	32196115	No	No	No
FGB_ITGA2B	FGB	ITGA2B	2244	3674	ENSP00000306099	ENSP00000262407	ENSG00000171564	ENSG00000005961	2018974	No	No	No
FGB_ITGA5	FGB	ITGA5	2244	3678	ENSP00000306099	ENSP00000293379	ENSG00000171564	ENSG00000161638	2619831932196110	No	No	No
FGB_ITGAM	FGB	ITGAM	2244	3684	ENSP00000306099	ENSP00000441691	ENSG00000171564	ENSG00000169896	16601240	No	No	No
FGB_ITGAV	FGB	ITGAV	2244	3685	ENSP00000306099	ENSP00000261023	ENSG00000171564	ENSG00000138448	15031111	No	No	No
FGB_ITGB1	FGB	ITGB1	2244	3688	ENSP00000306099	ENSP00000379350	ENSG00000171564	ENSG00000150093	15031111	No	No	No
FGB_ITGB2	FGB	ITGB2	2244	3689	ENSP00000306099	ENSP00000380948	ENSG00000171564	ENSG00000160255	16601240	No	No	No
FGB_ITGB3	FGB	ITGB3	2244	3690	ENSP00000306099	ENSP00000452786	ENSG00000171564	ENSG00000259207	32196115	No	No	No
FGB_TLR4	FGB	TLR4	2244	7099	ENSP00000306099	ENSP00000363089	ENSG00000171564	ENSG00000136869	32196115	No	No	No
FGF1_CD44	FGF1	CD44	2246	960	ENSP00000480791	ENSP00000398632	ENSG00000113578	ENSG00000026508	29812912	No	Yes	No
FGF1_EGFR	FGF1	EGFR	2246	1956	ENSP00000480791	ENSP00000275493	ENSG00000113578	ENSG00000146648	32196115	No	No	No
FGF1_FGFR1	FGF1	FGFR1	2246	2260	ENSP00000480791	ENSP00000393312	ENSG00000113578	ENSG00000077782	16597617	No	Yes	No
FGF1_FGFR2	FGF1	FGFR2	2246	2263	ENSP00000480791	ENSP00000410294	ENSG00000113578	ENSG00000066468	16597617	No	Yes	No
FGF1_FGFR3	FGF1	FGFR3	2246	2261	ENSP00000480791	ENSP00000339824	ENSG00000113578	ENSG00000068078	16597617	No	No	No
FGF1_FGFR4	FGF1	FGFR4	2246	2264	ENSP00000480791	ENSP00000292408	ENSG00000113578	ENSG00000160867	16597617	No	No	No
FGF1_FGFRL1	FGF1	FGFRL1	2246	53834	ENSP00000480791	ENSP00000381498	ENSG00000113578	ENSG00000127418	32196115	No	No	No
FGF1_NRP1	FGF1	NRP1	2246	8829	ENSP00000480791	ENSP00000265371	ENSG00000113578	ENSG00000099250	15695515	No	Yes	No
FGF1_TGFBR3	FGF1	TGFBR3	2246	7049	ENSP00000480791	ENSP00000212355	ENSG00000113578	ENSG00000069702	32103204	No	Yes	No
FGF10_FGFR1	FGF10	FGFR1	2255	2260	ENSP00000264664	ENSP00000393312	ENSG00000070193	ENSG00000077782	16597617	No	Yes	No
FGF10_FGFR2	FGF10	FGFR2	2255	2263	ENSP00000264664	ENSP00000410294	ENSG00000070193	ENSG00000066468	16597617	No	Yes	No
FGF10_FGFRL1	FGF10	FGFRL1	2255	53834	ENSP00000264664	ENSP00000381498	ENSG00000070193	ENSG00000127418	19920134	No	No	No
FGF11_FGFR1	FGF11	FGFR1	2256	2260	ENSP00000293829	ENSP00000393312	ENSG00000161958	ENSG00000077782	16597617	No	No	No
FGF11_FGFR2	FGF11	FGFR2	2256	2263	ENSP00000293829	ENSP00000410294	ENSG00000161958	ENSG00000066468	16597617	No	No	No
FGF11_FGFR3	FGF11	FGFR3	2256	2261	ENSP00000293829	ENSP00000339824	ENSG00000161958	ENSG00000068078	16597617	No	No	No
FGF11_FGFR4	FGF11	FGFR4	2256	2264	ENSP00000293829	ENSP00000292408	ENSG00000161958	ENSG00000160867	16597617	No	No	No
FGF12_FGFR1	FGF12	FGFR1	2257	2260	ENSP00000413496	ENSP00000393312	ENSG00000114279	ENSG00000077782	16597617	No	No	No
FGF12_FGFR2	FGF12	FGFR2	2257	2263	ENSP00000413496	ENSP00000410294	ENSG00000114279	ENSG00000066468	16597617	No	No	No
FGF12_FGFR3	FGF12	FGFR3	2257	2261	ENSP00000413496	ENSP00000339824	ENSG00000114279	ENSG00000068078	16597617	No	No	No
FGF12_FGFR4	FGF12	FGFR4	2257	2264	ENSP00000413496	ENSP00000292408	ENSG00000114279	ENSG00000160867	16597617	No	No	No
FGF13_EGFR	FGF13	EGFR	2258	1956	ENSP00000322390	ENSP00000275493	ENSG00000129682	ENSG00000146648	32196115	No	Yes	No
FGF13_FGFR1	FGF13	FGFR1	2258	2260	ENSP00000322390	ENSP00000393312	ENSG00000129682	ENSG00000077782	16597617	No	Yes	No
FGF13_FGFR2	FGF13	FGFR2	2258	2263	ENSP00000322390	ENSP00000410294	ENSG00000129682	ENSG00000066468	16597617	No	Yes	No
FGF13_FGFR3	FGF13	FGFR3	2258	2261	ENSP00000322390	ENSP00000339824	ENSG00000129682	ENSG00000068078	16597617	No	Yes	No
FGF13_FGFR4	FGF13	FGFR4	2258	2264	ENSP00000322390	ENSP00000292408	ENSG00000129682	ENSG00000160867	16597617	No	Yes	No
FGF13_SCN5A	FGF13	SCN5A	2258	6331	ENSP00000322390	ENSP00000410257	ENSG00000129682	ENSG00000183873	21817159	No	No	No
FGF13_SCN8A	FGF13	SCN8A	2258	6334	ENSP00000322390	ENSP00000346534	ENSG00000129682	ENSG00000196876	15282281	No	No	No
FGF14_FGFR1	FGF14	FGFR1	2259	2260	ENSP00000365301	ENSP00000393312	ENSG00000102466	ENSG00000077782	16597617	No	No	No
FGF14_FGFR2	FGF14	FGFR2	2259	2263	ENSP00000365301	ENSP00000410294	ENSG00000102466	ENSG00000066468	16597617	No	No	No
FGF14_FGFR3	FGF14	FGFR3	2259	2261	ENSP00000365301	ENSP00000339824	ENSG00000102466	ENSG00000068078	16597617	No	No	No
FGF14_FGFR4	FGF14	FGFR4	2259	2264	ENSP00000365301	ENSP00000292408	ENSG00000102466	ENSG00000160867	16597617	No	No	No
FGF16_FGFR1	FGF16	FGFR1	8823	2260	ENSP00000399324	ENSP00000393312	ENSG00000196468	ENSG00000077782	16597617	No	No	No
FGF16_FGFR2	FGF16	FGFR2	8823	2263	ENSP00000399324	ENSP00000410294	ENSG00000196468	ENSG00000066468	16597617	No	No	No
FGF16_FGFR3	FGF16	FGFR3	8823	2261	ENSP00000399324	ENSP00000339824	ENSG00000196468	ENSG00000068078	16597617	No	No	No
FGF16_FGFR4	FGF16	FGFR4	8823	2264	ENSP00000399324	ENSP00000292408	ENSG00000196468	ENSG00000160867	16597617	No	No	No
FGF17_FGFR1	FGF17	FGFR1	8822	2260	ENSP00000352414	ENSP00000393312	ENSG00000158815	ENSG00000077782	16597617	No	No	No
FGF17_FGFR2	FGF17	FGFR2	8822	2263	ENSP00000352414	ENSP00000410294	ENSG00000158815	ENSG00000066468	16597617	No	No	No
FGF17_FGFR3	FGF17	FGFR3	8822	2261	ENSP00000352414	ENSP00000339824	ENSG00000158815	ENSG00000068078	16597617	No	No	No
FGF17_FGFR4	FGF17	FGFR4	8822	2264	ENSP00000352414	ENSP00000292408	ENSG00000158815	ENSG00000160867	16597617	No	No	No
FGF18_FGFR1	FGF18	FGFR1	8817	2260	ENSP00000274625	ENSP00000393312	ENSG00000156427	ENSG00000077782	16597617	No	No	No
FGF18_FGFR2	FGF18	FGFR2	8817	2263	ENSP00000274625	ENSP00000410294	ENSG00000156427	ENSG00000066468	16597617	No	No	No
FGF18_FGFR3	FGF18	FGFR3	8817	2261	ENSP00000274625	ENSP00000339824	ENSG00000156427	ENSG00000068078	16597617	No	No	No
FGF18_FGFR4	FGF18	FGFR4	8817	2264	ENSP00000274625	ENSP00000292408	ENSG00000156427	ENSG00000160867	16597617	Yes	No	No
FGF19_FGFR1	FGF19	FGFR1	9965	2260	ENSP00000294312	ENSP00000393312	ENSG00000162344	ENSG00000077782	16597617	No	No	No
FGF19_FGFR2	FGF19	FGFR2	9965	2263	ENSP00000294312	ENSP00000410294	ENSG00000162344	ENSG00000066468	16597617	No	No	No
FGF19_FGFR3	FGF19	FGFR3	9965	2261	ENSP00000294312	ENSP00000339824	ENSG00000162344	ENSG00000068078	16597617	No	No	No
FGF19_FGFR4	FGF19	FGFR4	9965	2264	ENSP00000294312	ENSP00000292408	ENSG00000162344	ENSG00000160867	16597617	No	Yes	No
FGF19_KLB	FGF19	KLB	9965	152831	ENSP00000294312	ENSP00000257408	ENSG00000162344	ENSG00000134962	22442730	No	No	No
FGF2_CD44	FGF2	CD44	2247	960	ENSP00000264498	ENSP00000398632	ENSG00000138685	ENSG00000026508	7532176	Yes	Yes	Yes
FGF2_FGFR1	FGF2	FGFR1	2247	2260	ENSP00000264498	ENSP00000393312	ENSG00000138685	ENSG00000077782	16597617	No	Yes	No
FGF2_FGFR2	FGF2	FGFR2	2247	2263	ENSP00000264498	ENSP00000410294	ENSG00000138685	ENSG00000066468	16597617	No	Yes	No
FGF2_FGFR3	FGF2	FGFR3	2247	2261	ENSP00000264498	ENSP00000339824	ENSG00000138685	ENSG00000068078	16597617	No	Yes	No
FGF2_FGFR4	FGF2	FGFR4	2247	2264	ENSP00000264498	ENSP00000292408	ENSG00000138685	ENSG00000160867	16597617	Yes	Yes	Yes
FGF2_FGFRL1	FGF2	FGFRL1	2247	53834	ENSP00000264498	ENSP00000381498	ENSG00000138685	ENSG00000127418	11418238	No	No	No
FGF2_GPC4	FGF2	GPC4	2247	2239	ENSP00000264498	ENSP00000359864	ENSG00000138685	ENSG00000076716	11066092	No	No	No
FGF2_NRP1	FGF2	NRP1	2247	8829	ENSP00000264498	ENSP00000265371	ENSG00000138685	ENSG00000099250	15695515	Yes	No	No
FGF2_SDC1	FGF2	SDC1	2247	6382	ENSP00000264498	ENSP00000370542	ENSG00000138685	ENSG00000115884	16982797	No	No	No
FGF2_SDC2	FGF2	SDC2	2247	6383	ENSP00000264498	ENSP00000307046	ENSG00000138685	ENSG00000169439	11015614	No	Yes	No
FGF2_SDC3	FGF2	SDC3	2247	9672	ENSP00000264498	ENSP00000344468	ENSG00000138685	ENSG00000162512	16982797	No	No	No
FGF2_SDC4	FGF2	SDC4	2247	6385	ENSP00000264498	ENSP00000361818	ENSG00000138685	ENSG00000124145	9012653	No	No	No
FGF20_FGFR1	FGF20	FGFR1	26281	2260	ENSP00000180166	ENSP00000393312	ENSG00000078579	ENSG00000077782	16597617	No	No	No
FGF20_FGFR2	FGF20	FGFR2	26281	2263	ENSP00000180166	ENSP00000410294	ENSG00000078579	ENSG00000066468	16597617	No	No	No
FGF20_FGFR3	FGF20	FGFR3	26281	2261	ENSP00000180166	ENSP00000339824	ENSG00000078579	ENSG00000068078	16597617	No	No	No
FGF20_FGFR4	FGF20	FGFR4	26281	2264	ENSP00000180166	ENSP00000292408	ENSG00000078579	ENSG00000160867	2619831932196110	No	No	No
FGF21_FGFR1	FGF21	FGFR1	26291	2260	ENSP00000471477	ENSP00000393312	ENSG00000105550	ENSG00000077782	16597617	No	Yes	No
FGF21_FGFR2	FGF21	FGFR2	26291	2263	ENSP00000471477	ENSP00000410294	ENSG00000105550	ENSG00000066468	16597617	No	No	No
FGF21_FGFR3	FGF21	FGFR3	26291	2261	ENSP00000471477	ENSP00000339824	ENSG00000105550	ENSG00000068078	16597617	No	Yes	No
FGF21_FGFR4	FGF21	FGFR4	26291	2264	ENSP00000471477	ENSP00000292408	ENSG00000105550	ENSG00000160867	22442730	No	Yes	No
FGF21_KLB	FGF21	KLB	26291	152831	ENSP00000471477	ENSP00000257408	ENSG00000105550	ENSG00000134962	22442730	No	No	No
FGF22_FGFR1	FGF22	FGFR1	27006	2260	ENSP00000215530	ENSP00000393312	ENSG00000070388	ENSG00000077782	16597617	No	No	No
FGF22_FGFR2	FGF22	FGFR2	27006	2263	ENSP00000215530	ENSP00000410294	ENSG00000070388	ENSG00000066468	16597617	No	No	No
FGF23_FGFR1	FGF23	FGFR1	8074	2260	ENSP00000237837	ENSP00000393312	ENSG00000118972	ENSG00000077782	16597617	No	No	No
FGF23_FGFR2	FGF23	FGFR2	8074	2263	ENSP00000237837	ENSP00000410294	ENSG00000118972	ENSG00000066468	16597617	No	Yes	No
FGF23_FGFR3	FGF23	FGFR3	8074	2261	ENSP00000237837	ENSP00000339824	ENSG00000118972	ENSG00000068078	16597617	No	No	No
FGF23_FGFR4	FGF23	FGFR4	8074	2264	ENSP00000237837	ENSP00000292408	ENSG00000118972	ENSG00000160867	16597617	No	Yes	No
FGF23_KL	FGF23	KL	8074	9365	ENSP00000237837	ENSP00000369442	ENSG00000118972	ENSG00000133116	30451736	No	No	No
FGF23_PHEX	FGF23	PHEX	8074	5251	ENSP00000237837	ENSP00000368682	ENSG00000118972	ENSG00000102174	11409890	No	Yes	No
FGF3_FGFR1	FGF3	FGFR1	2248	2260	ENSP00000334122	ENSP00000393312	ENSG00000186895	ENSG00000077782	16597617	No	No	No
FGF3_FGFR2	FGF3	FGFR2	2248	2263	ENSP00000334122	ENSP00000410294	ENSG00000186895	ENSG00000066468	16597617	No	No	No
FGF3_FGFR3	FGF3	FGFR3	2248	2261	ENSP00000334122	ENSP00000339824	ENSG00000186895	ENSG00000068078	8663044	No	No	No
FGF3_FGFR4	FGF3	FGFR4	2248	2264	ENSP00000334122	ENSP00000292408	ENSG00000186895	ENSG00000160867	8663044	No	No	No
FGF4_FGFR1	FGF4	FGFR1	2249	2260	ENSP00000168712	ENSP00000393312	ENSG00000075388	ENSG00000077782	16597617	No	Yes	No
FGF4_FGFR2	FGF4	FGFR2	2249	2263	ENSP00000168712	ENSP00000410294	ENSG00000075388	ENSG00000066468	16597617	No	No	No
FGF4_FGFR3	FGF4	FGFR3	2249	2261	ENSP00000168712	ENSP00000339824	ENSG00000075388	ENSG00000068078	16597617	No	No	No
FGF4_FGFR4	FGF4	FGFR4	2249	2264	ENSP00000168712	ENSP00000292408	ENSG00000075388	ENSG00000160867	16597617	No	No	No
FGF4_NRP1	FGF4	NRP1	2249	8829	ENSP00000168712	ENSP00000265371	ENSG00000075388	ENSG00000099250	16597617	No	No	No
FGF5_FGFR1	FGF5	FGFR1	2250	2260	ENSP00000311697	ENSP00000393312	ENSG00000138675	ENSG00000077782	16597617	No	No	No
FGF5_FGFR2	FGF5	FGFR2	2250	2263	ENSP00000311697	ENSP00000410294	ENSG00000138675	ENSG00000066468	16597617	No	No	No
FGF5_FGFR3	FGF5	FGFR3	2250	2261	ENSP00000311697	ENSP00000339824	ENSG00000138675	ENSG00000068078	16597617	No	No	No
FGF5_FGFR4	FGF5	FGFR4	2250	2264	ENSP00000311697	ENSP00000292408	ENSG00000138675	ENSG00000160867	16597617	No	No	No
FGF6_FGFR1	FGF6	FGFR1	2251	2260	ENSP00000228837	ENSP00000393312	ENSG00000111241	ENSG00000077782	16597617	No	No	No
FGF6_FGFR2	FGF6	FGFR2	2251	2263	ENSP00000228837	ENSP00000410294	ENSG00000111241	ENSG00000066468	16597617	No	No	No
FGF6_FGFR3	FGF6	FGFR3	2251	2261	ENSP00000228837	ENSP00000339824	ENSG00000111241	ENSG00000068078	16597617	No	No	No
FGF6_FGFR4	FGF6	FGFR4	2251	2264	ENSP00000228837	ENSP00000292408	ENSG00000111241	ENSG00000160867	16597617	No	No	No
FGF6_SDC4	FGF6	SDC4	2251	6385	ENSP00000228837	ENSP00000361818	ENSG00000111241	ENSG00000124145	32196115	No	No	No
FGF7_FGFR1	FGF7	FGFR1	2252	2260	ENSP00000267843	ENSP00000393312	ENSG00000140285	ENSG00000077782	16597617	No	Yes	No
FGF7_FGFR2	FGF7	FGFR2	2252	2263	ENSP00000267843	ENSP00000410294	ENSG00000140285	ENSG00000066468	16597617	No	Yes	No
FGF7_FGFR3	FGF7	FGFR3	2252	2261	ENSP00000267843	ENSP00000339824	ENSG00000140285	ENSG00000068078	8663044	No	Yes	No
FGF7_FGFR4	FGF7	FGFR4	2252	2264	ENSP00000267843	ENSP00000292408	ENSG00000140285	ENSG00000160867	7680645	Yes	Yes	Yes
FGF7_NRP1	FGF7	NRP1	2252	8829	ENSP00000267843	ENSP00000265371	ENSG00000140285	ENSG00000099250	16597617	Yes	Yes	Yes
FGF8_FGFR1	FGF8	FGFR1	2253	2260	ENSP00000321797	ENSP00000393312	ENSG00000107831	ENSG00000077782	16597617	No	No	No
FGF8_FGFR2	FGF8	FGFR2	2253	2263	ENSP00000321797	ENSP00000410294	ENSG00000107831	ENSG00000066468	16597617	No	No	No
FGF8_FGFR3	FGF8	FGFR3	2253	2261	ENSP00000321797	ENSP00000339824	ENSG00000107831	ENSG00000068078	16597617	No	No	No
FGF8_FGFR4	FGF8	FGFR4	2253	2264	ENSP00000321797	ENSP00000292408	ENSG00000107831	ENSG00000160867	16597617	No	No	No
FGF8_FGFRL1	FGF8	FGFRL1	2253	53834	ENSP00000321797	ENSP00000381498	ENSG00000107831	ENSG00000127418	23112089	No	No	No
FGF9_FGFR1	FGF9	FGFR1	2254	2260	ENSP00000371790	ENSP00000393312	ENSG00000102678	ENSG00000077782	16597617	No	Yes	No
FGF9_FGFR2	FGF9	FGFR2	2254	2263	ENSP00000371790	ENSP00000410294	ENSG00000102678	ENSG00000066468	16597617	No	Yes	No
FGF9_FGFR3	FGF9	FGFR3	2254	2261	ENSP00000371790	ENSP00000339824	ENSG00000102678	ENSG00000068078	16597617	No	Yes	No
FGF9_FGFR4	FGF9	FGFR4	2254	2264	ENSP00000371790	ENSP00000292408	ENSG00000102678	ENSG00000160867	16597617	No	Yes	No
FGG_ITGA2B	FGG	ITGA2B	2266	3674	ENSP00000336829	ENSP00000262407	ENSG00000171557	ENSG00000005961	2018974	No	No	No
FGG_ITGA5	FGG	ITGA5	2266	3678	ENSP00000336829	ENSP00000293379	ENSG00000171557	ENSG00000161638	2619831932196110	No	No	No
FGG_ITGAV	FGG	ITGAV	2266	3685	ENSP00000336829	ENSP00000261023	ENSG00000171557	ENSG00000138448	2619831932196110	No	No	No
FGG_ITGB1	FGG	ITGB1	2266	3688	ENSP00000336829	ENSP00000379350	ENSG00000171557	ENSG00000150093	15031111	No	No	No
FGG_ITGB2	FGG	ITGB2	2266	3689	ENSP00000336829	ENSP00000380948	ENSG00000171557	ENSG00000160255	16601240	No	No	No
FGG_ITGB3	FGG	ITGB3	2266	3690	ENSP00000336829	ENSP00000452786	ENSG00000171557	ENSG00000259207	32196115	No	No	No
FGG_TLR4	FGG	TLR4	2266	7099	ENSP00000336829	ENSP00000363089	ENSG00000171557	ENSG00000136869	32196115	No	No	No
FGL1_EGFR	FGL1	EGFR	2267	1956	ENSP00000381133	ENSP00000275493	ENSG00000104760	ENSG00000146648	24768768	No	No	No
FLT3LG_FLT3	FLT3LG	FLT3	2323	2322	ENSP00000469613	ENSP00000241453	ENSG00000090554	ENSG00000122025	9651358	No	No	No
FN1_C5AR1	FN1	C5AR1	2335	728	ENSP00000346839	ENSP00000347197	ENSG00000115414	ENSG00000197405	32196115	No	No	No
FN1_CD44	FN1	CD44	2335	960	ENSP00000346839	ENSP00000398632	ENSG00000115414	ENSG00000026508	1730778	Yes	No	No
FN1_CD79A	FN1	CD79A	2335	973	ENSP00000346839	ENSP00000221972	ENSG00000115414	ENSG00000105369	32196115	Yes	No	No
FN1_COL13A1	FN1	COL13A1	2335	1305	ENSP00000346839	ENSP00000381949	ENSG00000115414	ENSG00000197467	11956183	No	No	No
FN1_DPP4	FN1	DPP4	2335	1803	ENSP00000346839	ENSP00000353731	ENSG00000115414	ENSG00000197635	12716896	No	No	No
FN1_FLT4	FN1	FLT4	2335	2324	ENSP00000346839	ENSP00000261937	ENSG00000115414	ENSG00000037280	15389531	No	No	No
FN1_IL17RC	FN1	IL17RC	2335	84818	ENSP00000346839	ENSP00000295981	ENSG00000115414	ENSG00000163702	32196115	No	No	No
FN1_ITGA2	FN1	ITGA2	2335	3673	ENSP00000346839	ENSP00000296585	ENSG00000115414	ENSG00000164171	7688313	No	No	No
FN1_ITGA2B	FN1	ITGA2B	2335	3674	ENSP00000346839	ENSP00000262407	ENSG00000115414	ENSG00000005961	8663002	No	No	No
FN1_ITGA3	FN1	ITGA3	2335	3675	ENSP00000346839	ENSP00000007722	ENSG00000115414	ENSG00000005884	9733622	Yes	No	No
FN1_ITGA4	FN1	ITGA4	2335	3676	ENSP00000346839	ENSP00000380227	ENSG00000115414	ENSG00000115232	9842903	No	No	No
FN1_ITGA5	FN1	ITGA5	2335	3678	ENSP00000346839	ENSP00000293379	ENSG00000115414	ENSG00000161638	23154389	No	No	No
FN1_ITGA6	FN1	ITGA6	2335	3655	ENSP00000346839	ENSP00000386896	ENSG00000115414	ENSG00000091409	32196115	Yes	No	No
FN1_ITGA8	FN1	ITGA8	2335	8516	ENSP00000346839	ENSP00000367316	ENSG00000115414	ENSG00000077943	7626807	No	No	No
FN1_ITGA9	FN1	ITGA9	2335	3680	ENSP00000346839	ENSP00000264741	ENSG00000115414	ENSG00000144668	11839764	No	No	No
FN1_ITGAV	FN1	ITGAV	2335	3685	ENSP00000346839	ENSP00000261023	ENSG00000115414	ENSG00000138448	23154389	Yes	No	No
FN1_ITGB1	FN1	ITGB1	2335	3688	ENSP00000346839	ENSP00000379350	ENSG00000115414	ENSG00000150093	7626807	Yes	No	No
FN1_ITGB3	FN1	ITGB3	2335	3690	ENSP00000346839	ENSP00000452786	ENSG00000115414	ENSG00000259207	11423542	No	No	No
FN1_ITGB6	FN1	ITGB6	2335	3694	ENSP00000346839	ENSP00000283249	ENSG00000115414	ENSG00000115221	1532572	Yes	No	No
FN1_ITGB7	FN1	ITGB7	2335	3695	ENSP00000346839	ENSP00000267082	ENSG00000115414	ENSG00000139626	1372909	No	No	No
FN1_ITGB8	FN1	ITGB8	2335	3696	ENSP00000346839	ENSP00000222573	ENSG00000115414	ENSG00000105855	7542940	No	No	No
FN1_MAG	FN1	MAG	2335	4099	ENSP00000346839	ENSP00000376048	ENSG00000115414	ENSG00000105695	11423128	No	No	No
FN1_NT5E	FN1	NT5E	2335	4907	ENSP00000346839	ENSP00000257770	ENSG00000115414	ENSG00000135318	9361795	No	No	No
FN1_PLAUR	FN1	PLAUR	2335	5329	ENSP00000346839	ENSP00000339328	ENSG00000115414	ENSG00000011422	2413022	No	No	No
FN1_ROBO4	FN1	ROBO4	2335	54538	ENSP00000346839	ENSP00000304945	ENSG00000115414	ENSG00000154133	1972721	No	No	No
FN1_SDC2	FN1	SDC2	2335	6383	ENSP00000346839	ENSP00000307046	ENSG00000115414	ENSG00000169439	10772816	No	No	No
FN1_TMPRSS6	FN1	TMPRSS6	2335	164656	ENSP00000346839	ENSP00000371211	ENSG00000115414	ENSG00000187045	2619831932196110	No	No	No
FN1_TNFRSF11B	FN1	TNFRSF11B	2335	4982	ENSP00000346839	ENSP00000297350	ENSG00000115414	ENSG00000164761	15799029	No	No	No
FN1_TSHR	FN1	TSHR	2335	7253	ENSP00000346839	ENSP00000441235	ENSG00000115414	ENSG00000165409	11981027	No	No	No
FSHB_ADCYAP1R1	FSHB	ADCYAP1R1	2488	117	ENSP00000416606	ENSP00000483721	ENSG00000131808	ENSG00000078549	32196115	No	No	No
FSHB_ADRB2	FSHB	ADRB2	2488	154	ENSP00000416606	ENSP00000305372	ENSG00000131808	ENSG00000169252	32196115	No	No	No
FSHB_ADRB3	FSHB	ADRB3	2488	155	ENSP00000416606	ENSP00000343782	ENSG00000131808	ENSG00000188778	32196115	No	No	No
FSHB_FSHR	FSHB	FSHR	2488	2492	ENSP00000416606	ENSP00000384708	ENSG00000131808	ENSG00000170820	2126341	No	No	No
FSHB_GPR20	FSHB	GPR20	2488	2843	ENSP00000416606	ENSP00000366970	ENSG00000131808	ENSG00000204882	32196115	No	No	No
FSHB_GPR84	FSHB	GPR84	2488	53831	ENSP00000416606	ENSP00000450310	ENSG00000131808	ENSG00000139572	32196115	No	No	No
FSHB_PTH1R	FSHB	PTH1R	2488	5745	ENSP00000416606	ENSP00000321999	ENSG00000131808	ENSG00000160801	32196115	No	No	No
FSHB_RAMP2	FSHB	RAMP2	2488	10266	ENSP00000416606	ENSP00000253796	ENSG00000131808	ENSG00000131477	32196115	No	No	No
FSHB_RAMP3	FSHB	RAMP3	2488	10268	ENSP00000416606	ENSP00000242249	ENSG00000131808	ENSG00000122679	32196115	No	No	No
FSHB_TSHR	FSHB	TSHR	2488	7253	ENSP00000416606	ENSP00000441235	ENSG00000131808	ENSG00000165409	32196115	No	No	No
FSHB_VIPR1	FSHB	VIPR1	2488	7433	ENSP00000416606	ENSP00000327246	ENSG00000131808	ENSG00000114812	32196115	No	No	No
FST_BMPR1B	FST	BMPR1B	10468	658	ENSP00000256759	ENSP00000401907	ENSG00000134363	ENSG00000138696	32196115	No	No	No
FST_BMPR2	FST	BMPR2	10468	659	ENSP00000256759	ENSP00000363708	ENSG00000134363	ENSG00000204217	32196115	No	No	No
FST_HJV	FST	HJV	10468	148738	ENSP00000256759	ENSP00000337014	ENSG00000134363	ENSG00000168509	32196115	No	No	No
FYN_SPN	FYN	SPN	2534	6693	ENSP00000346671	ENSP00000353238	ENSG00000010810	ENSG00000197471	8910342	No	Yes	No
FYN_THY1	FYN	THY1	2534	7070	ENSP00000346671	ENSP00000284240	ENSG00000010810	ENSG00000154096	25416548	No	Yes	No
GAD1_GRM4	GAD1	GRM4	2571	2914	ENSP00000350928	ENSP00000440556	ENSG00000128683	ENSG00000124493	32196115	No	No	No
GAL_ADRA2A	GAL	ADRA2A	51083	150	ENSP00000265643	ENSP00000280155	ENSG00000069482	ENSG00000150594	32196115	No	No	No
GAL_GALR1	GAL	GALR1	51083	2587	ENSP00000265643	ENSP00000299727	ENSG00000069482	ENSG00000166573	11481429	No	No	No
GAL_GALR2	GAL	GALR2	51083	8811	ENSP00000265643	ENSP00000329684	ENSG00000069482	ENSG00000182687	9880084	No	No	No
GAL_GALR3	GAL	GALR3	51083	8484	ENSP00000265643	ENSP00000249041	ENSG00000069482	ENSG00000128310	9722565	No	No	No
GAL_GPR151	GAL	GPR151	51083	134391	ENSP00000265643	ENSP00000308733	ENSG00000069482	ENSG00000173250	15111018	No	No	No
GAL_GRM7	GAL	GRM7	51083	2917	ENSP00000265643	ENSP00000350348	ENSG00000069482	ENSG00000196277	32196115	No	No	No
GAL_MTNR1A	GAL	MTNR1A	51083	4543	ENSP00000265643	ENSP00000302811	ENSG00000069482	ENSG00000168412	32196115	No	No	No
GALP_GALR1	GALP	GALR1	85569	2587	ENSP00000349884	ENSP00000299727	ENSG00000197487	ENSG00000166573	10689365	No	No	No
GALP_GALR2	GALP	GALR2	85569	8811	ENSP00000349884	ENSP00000329684	ENSG00000197487	ENSG00000182687	15944009	No	No	No
GALP_GALR3	GALP	GALR3	85569	8484	ENSP00000349884	ENSP00000249041	ENSG00000197487	ENSG00000128310	9832121	No	No	No
GAS6_AXL	GAS6	AXL	2621	558	ENSP00000331831	ENSP00000301178	ENSG00000183087	ENSG00000167601	7854420	No	Yes	No
GAS6_MERTK	GAS6	MERTK	2621	10461	ENSP00000331831	ENSP00000295408	ENSG00000183087	ENSG00000153208	9160883	No	Yes	No
GAS6_TYRO3	GAS6	TYRO3	2621	7301	ENSP00000331831	ENSP00000263798	ENSG00000183087	ENSG00000092445	7867073	No	Yes	No
GAST_CCKBR	GAST	CCKBR	2520	887	ENSP00000331358	ENSP00000335544	ENSG00000184502	ENSG00000110148	7681836	No	No	No
GC_LRP2	GC	LRP2	2638	4036	ENSP00000421725	ENSP00000263816	ENSG00000145321	NA	18194670	No	No	No
GCG_ADCYAP1R1	GCG	ADCYAP1R1	2641	117	ENSP00000387662	ENSP00000483721	ENSG00000115263	ENSG00000078549	32196115	No	No	No
GCG_ADRB2	GCG	ADRB2	2641	154	ENSP00000387662	ENSP00000305372	ENSG00000115263	ENSG00000169252	32196115	No	No	No
GCG_ADRB3	GCG	ADRB3	2641	155	ENSP00000387662	ENSP00000343782	ENSG00000115263	ENSG00000188778	32196115	No	No	No
GCG_DPP4	GCG	DPP4	2641	1803	ENSP00000387662	ENSP00000353731	ENSG00000115263	ENSG00000197635	16517403	No	No	No
GCG_GCGR	GCG	GCGR	2641	2642	ENSP00000387662	ENSP00000383558	ENSG00000115263	ENSG00000215644	12529935	No	No	No
GCG_GLP1R	GCG	GLP1R	2641	2740	ENSP00000387662	ENSP00000362353	ENSG00000115263	ENSG00000112164	11116211	No	No	No
GCG_GLP2R	GCG	GLP2R	2641	9340	ENSP00000387662	ENSP00000262441	ENSG00000115263	ENSG00000065325	9990065	No	No	No
GCG_GPR20	GCG	GPR20	2641	2843	ENSP00000387662	ENSP00000366970	ENSG00000115263	ENSG00000204882	32196115	No	No	No
GCG_GPR84	GCG	GPR84	2641	53831	ENSP00000387662	ENSP00000450310	ENSG00000115263	ENSG00000139572	32196115	No	No	No
GCG_PTH1R	GCG	PTH1R	2641	5745	ENSP00000387662	ENSP00000321999	ENSG00000115263	ENSG00000160801	32196115	No	No	No
GCG_RAMP2	GCG	RAMP2	2641	10266	ENSP00000387662	ENSP00000253796	ENSG00000115263	ENSG00000131477	32196115	No	No	No
GCG_RAMP3	GCG	RAMP3	2641	10268	ENSP00000387662	ENSP00000242249	ENSG00000115263	ENSG00000122679	19886671	No	No	No
GCG_TSHR	GCG	TSHR	2641	7253	ENSP00000387662	ENSP00000441235	ENSG00000115263	ENSG00000165409	32196115	No	No	No
GCG_VIPR1	GCG	VIPR1	2641	7433	ENSP00000387662	ENSP00000327246	ENSG00000115263	ENSG00000114812	32196115	No	No	No
GDF1_ACVR1B	GDF1	ACVR1B	2657	91	ENSP00000247005	ENSP00000442656	ENSG00000130283	ENSG00000135503	32196115	No	No	No
GDF1_ACVR2A	GDF1	ACVR2A	2657	92	ENSP00000247005	ENSP00000241416	ENSG00000130283	ENSG00000121989	24798330	No	No	No
GDF1_ACVR2B	GDF1	ACVR2B	2657	93	ENSP00000247005	ENSP00000340361	ENSG00000130283	ENSG00000114739	32196115	No	No	No
GDF1_SMAD3	GDF1	SMAD3	2657	4088	ENSP00000247005	ENSP00000332973	ENSG00000130283	ENSG00000166949	32196115	No	No	No
GDF10_ACVR1B	GDF10	ACVR1B	2662	91	ENSP00000464145	ENSP00000442656	ENSG00000266524	ENSG00000135503	22155034	No	No	No
GDF11_ACVR1B	GDF11	ACVR1B	10220	91	ENSP00000257868	ENSP00000442656	ENSG00000135414	ENSG00000135503	12414726	No	Yes	No
GDF11_ACVR2A	GDF11	ACVR2A	10220	92	ENSP00000257868	ENSP00000241416	ENSG00000135414	ENSG00000121989	2619831932196110	No	Yes	No
GDF11_ACVR2B	GDF11	ACVR2B	10220	93	ENSP00000257868	ENSP00000340361	ENSG00000135414	ENSG00000114739	12414726	No	No	No
GDF11_BMPR1A	GDF11	BMPR1A	10220	657	ENSP00000257868	ENSP00000361107	ENSG00000135414	ENSG00000107779	32196115	No	Yes	No
GDF11_BMPR1B	GDF11	BMPR1B	10220	658	ENSP00000257868	ENSP00000401907	ENSG00000135414	ENSG00000138696	32196115	No	No	No
GDF11_BMPR2	GDF11	BMPR2	10220	659	ENSP00000257868	ENSP00000363708	ENSG00000135414	ENSG00000204217	32196115	No	Yes	No
GDF15_GFRAL	GDF15	GFRAL	9518	389400	ENSP00000252809	ENSP00000343636	ENSG00000130513	ENSG00000187871	28846098	No	No	No
GDF15_RET	GDF15	RET	9518	5979	ENSP00000252809	ENSP00000347942	ENSG00000130513	ENSG00000165731	28846099	No	No	No
GDF2_ACVR1	GDF2	ACVR1	2658	90	ENSP00000463051	ENSP00000263640	ENSG00000263761	ENSG00000115170	19996292	No	Yes	No
GDF2_ACVR2A	GDF2	ACVR2A	2658	92	ENSP00000463051	ENSP00000241416	ENSG00000263761	ENSG00000121989	22622516	No	No	No
GDF2_ACVR2B	GDF2	ACVR2B	2658	93	ENSP00000463051	ENSP00000340361	ENSG00000263761	ENSG00000114739	2619831932196110	No	No	No
GDF2_ACVRL1	GDF2	ACVRL1	2658	94	ENSP00000463051	ENSP00000373574	ENSG00000263761	ENSG00000139567	17068149	No	No	No
GDF2_BMPR2	GDF2	BMPR2	2658	659	ENSP00000463051	ENSP00000363708	ENSG00000263761	ENSG00000204217	28646109	No	No	No
GDF2_ENG	GDF2	ENG	2658	2022	ENSP00000463051	ENSP00000362299	ENSG00000263761	ENSG00000106991	28564608	No	No	No
GDF5_ACVR1	GDF5	ACVR1	8200	90	ENSP00000363492	ENSP00000263640	ENSG00000125965	ENSG00000115170	8702914	No	No	No
GDF5_ACVR2A	GDF5	ACVR2A	8200	92	ENSP00000363492	ENSP00000241416	ENSG00000125965	ENSG00000121989	8702914	No	Yes	No
GDF5_ACVR2B	GDF5	ACVR2B	8200	93	ENSP00000363492	ENSP00000340361	ENSG00000125965	ENSG00000114739	8702914	No	No	No
GDF5_BMPR1A	GDF5	BMPR1A	8200	657	ENSP00000363492	ENSP00000361107	ENSG00000125965	ENSG00000107779	11282024	No	Yes	No
GDF5_BMPR1B	GDF5	BMPR1B	8200	658	ENSP00000363492	ENSP00000401907	ENSG00000125965	ENSG00000138696	11282024	No	No	No
GDF5_BMPR2	GDF5	BMPR2	8200	659	ENSP00000363492	ENSP00000363708	ENSG00000125965	ENSG00000204217	8702914	No	No	No
GDF5_ROR2	GDF5	ROR2	8200	4920	ENSP00000363492	ENSP00000364860	ENSG00000125965	ENSG00000169071	2619831932196110	No	Yes	No
GDF6_BMPR1A	GDF6	BMPR1A	392255	657	ENSP00000287020	ENSP00000361107	ENSG00000156466	ENSG00000107779	16049014	No	Yes	No
GDF6_BMPR1B	GDF6	BMPR1B	392255	658	ENSP00000287020	ENSP00000401907	ENSG00000156466	ENSG00000138696	9525338	No	No	No
GDF6_BMPR2	GDF6	BMPR2	392255	659	ENSP00000287020	ENSP00000363708	ENSG00000156466	ENSG00000204217	16049014	No	No	No
GDF7_ACVR2A	GDF7	ACVR2A	151449	92	ENSP00000272224	ENSP00000241416	ENSG00000143869	ENSG00000121989	16049014	No	Yes	No
GDF7_BMPR1A	GDF7	BMPR1A	151449	657	ENSP00000272224	ENSP00000361107	ENSG00000143869	ENSG00000107779	16049014	No	Yes	No
GDF7_BMPR2	GDF7	BMPR2	151449	659	ENSP00000272224	ENSP00000363708	ENSG00000143869	ENSG00000204217	16049014	No	Yes	No
GDF9_ACVR2A	GDF9	ACVR2A	2661	92	ENSP00000367942	ENSP00000241416	ENSG00000164404	ENSG00000121989	12135884	No	Yes	No
GDF9_BMPR1A	GDF9	BMPR1A	2661	657	ENSP00000367942	ENSP00000361107	ENSG00000164404	ENSG00000107779	12135884	No	Yes	No
GDF9_BMPR1B	GDF9	BMPR1B	2661	658	ENSP00000367942	ENSP00000401907	ENSG00000164404	ENSG00000138696	12135884	No	No	No
GDF9_BMPR2	GDF9	BMPR2	2661	659	ENSP00000367942	ENSP00000363708	ENSG00000164404	ENSG00000204217	12135884	No	No	No
GDF9_TGFBR1	GDF9	TGFBR1	2661	7046	ENSP00000367942	ENSP00000364133	ENSG00000164404	ENSG00000106799	14514671	No	Yes	No
GDNF_EDNRB	GDNF	EDNRB	2668	1910	ENSP00000409007	ENSP00000366416	ENSG00000168621	ENSG00000136160	32196115	No	No	No
GDNF_GFRA1	GDNF	GFRA1	2668	2674	ENSP00000409007	ENSP00000347591	ENSG00000168621	ENSG00000151892	14514671	No	No	No
GDNF_GFRA2	GDNF	GFRA2	2668	2675	ENSP00000409007	ENSP00000428518	ENSG00000168621	ENSG00000168546	9182803	No	No	No
GDNF_GFRA3	GDNF	GFRA3	2668	2676	ENSP00000409007	ENSP00000274721	ENSG00000168621	ENSG00000146013	32196115	No	No	No
GDNF_RET	GDNF	RET	2668	5979	ENSP00000409007	ENSP00000347942	ENSG00000168621	ENSG00000165731	9182803	No	No	No
GH1_GHR	GH1	GHR	2688	2690	ENSP00000312673	ENSP00000483403	ENSG00000259384	ENSG00000112964	7862673	No	No	No
GH1_PRLR	GH1	PRLR	2688	5618	ENSP00000312673	ENSP00000482954	ENSG00000259384	ENSG00000113494	27003442	No	No	No
GH2_GHR	GH2	GHR	2689	2690	ENSP00000333157	ENSP00000483403	ENSG00000136487	ENSG00000112964	1955498	No	No	No
GHRH_ADCYAP1R1	GHRH	ADCYAP1R1	2691	117	ENSP00000362716	ENSP00000483721	ENSG00000118702	ENSG00000078549	32196115	No	No	No
GHRH_ADRB2	GHRH	ADRB2	2691	154	ENSP00000362716	ENSP00000305372	ENSG00000118702	ENSG00000169252	32196115	No	No	No
GHRH_ADRB3	GHRH	ADRB3	2691	155	ENSP00000362716	ENSP00000343782	ENSG00000118702	ENSG00000188778	32196115	No	No	No
GHRH_GHRHR	GHRH	GHRHR	2691	2692	ENSP00000362716	ENSP00000320180	ENSG00000118702	ENSG00000106128	7680413	No	No	No
GHRH_GPR20	GHRH	GPR20	2691	2843	ENSP00000362716	ENSP00000366970	ENSG00000118702	ENSG00000204882	32196115	No	No	No
GHRH_GPR84	GHRH	GPR84	2691	53831	ENSP00000362716	ENSP00000450310	ENSG00000118702	ENSG00000139572	32196115	No	No	No
GHRH_PTH1R	GHRH	PTH1R	2691	5745	ENSP00000362716	ENSP00000321999	ENSG00000118702	ENSG00000160801	32196115	No	No	No
GHRH_RAMP2	GHRH	RAMP2	2691	10266	ENSP00000362716	ENSP00000253796	ENSG00000118702	ENSG00000131477	32196115	No	No	No
GHRH_RAMP3	GHRH	RAMP3	2691	10268	ENSP00000362716	ENSP00000242249	ENSG00000118702	ENSG00000122679	32196115	No	No	No
GHRH_TSHR	GHRH	TSHR	2691	7253	ENSP00000362716	ENSP00000441235	ENSG00000118702	ENSG00000165409	32196115	No	No	No
GHRH_VIPR1	GHRH	VIPR1	2691	7433	ENSP00000362716	ENSP00000327246	ENSG00000118702	ENSG00000114812	8791009	No	No	No
GHRL_GHRHR	GHRL	GHRHR	51738	2692	ENSP00000335074	ENSP00000320180	ENSG00000157017	ENSG00000106128	10461027	No	No	No
GHRL_GHSR	GHRL	GHSR	51738	2693	ENSP00000335074	ENSP00000241256	ENSG00000157017	ENSG00000121853	10604470	No	No	No
GHRL_GPR39	GHRL	GPR39	51738	2863	ENSP00000335074	ENSP00000327417	ENSG00000157017	ENSG00000183840	16284174	No	No	No
GHRL_MLNR	GHRL	MLNR	51738	2862	ENSP00000335074	ENSP00000218721	ENSG00000157017	ENSG00000102539	12606621	No	No	No
GHRL_PTGER3	GHRL	PTGER3	51738	5733	ENSP00000335074	ENSP00000349003	ENSG00000157017	ENSG00000050628	32103204	No	No	No
GHRL_PTGIR	GHRL	PTGIR	51738	5739	ENSP00000335074	ENSP00000291294	ENSG00000157017	ENSG00000160013	32103204	No	No	No
GHRL_TBXA2R	GHRL	TBXA2R	51738	6915	ENSP00000335074	ENSP00000393333	ENSG00000157017	ENSG00000006638	32103204	No	No	No
GIP_ADCYAP1R1	GIP	ADCYAP1R1	2695	117	ENSP00000350005	ENSP00000483721	ENSG00000159224	ENSG00000078549	32196115	No	No	No
GIP_ADRB2	GIP	ADRB2	2695	154	ENSP00000350005	ENSP00000305372	ENSG00000159224	ENSG00000169252	32196115	No	No	No
GIP_ADRB3	GIP	ADRB3	2695	155	ENSP00000350005	ENSP00000343782	ENSG00000159224	ENSG00000188778	32196115	No	No	No
GIP_DPP4	GIP	DPP4	2695	1803	ENSP00000350005	ENSP00000353731	ENSG00000159224	ENSG00000197635	15655705	No	No	No
GIP_GIPR	GIP	GIPR	2695	2696	ENSP00000350005	ENSP00000467494	ENSG00000159224	ENSG00000010310	15655705	No	No	No
GIP_GPR20	GIP	GPR20	2695	2843	ENSP00000350005	ENSP00000366970	ENSG00000159224	ENSG00000204882	32196115	No	No	No
GIP_GPR84	GIP	GPR84	2695	53831	ENSP00000350005	ENSP00000450310	ENSG00000159224	ENSG00000139572	32196115	No	No	No
GIP_INSR	GIP	INSR	2695	3643	ENSP00000350005	ENSP00000303830	ENSG00000159224	ENSG00000171105	32196115	No	No	No
GIP_PTH1R	GIP	PTH1R	2695	5745	ENSP00000350005	ENSP00000321999	ENSG00000159224	ENSG00000160801	32196115	No	No	No
GIP_RAMP2	GIP	RAMP2	2695	10266	ENSP00000350005	ENSP00000253796	ENSG00000159224	ENSG00000131477	32196115	No	No	No
GIP_RAMP3	GIP	RAMP3	2695	10268	ENSP00000350005	ENSP00000242249	ENSG00000159224	ENSG00000122679	32196115	No	No	No
GIP_TSHR	GIP	TSHR	2695	7253	ENSP00000350005	ENSP00000441235	ENSG00000159224	ENSG00000165409	32196115	No	No	No
GIP_VIPR1	GIP	VIPR1	2695	7433	ENSP00000350005	ENSP00000327246	ENSG00000159224	ENSG00000114812	32196115	No	No	No
GNAI2_ADCY1	GNAI2	ADCY1	2771	107	ENSP00000312999	ENSP00000297323	ENSG00000114353	ENSG00000164742	2121366	No	No	No
GNAI2_ADCY7	GNAI2	ADCY7	2771	113	ENSP00000312999	ENSP00000378187	ENSG00000114353	ENSG00000121281	32196115	No	No	No
GNAI2_ADCY8	GNAI2	ADCY8	2771	114	ENSP00000312999	ENSP00000286355	ENSG00000114353	ENSG00000155897	32196115	No	No	No
GNAI2_ADCY9	GNAI2	ADCY9	2771	115	ENSP00000312999	ENSP00000294016	ENSG00000114353	ENSG00000162104	32196115	No	No	No
GNAI2_ADORA1	GNAI2	ADORA1	2771	134	ENSP00000312999	ENSP00000356205	ENSG00000114353	ENSG00000163485	11369591	No	Yes	No
GNAI2_ADRA2A	GNAI2	ADRA2A	2771	150	ENSP00000312999	ENSP00000280155	ENSG00000114353	ENSG00000150594	7887906	No	Yes	No
GNAI2_ADRA2B	GNAI2	ADRA2B	2771	151	ENSP00000312999	ENSP00000480573	ENSG00000114353	ENSG00000274286	2619831932196110	No	No	No
GNAI2_AGTR2	GNAI2	AGTR2	2771	186	ENSP00000312999	ENSP00000360973	ENSG00000114353	ENSG00000180772	2619831932196110	No	Yes	No
GNAI2_C5AR1	GNAI2	C5AR1	2771	728	ENSP00000312999	ENSP00000347197	ENSG00000114353	ENSG00000197405	7962171	No	Yes	No
GNAI2_CAV1	GNAI2	CAV1	2771	857	ENSP00000312999	ENSP00000339191	ENSG00000114353	ENSG00000105974	8621645	No	No	No
GNAI2_CCR5	GNAI2	CCR5	2771	1234	ENSP00000312999	ENSP00000292303	ENSG00000114353	ENSG00000160791	15251452	No	No	No
GNAI2_CHRM1	GNAI2	CHRM1	2771	1128	ENSP00000312999	ENSP00000306490	ENSG00000114353	ENSG00000168539	8190105	No	No	No
GNAI2_CNR1	GNAI2	CNR1	2771	1268	ENSP00000312999	ENSP00000358513	ENSG00000114353	ENSG00000118432	2619831932196110	No	No	No
GNAI2_CXCR1	GNAI2	CXCR1	2771	3577	ENSP00000312999	ENSP00000295683	ENSG00000114353	ENSG00000163464	8662698	No	No	No
GNAI2_CXCR2	GNAI2	CXCR2	2771	3579	ENSP00000312999	ENSP00000319635	ENSG00000114353	ENSG00000180871	8662698	No	Yes	No
GNAI2_CXCR3	GNAI2	CXCR3	2771	2833	ENSP00000312999	ENSP00000362795	ENSG00000114353	ENSG00000186810	32196115	No	No	No
GNAI2_DRD2	GNAI2	DRD2	2771	1813	ENSP00000312999	ENSP00000354859	ENSG00000114353	ENSG00000149295	10978845	No	No	No
GNAI2_EDNRA	GNAI2	EDNRA	2771	1909	ENSP00000312999	ENSP00000315011	ENSG00000114353	ENSG00000151617	2619831932196110	No	Yes	No
GNAI2_EDNRB	GNAI2	EDNRB	2771	1910	ENSP00000312999	ENSP00000366416	ENSG00000114353	ENSG00000136160	32196115	No	Yes	No
GNAI2_EGFR	GNAI2	EGFR	2771	1956	ENSP00000312999	ENSP00000275493	ENSG00000114353	ENSG00000146648	2619831932196110	No	Yes	No
GNAI2_F2R	GNAI2	F2R	2771	2149	ENSP00000312999	ENSP00000321326	ENSG00000114353	ENSG00000181104	10644723	No	Yes	No
GNAI2_FPR1	GNAI2	FPR1	2771	2357	ENSP00000312999	ENSP00000471493	ENSG00000114353	ENSG00000171051	8663057	No	Yes	No
GNAI2_IGF1R	GNAI2	IGF1R	2771	3480	ENSP00000312999	ENSP00000268035	ENSG00000114353	NA	11120746	No	Yes	No
GNAI2_LHCGR	GNAI2	LHCGR	2771	3973	ENSP00000312999	ENSP00000294954	ENSG00000114353	ENSG00000138039	10493819	No	Yes	No
GNAI2_LPAR3	GNAI2	LPAR3	2771	23566	ENSP00000312999	ENSP00000395389	ENSG00000114353	ENSG00000171517	10727522	No	Yes	No
GNAI2_MTNR1A	GNAI2	MTNR1A	2771	4543	ENSP00000312999	ENSP00000302811	ENSG00000114353	ENSG00000168412	10598579	No	Yes	No
GNAI2_MTNR1B	GNAI2	MTNR1B	2771	4544	ENSP00000312999	ENSP00000257068	ENSG00000114353	ENSG00000134640	17215244	No	No	No
GNAI2_OPRD1	GNAI2	OPRD1	2771	4985	ENSP00000312999	ENSP00000234961	ENSG00000114353	ENSG00000116329	1671672	No	Yes	No
GNAI2_OPRM1	GNAI2	OPRM1	2771	4988	ENSP00000312999	ENSP00000394624	ENSG00000114353	ENSG00000112038	12068084	No	No	No
GNAI2_P2RY12	GNAI2	P2RY12	2771	64805	ENSP00000312999	ENSP00000307259	ENSG00000114353	ENSG00000169313	8554519	No	No	No
GNAI2_PTPRU	GNAI2	PTPRU	2771	10076	ENSP00000312999	ENSP00000334941	ENSG00000114353	ENSG00000060656	16298104	No	Yes	No
GNAI2_S1PR1	GNAI2	S1PR1	2771	1901	ENSP00000312999	ENSP00000305416	ENSG00000114353	ENSG00000170989	32196115	No	Yes	No
GNAI2_S1PR3	GNAI2	S1PR3	2771	1903	ENSP00000312999	ENSP00000365006	ENSG00000114353	ENSG00000213694	32196115	No	Yes	No
GNAI2_S1PR4	GNAI2	S1PR4	2771	8698	ENSP00000312999	ENSP00000246115	ENSG00000114353	ENSG00000125910	32196115	No	No	No
GNAI2_S1PR5	GNAI2	S1PR5	2771	53637	ENSP00000312999	ENSP00000328472	ENSG00000114353	ENSG00000180739	32196115	No	Yes	No
GNAI2_TBXA2R	GNAI2	TBXA2R	2771	6915	ENSP00000312999	ENSP00000393333	ENSG00000114353	ENSG00000006638	16212421	No	Yes	No
GNAI2_TSHR	GNAI2	TSHR	2771	7253	ENSP00000312999	ENSP00000441235	ENSG00000114353	ENSG00000165409	8552586	No	Yes	No
GNAI2_UNC5B	GNAI2	UNC5B	2771	219699	ENSP00000312999	ENSP00000334329	ENSG00000114353	ENSG00000107731	32196115	No	No	No
GNAS_ADCY1	GNAS	ADCY1	2778	107	ENSP00000360141	ENSP00000297323	ENSG00000087460	ENSG00000164742	32196115	No	No	No
GNAS_ADCY7	GNAS	ADCY7	2778	113	ENSP00000360141	ENSP00000378187	ENSG00000087460	ENSG00000121281	32196115	No	No	No
GNAS_ADCY8	GNAS	ADCY8	2778	114	ENSP00000360141	ENSP00000286355	ENSG00000087460	ENSG00000155897	32196115	No	No	No
GNAS_ADCY9	GNAS	ADCY9	2778	115	ENSP00000360141	ENSP00000294016	ENSG00000087460	ENSG00000162104	32196115	No	No	No
GNAS_ADORA1	GNAS	ADORA1	2778	134	ENSP00000360141	ENSP00000356205	ENSG00000087460	ENSG00000163485	10521440	No	No	No
GNAS_ADRB3	GNAS	ADRB3	2778	155	ENSP00000360141	ENSP00000343782	ENSG00000087460	ENSG00000188778	8011597	No	No	No
GNAS_AVPR2	GNAS	AVPR2	2778	554	ENSP00000360141	ENSP00000351805	ENSG00000087460	NA	8621513	No	No	No
GNAS_CRHR1	GNAS	CRHR1	2778	1394	ENSP00000360141	ENSP00000381333	ENSG00000087460	ENSG00000120088	10598591	No	No	No
GNAS_GCGR	GNAS	GCGR	2778	2642	ENSP00000360141	ENSP00000383558	ENSG00000087460	ENSG00000215644	1908089	No	No	No
GNAS_GLP1R	GNAS	GLP1R	2778	2740	ENSP00000360141	ENSP00000362353	ENSG00000087460	ENSG00000112164	32196115	No	No	No
GNAS_HTR6	GNAS	HTR6	2778	3362	ENSP00000360141	ENSP00000289753	ENSG00000087460	ENSG00000158748	11916537	No	No	No
GNAS_LHCGR	GNAS	LHCGR	2778	3973	ENSP00000360141	ENSP00000294954	ENSG00000087460	ENSG00000138039	10493819	No	No	No
GNAS_PTGDR	GNAS	PTGDR	2778	5729	ENSP00000360141	ENSP00000303424	ENSG00000087460	ENSG00000168229	2619831932196110	No	No	No
GNAS_PTGIR	GNAS	PTGIR	2778	5739	ENSP00000360141	ENSP00000291294	ENSG00000087460	ENSG00000160013	2619831932196110	No	No	No
GNAS_TSHR	GNAS	TSHR	2778	7253	ENSP00000360141	ENSP00000441235	ENSG00000087460	ENSG00000165409	9525885	No	No	No
GNAS_VIPR1	GNAS	VIPR1	2778	7433	ENSP00000360141	ENSP00000327246	ENSG00000087460	ENSG00000114812	11812005	No	No	No
GNB3_GABBR2	GNB3	GABBR2	2784	9568	ENSP00000229264	ENSP00000259455	ENSG00000111664	ENSG00000136928	32196115	No	No	No
GNB3_TGFBR1	GNB3	TGFBR1	2784	7046	ENSP00000229264	ENSP00000364133	ENSG00000111664	ENSG00000106799	15761153	No	No	No
GNRH1_GNRHR	GNRH1	GNRHR	2796	2798	ENSP00000276414	ENSP00000226413	ENSG00000147437	ENSG00000109163	17452338	No	Yes	No
GNRH2_GNRHR	GNRH2	GNRHR	2797	2798	ENSP00000245983	ENSP00000226413	ENSG00000125787	ENSG00000109163	17942747	No	No	No
GPC3_CD81	GPC3	CD81	2719	975	ENSP00000377836	ENSP00000263645	ENSG00000147257	ENSG00000110651	19574424	No	No	No
GPC3_IGF1R	GPC3	IGF1R	2719	3480	ENSP00000377836	ENSP00000268035	ENSG00000147257	NA	18413366	No	No	No
GPC3_LRP1	GPC3	LRP1	2719	4035	ENSP00000377836	ENSP00000243077	ENSG00000147257	ENSG00000123384	32196115	No	No	No
GPC3_LRP2	GPC3	LRP2	2719	4036	ENSP00000377836	ENSP00000263816	ENSG00000147257	NA	32196115	No	No	No
GPHA2_EPHA6	GPHA2	EPHA6	170589	285220	ENSP00000279168	ENSP00000374323	ENSG00000149735	ENSG00000080224	32103204	No	No	No
GPHA2_TSHR	GPHA2	TSHR	170589	7253	ENSP00000279168	ENSP00000441235	ENSG00000149735	ENSG00000165409	12045258	No	No	No
GPI_AMFR	GPI	AMFR	2821	267	ENSP00000405573	ENSP00000290649	ENSG00000105220	ENSG00000159461	12527360	No	No	No
GREM1_KDR	GREM1	KDR	26585	3791	ENSP00000478319	ENSP00000263923	NA	ENSG00000128052	20660291	No	No	No
GRN_CLEC4M	GRN	CLEC4M	2896	10332	ENSP00000053867	ENSP00000316228	ENSG00000030582	ENSG00000104938	32103204	No	Yes	No
GRN_EGFR	GRN	EGFR	2896	1956	ENSP00000053867	ENSP00000275493	ENSG00000030582	ENSG00000146648	32103204	No	Yes	No
GRN_SORT1	GRN	SORT1	2896	6272	ENSP00000053867	ENSP00000256637	ENSG00000030582	ENSG00000134243	23706646	No	Yes	No
GRN_TNFRSF1A	GRN	TNFRSF1A	2896	7132	ENSP00000053867	ENSP00000162749	ENSG00000030582	ENSG00000067182	24070898	No	Yes	No
GRN_TNFRSF1B	GRN	TNFRSF1B	2896	7133	ENSP00000053867	ENSP00000365435	ENSG00000030582	ENSG00000028137	29740434	No	Yes	No
GRP_BRS3	GRP	BRS3	2922	680	ENSP00000256857	ENSP00000359682	ENSG00000134443	ENSG00000102239	11112777	No	No	No
GRP_GRPR	GRP	GRPR	2922	2925	ENSP00000256857	ENSP00000369643	ENSG00000134443	ENSG00000126010	19463875	No	No	No
GRP_NMBR	GRP	NMBR	2922	4829	ENSP00000256857	ENSP00000258042	ENSG00000134443	ENSG00000135577	10545285	No	No	No
GSTM2_RYR2	GSTM2	RYR2	2946	6262	ENSP00000241337	ENSP00000355533	ENSG00000213366	ENSG00000198626	22406107	No	No	No
GSTO1_RYR1	GSTO1	RYR1	9446	6261	ENSP00000358727	ENSP00000352608	ENSG00000148834	ENSG00000196218	11035031	No	Yes	No
GSTP1_EGFR	GSTP1	EGFR	2950	1956	ENSP00000381607	ENSP00000275493	ENSG00000084207	ENSG00000146648	26429914	No	No	No
GSTP1_TRAF2	GSTP1	TRAF2	2950	7186	ENSP00000381607	ENSP00000247668	ENSG00000084207	ENSG00000127191	16636664	No	No	No
GUCA2A_GUCY2C	GUCA2A	GUCY2C	2980	2984	ENSP00000349493	ENSP00000261170	ENSG00000197273	ENSG00000070019	10845107	No	No	No
GUCA2B_GUCY2C	GUCA2B	GUCY2C	2981	2984	ENSP00000361662	ENSP00000261170	ENSG00000044012	ENSG00000070019	10845107	No	No	No
GUCA2B_GUCY2D	GUCA2B	GUCY2D	2981	3000	ENSP00000361662	ENSP00000254854	ENSG00000044012	ENSG00000132518	9698373	No	No	No
GZMB_CHRM3	GZMB	CHRM3	3002	1131	ENSP00000216341	ENSP00000255380	ENSG00000100453	ENSG00000133019	11665980	No	No	No
GZMB_IGF2R	GZMB	IGF2R	3002	3482	ENSP00000216341	ENSP00000349437	ENSG00000100453	ENSG00000197081	11081635	No	Yes	No
HAS2_CD44	HAS2	CD44	3037	960	ENSP00000306991	ENSP00000398632	ENSG00000170961	ENSG00000026508	1694723	No	Yes	No
HAS2_HMMR	HAS2	HMMR	3037	3161	ENSP00000306991	ENSP00000377492	ENSG00000170961	ENSG00000072571	1376732	No	No	No
HBEGF_CD44	HBEGF	CD44	1839	960	ENSP00000230990	ENSP00000398632	ENSG00000113070	ENSG00000026508	7532176	No	Yes	No
HBEGF_CD82	HBEGF	CD82	1839	3732	ENSP00000230990	ENSP00000227155	ENSG00000113070	ENSG00000085117	10749879	No	Yes	No
HBEGF_CD9	HBEGF	CD9	1839	928	ENSP00000230990	ENSP00000371958	ENSG00000113070	ENSG00000010278	117351138194524	No	No	No
HBEGF_EGFR	HBEGF	EGFR	1839	1956	ENSP00000230990	ENSP00000275493	ENSG00000113070	ENSG00000146648	12725245	No	Yes	No
HBEGF_ERBB2	HBEGF	ERBB2	1839	2064	ENSP00000230990	ENSP00000269571	ENSG00000113070	ENSG00000141736	12958167	No	Yes	No
HBEGF_ERBB4	HBEGF	ERBB4	1839	2066	ENSP00000230990	ENSP00000342235	ENSG00000113070	ENSG00000178568	1840698	No	No	No
HBEGF_PRLR	HBEGF	PRLR	1839	5618	ENSP00000230990	ENSP00000482954	ENSG00000113070	ENSG00000113494	32196115	No	No	No
HCRT_HCRTR1	HCRT	HCRTR1	3060	3061	ENSP00000293330	ENSP00000384387	ENSG00000161610	ENSG00000121764	9491897	No	No	No
HCRT_HCRTR2	HCRT	HCRTR2	3060	3062	ENSP00000293330	ENSP00000477548	ENSG00000161610	ENSG00000137252	9491897	No	No	No
HCRT_NPFFR2	HCRT	NPFFR2	3060	10886	ENSP00000293330	ENSP00000307822	ENSG00000161610	ENSG00000056291	12609745	No	No	No
HDC_HRH1	HDC	HRH1	3067	3269	ENSP00000267845	ENSP00000380247	ENSG00000140287	ENSG00000196639	32196115	No	No	No
HDC_HRH2	HDC	HRH2	3067	3274	ENSP00000267845	ENSP00000366506	ENSG00000140287	ENSG00000113749	32196115	No	No	No
HDC_HRH3	HDC	HRH3	3067	11255	ENSP00000267845	ENSP00000342560	ENSG00000140287	ENSG00000101180	32196115	No	No	No
HDC_HRH4	HDC	HRH4	3067	59340	ENSP00000267845	ENSP00000256906	ENSG00000140287	ENSG00000134489	32196115	No	No	No
HEBP1_ADRA2A	HEBP1	ADRA2A	50865	150	ENSP00000014930	ENSP00000280155	ENSG00000013583	ENSG00000150594	32196115	No	No	No
HEBP1_FPR3	HEBP1	FPR3	50865	2359	ENSP00000014930	ENSP00000341821	ENSG00000013583	ENSG00000187474	15623572	No	No	No
HEBP1_GRM7	HEBP1	GRM7	50865	2917	ENSP00000014930	ENSP00000350348	ENSG00000013583	ENSG00000196277	32196115	No	No	No
HEBP1_MTNR1A	HEBP1	MTNR1A	50865	4543	ENSP00000014930	ENSP00000302811	ENSG00000013583	ENSG00000168412	32196115	No	No	No
HGF_CD44	HGF	CD44	3082	960	ENSP00000222390	ENSP00000398632	ENSG00000019991	ENSG00000026508	10037743	No	Yes	No
HGF_ITGB1	HGF	ITGB1	3082	3688	ENSP00000222390	ENSP00000379350	ENSG00000019991	ENSG00000150093	32196115	No	No	No
HGF_MET	HGF	MET	3082	4233	ENSP00000222390	ENSP00000317272	ENSG00000019991	ENSG00000105976	1846706	No	Yes	No
HGF_NRP1	HGF	NRP1	3082	8829	ENSP00000222390	ENSP00000265371	ENSG00000019991	ENSG00000099250	18065694	No	Yes	No
HGF_SDC1	HGF	SDC1	3082	6382	ENSP00000222390	ENSP00000370542	ENSG00000019991	ENSG00000115884	11830493	No	No	No
HGF_SDC2	HGF	SDC2	3082	6383	ENSP00000222390	ENSP00000307046	ENSG00000019991	ENSG00000169439	8157651	No	Yes	No
HGF_ST14	HGF	ST14	3082	6768	ENSP00000222390	ENSP00000278742	ENSG00000019991	ENSG00000149418	1237281917255530	No	No	No
HLA-A_APLP2	HLA-A	APLP2	3105	334	ENSP00000379873	ENSP00000263574	ENSG00000206503	ENSG00000084234	19184004	No	No	No
HLA-A_CD3D	HLA-A	CD3D	3105	915	ENSP00000379873	ENSP00000300692	ENSG00000206503	ENSG00000167286	32196115	No	No	No
HLA-A_CD3G	HLA-A	CD3G	3105	917	ENSP00000379873	ENSP00000431445	ENSG00000206503	ENSG00000160654	32196115	No	No	No
HLA-A_ERBB2	HLA-A	ERBB2	3105	2064	ENSP00000379873	ENSP00000269571	ENSG00000206503	ENSG00000141736	10593938	No	No	No
HLA-A_KIR2DL1	HLA-A	KIR2DL1	3105	3802	ENSP00000379873	ENSP00000336769	ENSG00000206503	ENSG00000125498	22772445	No	No	No
HLA-A_KIR2DL3	HLA-A	KIR2DL3	3105	3804	ENSP00000379873	ENSP00000342215	ENSG00000206503	ENSG00000243772	22772445	No	No	No
HLA-A_KIR3DL1	HLA-A	KIR3DL1	3105	3811	ENSP00000379873	ENSP00000375608	ENSG00000206503	ENSG00000167633	17182537	No	No	No
HLA-A_KIR3DL2	HLA-A	KIR3DL2	3105	3812	ENSP00000379873	ENSP00000325525	ENSG00000206503	ENSG00000240403	15719024	No	No	No
HLA-A_LILRA1	HLA-A	LILRA1	3105	11024	ENSP00000379873	ENSP00000251372	ENSG00000206503	ENSG00000104974	21559424	No	No	No
HLA-A_LILRB1	HLA-A	LILRB1	3105	10859	ENSP00000379873	ENSP00000315997	ENSG00000206503	ENSG00000104972	12897781	No	No	No
HLA-A_LILRB2	HLA-A	LILRB2	3105	10288	ENSP00000379873	ENSP00000375629	ENSG00000206503	ENSG00000131042	12853576	No	No	No
HLA-B_CANX	HLA-B	CANX	3106	821	ENSP00000399168	ENSP00000247461	ENSG00000234745	ENSG00000127022	7876141	No	No	No
HLA-B_CD3D	HLA-B	CD3D	3106	915	ENSP00000399168	ENSP00000300692	ENSG00000234745	ENSG00000167286	32196115	No	No	No
HLA-B_CD3G	HLA-B	CD3G	3106	917	ENSP00000399168	ENSP00000431445	ENSG00000234745	ENSG00000160654	32196115	No	No	No
HLA-B_KIR2DL3	HLA-B	KIR2DL3	3106	3804	ENSP00000399168	ENSP00000342215	ENSG00000234745	ENSG00000243772	28514659	No	No	No
HLA-B_KIR3DL1	HLA-B	KIR3DL1	3106	3811	ENSP00000399168	ENSP00000375608	ENSG00000234745	ENSG00000167633	15607823	No	No	No
HLA-B_KIR3DL2	HLA-B	KIR3DL2	3106	3812	ENSP00000399168	ENSP00000325525	ENSG00000234745	ENSG00000240403	23804219	No	No	No
HLA-B_KLRD1	HLA-B	KLRD1	3106	3824	ENSP00000399168	ENSP00000371333	ENSG00000234745	ENSG00000134539	8046333	No	No	No
HLA-B_LILRA1	HLA-B	LILRA1	3106	11024	ENSP00000399168	ENSP00000251372	ENSG00000234745	ENSG00000104974	19230061	No	No	No
HLA-B_LILRB1	HLA-B	LILRB1	3106	10859	ENSP00000399168	ENSP00000315997	ENSG00000234745	ENSG00000104972	12853576	No	No	No
HLA-B_LILRB2	HLA-B	LILRB2	3106	10288	ENSP00000399168	ENSP00000375629	ENSG00000234745	ENSG00000131042	12853576	No	No	No
HLA-C_CD3D	HLA-C	CD3D	3107	915	ENSP00000365402	ENSP00000300692	ENSG00000204525	ENSG00000167286	31848223	No	No	No
HLA-C_CD3G	HLA-C	CD3G	3107	917	ENSP00000365402	ENSP00000431445	ENSG00000204525	ENSG00000160654	31848223	No	No	No
HLA-C_KIR2DL1	HLA-C	KIR2DL1	3107	3802	ENSP00000365402	ENSP00000336769	ENSG00000204525	ENSG00000125498	15607823	No	No	No
HLA-C_KIR2DL3	HLA-C	KIR2DL3	3107	3804	ENSP00000365402	ENSP00000342215	ENSG00000204525	ENSG00000243772	15607823	No	No	No
HLA-C_KIR3DL1	HLA-C	KIR3DL1	3107	3811	ENSP00000365402	ENSP00000375608	ENSG00000204525	ENSG00000167633	32196115	No	No	No
HLA-C_LILRA1	HLA-C	LILRA1	3107	11024	ENSP00000365402	ENSP00000251372	ENSG00000204525	ENSG00000104974	21270408	No	No	No
HLA-C_LILRB1	HLA-C	LILRB1	3107	10859	ENSP00000365402	ENSP00000315997	ENSG00000204525	ENSG00000104972	12853576	No	No	No
HLA-C_LILRB2	HLA-C	LILRB2	3107	10288	ENSP00000365402	ENSP00000375629	ENSG00000204525	ENSG00000131042	12853576	No	No	No
HLA-C_NOTCH4	HLA-C	NOTCH4	3107	4855	ENSP00000365402	ENSP00000364163	ENSG00000204525	ENSG00000204301	32196115	No	No	No
HLA-E_KIR3DL1	HLA-E	KIR3DL1	3133	3811	ENSP00000365817	ENSP00000375608	ENSG00000204592	ENSG00000167633	32196115	No	No	No
HLA-E_KLRC1	HLA-E	KLRC1	3133	3821	ENSP00000365817	ENSP00000438038	ENSG00000204592	ENSG00000134545	948665024223577	No	No	No
HLA-E_KLRC2	HLA-E	KLRC2	3133	3822	ENSP00000365817	ENSP00000371327	ENSG00000204592	ENSG00000205809	9486650,91,26697006	No	No	No
HLA-E_KLRD1	HLA-E	KLRD1	3133	3824	ENSP00000365817	ENSP00000371333	ENSG00000204592	ENSG00000134539	9.48665e+35	No	No	No
HLA-E_KLRK1	HLA-E	KLRK1	3133	22914	ENSP00000365817	ENSP00000240618	ENSG00000204592	ENSG00000213809	2422357724223570	No	No	No
HLA-G_CD4	HLA-G	CD4	3135	920	ENSP00000412927	ENSP00000011653	ENSG00000204632	ENSG00000010610	32196115	No	No	No
HLA-G_KIR2DL4	HLA-G	KIR2DL4	3135	3805	ENSP00000412927	ENSP00000339634	ENSG00000204632	ENSG00000189013	10190900	No	No	No
HLA-G_KIR3DL1	HLA-G	KIR3DL1	3135	3811	ENSP00000412927	ENSP00000375608	ENSG00000204632	ENSG00000167633	21746965	No	No	No
HLA-G_KLRC1	HLA-G	KLRC1	3135	3821	ENSP00000412927	ENSP00000438038	ENSG00000204632	ENSG00000134545	9295021	No	No	No
HLA-G_KLRD1	HLA-G	KLRD1	3135	3824	ENSP00000412927	ENSP00000371333	ENSG00000204632	ENSG00000134539	9405670,93	No	No	No
HLA-G_LILRB1	HLA-G	LILRB1	3135	10859	ENSP00000412927	ENSP00000315997	ENSG00000204632	ENSG00000104972	1.57183e+38	No	No	No
HLA-G_LILRB2	HLA-G	LILRB2	3135	10288	ENSP00000412927	ENSP00000375629	ENSG00000204632	ENSG00000131042	1.28536e+30	No	No	No
HMGB1_AGER	HMGB1	AGER	3146	177	ENSP00000345347	ENSP00000364210	ENSG00000189403	ENSG00000204305	32296583	No	No	No
HMGB1_CD163	HMGB1	CD163	3146	9332	ENSP00000345347	ENSP00000352071	ENSG00000189403	ENSG00000177575	28464519	No	No	No
HMGB1_CXCR4	HMGB1	CXCR4	3146	7852	ENSP00000345347	ENSP00000386884	ENSG00000189403	ENSG00000121966	22370717	No	No	No
HMGB1_SDC1	HMGB1	SDC1	3146	6382	ENSP00000345347	ENSP00000370542	ENSG00000189403	ENSG00000115884	13696841369684	No	No	No
HMGB1_THBD	HMGB1	THBD	3146	7056	ENSP00000345347	ENSP00000366307	ENSG00000189403	ENSG00000178726	15841214	No	No	No
HMGB1_TLR2	HMGB1	TLR2	3146	7097	ENSP00000345347	ENSP00000260010	ENSG00000189403	ENSG00000137462	20192808	No	No	No
HMGB1_TLR4	HMGB1	TLR4	3146	7099	ENSP00000345347	ENSP00000363089	ENSG00000189403	ENSG00000136869	20348922	No	No	No
HMGB1_TLR9	HMGB1	TLR9	3146	54106	ENSP00000345347	ENSP00000353874	ENSG00000189403	ENSG00000239732	24267232	No	No	No
HP_ASGR1	HP	ASGR1	3240	432	ENSP00000348170	ENSP00000269299	ENSG00000257017	ENSG00000141505	32196115	No	No	No
HP_ASGR2	HP	ASGR2	3240	433	ENSP00000348170	ENSP00000347140	ENSG00000257017	ENSG00000161944	32196115	No	No	No
HP_CD163	HP	CD163	3240	9332	ENSP00000348170	ENSP00000352071	ENSG00000257017	ENSG00000177575	25389409	No	No	No
HP_CD22	HP	CD22	3240	933	ENSP00000348170	ENSP00000085219	ENSG00000257017	ENSG00000012124	9127741	No	No	No
HP_ITGAM	HP	ITGAM	3240	3684	ENSP00000348170	ENSP00000441691	ENSG00000257017	ENSG00000169896	11967116	No	No	No
HP_ITGB2	HP	ITGB2	3240	3689	ENSP00000348170	ENSP00000380948	ENSG00000257017	ENSG00000160255	11967116	No	No	No
HP_TLR4	HP	TLR4	3240	7099	ENSP00000348170	ENSP00000363089	ENSG00000257017	ENSG00000136869	31076532	No	No	No
HPX_LRP1	HPX	LRP1	3263	4035	ENSP00000265983	ENSP00000243077	ENSG00000110169	ENSG00000123384	31078524	No	No	No
HRAS_AGTR1	HRAS	AGTR1	3265	185	ENSP00000407586	ENSP00000419422	ENSG00000174775	ENSG00000144891	2619831932196110	No	Yes	No
HRAS_CAV1	HRAS	CAV1	3265	857	ENSP00000407586	ENSP00000339191	ENSG00000174775	ENSG00000105974	8621645	No	No	No
HRAS_GRIN2D	HRAS	GRIN2D	3265	2906	ENSP00000407586	ENSP00000263269	ENSG00000174775	ENSG00000105464	2619831932196110	No	No	No
HRAS_INSR	HRAS	INSR	3265	3643	ENSP00000407586	ENSP00000303830	ENSG00000174775	ENSG00000171105	3109943	No	Yes	No
HRAS_SDC2	HRAS	SDC2	3265	6383	ENSP00000407586	ENSP00000307046	ENSG00000174775	ENSG00000169439	32196115	No	Yes	No
HRAS_TLR2	HRAS	TLR2	3265	7097	ENSP00000407586	ENSP00000260010	ENSG00000174775	ENSG00000137462	2619831932196110	No	No	No
HRAS_TLR9	HRAS	TLR9	3265	54106	ENSP00000407586	ENSP00000353874	ENSG00000174775	ENSG00000239732	12867418	No	No	No
HRG_ERBB2	HRG	ERBB2	3273	2064	ENSP00000232003	ENSP00000269571	ENSG00000113905	ENSG00000141736	10559227	No	No	No
HRG_ERBB3	HRG	ERBB3	3273	2065	ENSP00000232003	ENSP00000267101	ENSG00000113905	ENSG00000065361	10995872	No	No	No
HRG_FCGR1A	HRG	FCGR1A	3273	2209	ENSP00000232003	ENSP00000358165	ENSG00000113905	ENSG00000150337	10421785	No	No	No
HSP90AA1_CFTR	HSP90AA1	CFTR	3320	1080	ENSP00000335153	ENSP00000003084	ENSG00000080824	ENSG00000001626	9843494	No	No	No
HSP90AA1_EGFR	HSP90AA1	EGFR	3320	1956	ENSP00000335153	ENSP00000275493	ENSG00000080824	ENSG00000146648	18199556	No	No	No
HSP90AA1_ERBB2	HSP90AA1	ERBB2	3320	2064	ENSP00000335153	ENSP00000269571	ENSG00000080824	ENSG00000141736	32196115	No	No	No
HSP90AA1_FGFR3	HSP90AA1	FGFR3	3320	2261	ENSP00000335153	ENSP00000339824	ENSG00000080824	ENSG00000068078	21487019	No	No	No
HSP90AA1_ITGB3	HSP90AA1	ITGB3	3320	3690	ENSP00000335153	ENSP00000452786	ENSG00000080824	ENSG00000259207	32196115	No	No	No
HSP90AA1_LRP1	HSP90AA1	LRP1	3320	4035	ENSP00000335153	ENSP00000243077	ENSG00000080824	ENSG00000123384	3127303330061660	No	No	No
HSP90B1_ASGR1	HSP90B1	ASGR1	7184	432	ENSP00000299767	ENSP00000269299	ENSG00000166598	ENSG00000141505	32196115	No	No	No
HSP90B1_ERBB2	HSP90B1	ERBB2	7184	2064	ENSP00000299767	ENSP00000269571	ENSG00000166598	ENSG00000141736	32196115	No	No	No
HSP90B1_LRP1	HSP90B1	LRP1	7184	4035	ENSP00000299767	ENSP00000243077	ENSG00000166598	ENSG00000123384	11290339	No	No	No
HSP90B1_TLR1	HSP90B1	TLR1	7184	7096	ENSP00000299767	ENSP00000354932	ENSG00000166598	ENSG00000174125	32196115	No	No	No
HSP90B1_TLR2	HSP90B1	TLR2	7184	7097	ENSP00000299767	ENSP00000260010	ENSG00000166598	ENSG00000137462	11912201	No	No	No
HSP90B1_TLR4	HSP90B1	TLR4	7184	7099	ENSP00000299767	ENSP00000363089	ENSG00000166598	ENSG00000136869	11912201	No	No	No
HSP90B1_TLR7	HSP90B1	TLR7	7184	51284	ENSP00000299767	ENSP00000370034	ENSG00000166598	ENSG00000196664	32196115	No	No	No
HSP90B1_TLR9	HSP90B1	TLR9	7184	54106	ENSP00000299767	ENSP00000353874	ENSG00000166598	ENSG00000239732	17275357	No	No	No
HSPA1A_GRIN2D	HSPA1A	GRIN2D	3303	2906	ENSP00000364802	ENSP00000263269	ENSG00000204389	ENSG00000105464	32196115	No	No	No
HSPA1A_TLR4	HSPA1A	TLR4	3303	7099	ENSP00000364802	ENSP00000363089	ENSG00000204389	ENSG00000136869	22528050	No	No	No
HSPA4_TLR4	HSPA4	TLR4	3308	7099	ENSP00000302961	ENSP00000363089	ENSG00000170606	ENSG00000136869	27925208	No	Yes	No
HSPA8_ADRB2	HSPA8	ADRB2	3312	154	ENSP00000432083	ENSP00000305372	ENSG00000109971	ENSG00000169252	32196115	No	Yes	No
HSPA8_LDLR	HSPA8	LDLR	3312	3949	ENSP00000432083	ENSP00000454071	ENSG00000109971	ENSG00000130164	32196115	No	Yes	No
HSPA8_LRP2	HSPA8	LRP2	3312	4036	ENSP00000432083	ENSP00000263816	ENSG00000109971	NA	32196115	No	Yes	No
HSPG2_COL13A1	HSPG2	COL13A1	3339	1305	ENSP00000363827	ENSP00000381949	ENSG00000142798	ENSG00000197467	11956183	No	No	No
HSPG2_FGFR1	HSPG2	FGFR1	3339	2260	ENSP00000363827	ENSP00000393312	ENSG00000142798	ENSG00000077782	19591432	No	Yes	No
HSPG2_ITGA2	HSPG2	ITGA2	3339	3673	ENSP00000363827	ENSP00000296585	ENSG00000142798	ENSG00000164171	15240572	No	Yes	No
HSPG2_ITGB1	HSPG2	ITGB1	3339	3688	ENSP00000363827	ENSP00000379350	ENSG00000142798	ENSG00000150093	2619831932196110	Yes	No	No
HSPG2_LRP1	HSPG2	LRP1	3339	4035	ENSP00000363827	ENSP00000243077	ENSG00000142798	ENSG00000123384	7526899	No	Yes	No
HSPG2_LRP2	HSPG2	LRP2	3339	4036	ENSP00000363827	ENSP00000263816	ENSG00000142798	NA	32196115	No	Yes	No
HSPG2_PTPRS	HSPG2	PTPRS	3339	5802	ENSP00000363827	ENSP00000349932	ENSG00000142798	NA	11865065	No	No	No
HSPG2_SDC1	HSPG2	SDC1	3339	6382	ENSP00000363827	ENSP00000370542	ENSG00000142798	ENSG00000115884	32196115	No	No	No
IAPP_ADCYAP1R1	IAPP	ADCYAP1R1	3375	117	ENSP00000240652	ENSP00000483721	ENSG00000121351	ENSG00000078549	32196115	No	No	No
IAPP_ADRB2	IAPP	ADRB2	3375	154	ENSP00000240652	ENSP00000305372	ENSG00000121351	ENSG00000169252	32196115	No	No	No
IAPP_ADRB3	IAPP	ADRB3	3375	155	ENSP00000240652	ENSP00000343782	ENSG00000121351	ENSG00000188778	32196115	No	No	No
IAPP_CALCR	IAPP	CALCR	3375	799	ENSP00000240652	ENSP00000352561	ENSG00000121351	ENSG00000004948	10342886	No	No	No
IAPP_GPR20	IAPP	GPR20	3375	2843	ENSP00000240652	ENSP00000366970	ENSG00000121351	ENSG00000204882	32196115	No	No	No
IAPP_GPR84	IAPP	GPR84	3375	53831	ENSP00000240652	ENSP00000450310	ENSG00000121351	ENSG00000139572	32196115	No	No	No
IAPP_PTH1R	IAPP	PTH1R	3375	5745	ENSP00000240652	ENSP00000321999	ENSG00000121351	ENSG00000160801	32196115	No	No	No
IAPP_RAMP1	IAPP	RAMP1	3375	10267	ENSP00000240652	ENSP00000254661	ENSG00000121351	ENSG00000132329	10385705	No	No	No
IAPP_RAMP2	IAPP	RAMP2	3375	10266	ENSP00000240652	ENSP00000253796	ENSG00000121351	ENSG00000131477	16531504	No	No	No
IAPP_RAMP3	IAPP	RAMP3	3375	10268	ENSP00000240652	ENSP00000242249	ENSG00000121351	ENSG00000122679	25409149	No	No	No
IAPP_TSHR	IAPP	TSHR	3375	7253	ENSP00000240652	ENSP00000441235	ENSG00000121351	ENSG00000165409	32196115	No	No	No
IAPP_VIPR1	IAPP	VIPR1	3375	7433	ENSP00000240652	ENSP00000327246	ENSG00000121351	ENSG00000114812	32196115	No	No	No
IBSP_ITGAV	IBSP	ITGAV	3381	3685	ENSP00000226284	ENSP00000261023	ENSG00000029559	ENSG00000138448	32196115	No	No	No
IBSP_ITGB3	IBSP	ITGB3	3381	3690	ENSP00000226284	ENSP00000452786	ENSG00000029559	ENSG00000259207	32196115	No	No	No
ICAM1_CAV1	ICAM1	CAV1	3383	857	ENSP00000264832	ENSP00000339191	ENSG00000090339	ENSG00000105974	32196115	No	No	No
ICAM1_EGFR	ICAM1	EGFR	3383	1956	ENSP00000264832	ENSP00000275493	ENSG00000090339	ENSG00000146648	16799092	Yes	Yes	Yes
ICAM1_IL2RA	ICAM1	IL2RA	3383	3559	ENSP00000264832	ENSP00000369293	ENSG00000090339	ENSG00000134460	1976256	No	No	No
ICAM1_IL2RG	ICAM1	IL2RG	3383	3561	ENSP00000264832	ENSP00000363318	ENSG00000090339	ENSG00000147168	1976256	No	Yes	No
ICAM1_ITGAL	ICAM1	ITGAL	3383	3683	ENSP00000264832	ENSP00000349252	ENSG00000090339	ENSG00000005844	23602662	No	No	No
ICAM1_ITGAM	ICAM1	ITGAM	3383	3684	ENSP00000264832	ENSP00000441691	ENSG00000090339	ENSG00000169896	11073102	No	No	No
ICAM1_ITGAX	ICAM1	ITGAX	3383	3687	ENSP00000264832	ENSP00000454623	ENSG00000090339	ENSG00000140678	4.06289e+22	No	Yes	No
ICAM1_ITGB2	ICAM1	ITGB2	3383	3689	ENSP00000264832	ENSP00000380948	ENSG00000090339	ENSG00000160255	14507735	No	Yes	No
ICAM1_MUC1	ICAM1	MUC1	3383	4582	ENSP00000264832	ENSP00000484824	ENSG00000090339	ENSG00000185499	22866263	No	Yes	No
ICAM1_SPN	ICAM1	SPN	3383	6693	ENSP00000264832	ENSP00000353238	ENSG00000090339	ENSG00000197471	1683685	No	No	No
ICAM2_ITGAL	ICAM2	ITGAL	3384	3683	ENSP00000415283	ENSP00000349252	ENSG00000108622	ENSG00000005844	15023143	No	No	No
ICAM2_ITGAM	ICAM2	ITGAM	3384	3684	ENSP00000415283	ENSP00000441691	ENSG00000108622	ENSG00000169896	10352278	No	No	No
ICAM2_ITGB2	ICAM2	ITGB2	3384	3689	ENSP00000415283	ENSP00000380948	ENSG00000108622	ENSG00000160255	15023143	No	No	No
ICAM3_CD209	ICAM3	CD209	3385	30835	ENSP00000160262	ENSP00000315477	ENSG00000076662	ENSG00000090659	15795245	No	No	No
ICAM3_CLEC4M	ICAM3	CLEC4M	3385	10332	ENSP00000160262	ENSP00000316228	ENSG00000076662	ENSG00000104938	11257134	No	No	No
ICAM3_ITGAD	ICAM3	ITGAD	3385	3681	ENSP00000160262	ENSP00000373854	ENSG00000076662	ENSG00000156886	8777714	No	No	No
ICAM3_ITGAL	ICAM3	ITGAL	3385	3683	ENSP00000160262	ENSP00000349252	ENSG00000076662	ENSG00000005844	15728350	No	No	No
ICAM3_ITGB2	ICAM3	ITGB2	3385	3689	ENSP00000160262	ENSP00000380948	ENSG00000076662	ENSG00000160255	15728350	No	Yes	No
ICAM4_ITGA2B	ICAM4	ITGA2B	3386	3674	ENSP00000342114	ENSP00000262407	ENSG00000105371	ENSG00000005961	1535535012477710	No	Yes	No
ICAM4_ITGA4	ICAM4	ITGA4	3386	3676	ENSP00000342114	ENSP00000380227	ENSG00000105371	ENSG00000115232	11435317	No	Yes	No
ICAM4_ITGAL	ICAM4	ITGAL	3386	3683	ENSP00000342114	ENSP00000349252	ENSG00000105371	ENSG00000005844	10846180	No	No	No
ICAM4_ITGAM	ICAM4	ITGAM	3386	3684	ENSP00000342114	ENSP00000441691	ENSG00000105371	ENSG00000169896	10846180	No	Yes	No
ICAM4_ITGAV	ICAM4	ITGAV	3386	3685	ENSP00000342114	ENSP00000261023	ENSG00000105371	ENSG00000138448	15355350	No	Yes	No
ICAM4_ITGB1	ICAM4	ITGB1	3386	3688	ENSP00000342114	ENSP00000379350	ENSG00000105371	ENSG00000150093	11435317	No	No	No
ICAM4_ITGB2	ICAM4	ITGB2	3386	3689	ENSP00000342114	ENSP00000380948	ENSG00000105371	ENSG00000160255	1535535012694180	No	Yes	No
ICAM4_ITGB3	ICAM4	ITGB3	3386	3690	ENSP00000342114	ENSP00000452786	ENSG00000105371	ENSG00000259207	15355350	No	Yes	No
ICAM4_RHAG	ICAM4	RHAG	3386	6005	ENSP00000342114	ENSP00000360217	ENSG00000105371	ENSG00000112077	8563755	No	Yes	No
ICAM5_ITGAL	ICAM5	ITGAL	7087	3683	ENSP00000221980	ENSP00000349252	ENSG00000105376	ENSG00000005844	10741396	No	No	No
ICAM5_ITGB2	ICAM5	ITGB2	7087	3689	ENSP00000221980	ENSP00000380948	ENSG00000105376	ENSG00000160255	10741396	No	No	No
ICOSLG_ICOS	ICOSLG	ICOS	23308	29851	ENSP00000339477	ENSP00000319476	ENSG00000160223	ENSG00000163600	23954143	No	No	No
IFNA1_CR2	IFNA1	CR2	3439	1380	ENSP00000276927	ENSP00000356024	ENSG00000197919	ENSG00000117322	16785534	No	No	No
IFNA1_IFNAR1	IFNA1	IFNAR1	3439	3454	ENSP00000276927	ENSP00000270139	ENSG00000197919	ENSG00000142166	11698684	No	Yes	No
IFNA1_IFNAR2	IFNA1	IFNAR2	3439	3455	ENSP00000276927	ENSP00000343957	ENSG00000197919	ENSG00000159110	11698684	No	No	No
IFNA10_IFNAR1	IFNA10	IFNAR1	3446	3454	ENSP00000369566	ENSP00000270139	ENSG00000186803	ENSG00000142166	21856167	No	No	No
IFNA10_IFNAR2	IFNA10	IFNAR2	3446	3455	ENSP00000369566	ENSP00000343957	ENSG00000186803	ENSG00000159110	21856167	No	No	No
IFNA13_IFNAR1	IFNA13	IFNAR1	3447	3454	ENSP00000480467	ENSP00000270139	ENSG00000233816	ENSG00000142166	21856167	No	No	No
IFNA13_IFNAR2	IFNA13	IFNAR2	3447	3455	ENSP00000480467	ENSP00000343957	ENSG00000233816	ENSG00000159110	21856167	No	No	No
IFNA14_IFNAR1	IFNA14	IFNAR1	3448	3454	ENSP00000369571	ENSP00000270139	ENSG00000228083	ENSG00000142166	21856167	No	No	No
IFNA14_IFNAR2	IFNA14	IFNAR2	3448	3455	ENSP00000369571	ENSP00000343957	ENSG00000228083	ENSG00000159110	21856167	No	No	No
IFNA16_IFNAR1	IFNA16	IFNAR1	3449	3454	ENSP00000369564	ENSP00000270139	ENSG00000147885	ENSG00000142166	21856167	No	No	No
IFNA16_IFNAR2	IFNA16	IFNAR2	3449	3455	ENSP00000369564	ENSP00000343957	ENSG00000147885	ENSG00000159110	21856167	No	No	No
IFNA17_IFNAR1	IFNA17	IFNAR1	3451	3454	ENSP00000411940	ENSP00000270139	ENSG00000234829	ENSG00000142166	21856167	No	Yes	No
IFNA17_IFNAR2	IFNA17	IFNAR2	3451	3455	ENSP00000411940	ENSP00000343957	ENSG00000234829	ENSG00000159110	21856167	No	No	No
IFNA2_IFNAR1	IFNA2	IFNAR1	3440	3454	ENSP00000369554	ENSP00000270139	ENSG00000188379	ENSG00000142166	1834641	No	Yes	No
IFNA2_IFNAR2	IFNA2	IFNAR2	3440	3455	ENSP00000369554	ENSP00000343957	ENSG00000188379	ENSG00000159110	10339405	No	No	No
IFNA21_IFNAR1	IFNA21	IFNAR1	3452	3454	ENSP00000369574	ENSP00000270139	ENSG00000137080	ENSG00000142166	21856167	No	No	No
IFNA21_IFNAR2	IFNA21	IFNAR2	3452	3455	ENSP00000369574	ENSP00000343957	ENSG00000137080	ENSG00000159110	21856167	No	No	No
IFNA4_IFNAR1	IFNA4	IFNAR1	3441	3454	ENSP00000412897	ENSP00000270139	ENSG00000236637	ENSG00000142166	21856167	No	No	No
IFNA4_IFNAR2	IFNA4	IFNAR2	3441	3455	ENSP00000412897	ENSP00000343957	ENSG00000236637	ENSG00000159110	21856167	No	No	No
IFNA5_IFNAR1	IFNA5	IFNAR1	3442	3454	ENSP00000484479	ENSP00000270139	ENSG00000147873	ENSG00000142166	21856167	No	No	No
IFNA5_IFNAR2	IFNA5	IFNAR2	3442	3455	ENSP00000484479	ENSP00000343957	ENSG00000147873	ENSG00000159110	10395669	No	No	No
IFNA6_IFNAR1	IFNA6	IFNAR1	3443	3454	ENSP00000369558	ENSP00000270139	ENSG00000120235	ENSG00000142166	21856167	No	No	No
IFNA6_IFNAR2	IFNA6	IFNAR2	3443	3455	ENSP00000369558	ENSP00000343957	ENSG00000120235	ENSG00000159110	21856167	No	No	No
IFNA7_IFNAR1	IFNA7	IFNAR1	3444	3454	ENSP00000239347	ENSP00000270139	ENSG00000214042	ENSG00000142166	21856167	No	No	No
IFNA7_IFNAR2	IFNA7	IFNAR2	3444	3455	ENSP00000239347	ENSP00000343957	ENSG00000214042	ENSG00000159110	21856167	No	No	No
IFNA8_IFNAR1	IFNA8	IFNAR1	3445	3454	ENSP00000369553	ENSP00000270139	ENSG00000120242	ENSG00000142166	21856167	No	Yes	No
IFNA8_IFNAR2	IFNA8	IFNAR2	3445	3455	ENSP00000369553	ENSP00000343957	ENSG00000120242	ENSG00000159110	8969169	No	No	No
IFNB1_IFNAR1	IFNB1	IFNAR1	3456	3454	ENSP00000369581	ENSP00000270139	ENSG00000171855	ENSG00000142166	11278538	No	Yes	No
IFNB1_IFNAR2	IFNB1	IFNAR2	3456	3455	ENSP00000369581	ENSP00000343957	ENSG00000171855	ENSG00000159110	11278538	No	No	No
IFNE_ADGRV1	IFNE	ADGRV1	338376	84059	ENSP00000418018	ENSP00000384582	ENSG00000184995	ENSG00000164199	32103204	No	No	No
IFNE_IFNAR1	IFNE	IFNAR1	338376	3454	ENSP00000418018	ENSP00000270139	ENSG00000184995	ENSG00000142166	32196115	No	No	No
IFNE_IFNAR2	IFNE	IFNAR2	338376	3455	ENSP00000418018	ENSP00000343957	ENSG00000184995	ENSG00000159110	32196115	No	No	No
IFNG_IFNGR1	IFNG	IFNGR1	3458	3459	ENSP00000229135	ENSP00000356713	ENSG00000111537	ENSG00000027697	10811850	No	Yes	No
IFNG_IFNGR2	IFNG	IFNGR2	3458	3460	ENSP00000229135	ENSP00000290219	ENSG00000111537	ENSG00000159128	10811850	No	No	No
IFNL1_IFNLR1	IFNL1	IFNLR1	282618	163702	ENSP00000329991	ENSP00000327824	ENSG00000182393	ENSG00000185436	12974481	No	No	No
IFNL1_IL10RB	IFNL1	IL10RB	282618	3588	ENSP00000329991	ENSP00000290200	ENSG00000182393	ENSG00000243646	12974481	No	No	No
IFNL2_IFNLR1	IFNL2	IFNLR1	282616	163702	ENSP00000333639	ENSP00000327824	ENSG00000183709	ENSG00000185436	12974481	No	No	No
IFNL2_IL10RB	IFNL2	IL10RB	282616	3588	ENSP00000333639	ENSP00000290200	ENSG00000183709	ENSG00000243646	12974481	No	No	No
IFNL3_IFNLR1	IFNL3	IFNLR1	282617	163702	ENSP00000409000	ENSP00000327824	ENSG00000197110	ENSG00000185436	12974481	No	No	No
IFNL3_IL10RB	IFNL3	IL10RB	282617	3588	ENSP00000409000	ENSP00000290200	ENSG00000197110	ENSG00000243646	12974481	No	No	No
IFNW1_IFNAR1	IFNW1	IFNAR1	3467	3454	ENSP00000369578	ENSP00000270139	ENSG00000177047	ENSG00000142166	11278538	No	Yes	No
IFNW1_IFNAR2	IFNW1	IFNAR2	3467	3455	ENSP00000369578	ENSP00000343957	ENSG00000177047	ENSG00000159110	11278538	No	No	No
IGF1_IGF1R	IGF1	IGF1R	3479	3480	ENSP00000302665	ENSP00000268035	ENSG00000017427	NA	2877871	No	Yes	No
IGF1_IGF2R	IGF1	IGF2R	3479	3482	ENSP00000302665	ENSP00000349437	ENSG00000017427	ENSG00000197081	32196115	No	Yes	No
IGF1_INSR	IGF1	INSR	3479	3643	ENSP00000302665	ENSP00000303830	ENSG00000017427	ENSG00000171105	32196115	No	No	No
IGF2_IGF1R	IGF2	IGF1R	3481	3480	ENSP00000391826	ENSP00000268035	ENSG00000167244	NA	9972281	No	Yes	No
IGF2_IGF2R	IGF2	IGF2R	3481	3482	ENSP00000391826	ENSP00000349437	ENSG00000167244	ENSG00000197081	2964083	No	Yes	No
IGF2_INSR	IGF2	INSR	3481	3643	ENSP00000391826	ENSP00000303830	ENSG00000167244	ENSG00000171105	9281335	No	Yes	No
IGFBP4_FZD8	IGFBP4	FZD8	3487	8325	ENSP00000269593	ENSP00000363826	ENSG00000141753	ENSG00000177283	18528331	No	No	No
IGFBP4_LRP6	IGFBP4	LRP6	3487	4040	ENSP00000269593	ENSP00000261349	ENSG00000141753	ENSG00000070018	18528331	No	No	No
IGFL1_IGFLR1	IGFL1	IGFLR1	374918	79713	ENSP00000415823	ENSP00000246532	ENSG00000188293	ENSG00000126246	21454693	No	No	No
IGFL2_IGFLR1	IGFL2	IGFLR1	147920	79713	ENSP00000395219	ENSP00000246532	ENSG00000204866	ENSG00000126246	21454693	No	No	No
IGFL3_IGFLR1	IGFL3	IGFLR1	388555	79713	ENSP00000344860	ENSP00000246532	ENSG00000188624	ENSG00000126246	21454693	No	No	No
IHH_BOC	IHH	BOC	3549	91653	ENSP00000295731	ENSP00000418663	ENSG00000163501	ENSG00000144857	20519495	No	No	No
IHH_CDON	IHH	CDON	3549	50937	ENSP00000295731	ENSP00000376458	ENSG00000163501	ENSG00000064309	20519495	No	No	No
IHH_HHIP	IHH	HHIP	3549	64399	ENSP00000295731	ENSP00000296575	ENSG00000163501	ENSG00000164161	10050855	No	No	No
IHH_PTCH1	IHH	PTCH1	3549	5727	ENSP00000295731	ENSP00000332353	ENSG00000163501	ENSG00000185920	11562786	No	No	No
IHH_PTCH2	IHH	PTCH2	3549	8643	ENSP00000295731	ENSP00000361266	ENSG00000163501	ENSG00000117425	9811851	No	No	No
IL10_IL10RA	IL10	IL10RA	3586	3587	ENSP00000412237	ENSP00000227752	ENSG00000136634	ENSG00000110324	12974481	No	No	No
IL10_IL10RB	IL10	IL10RB	3586	3588	ENSP00000412237	ENSP00000290200	ENSG00000136634	ENSG00000243646	12974481	No	Yes	No
IL11_IL11RA	IL11	IL11RA	3589	3590	ENSP00000264563	ENSP00000450565	ENSG00000095752	ENSG00000137070	10948192	No	Yes	No
IL11_IL6ST	IL11	IL6ST	3589	3572	ENSP00000264563	ENSP00000370698	ENSG00000095752	ENSG00000134352	10948192	No	Yes	No
IL12A_CD28	IL12A	CD28	3592	940	ENSP00000303231	ENSP00000324890	ENSG00000168811	ENSG00000178562	7516408	No	No	No
IL12A_IL12RB1	IL12A	IL12RB1	3592	3594	ENSP00000303231	ENSP00000470788	ENSG00000168811	ENSG00000096996	11086056	No	No	No
IL12A_IL12RB2	IL12A	IL12RB2	3592	3595	ENSP00000303231	ENSP00000262345	ENSG00000168811	ENSG00000081985	943050	No	No	No
IL12B_IL12RB1	IL12B	IL12RB1	3593	3594	ENSP00000231228	ENSP00000470788	ENSG00000113302	ENSG00000096996	7843232	No	No	No
IL12B_IL12RB2	IL12B	IL12RB2	3593	3595	ENSP00000231228	ENSP00000262345	ENSG00000113302	ENSG00000081985	11086056	No	No	No
IL12B_IL23R	IL12B	IL23R	3593	149233	ENSP00000231228	ENSP00000321345	ENSG00000113302	ENSG00000162594	17587057	No	No	No
IL13_IL13RA1	IL13	IL13RA1	3596	3597	ENSP00000304915	ENSP00000360730	ENSG00000169194	ENSG00000131724	12704343	No	Yes	No
IL13_IL13RA2	IL13	IL13RA2	3596	3598	ENSP00000304915	ENSP00000361004	ENSG00000169194	ENSG00000123496	26471366	No	No	No
IL13_IL2RG	IL13	IL2RG	3596	3561	ENSP00000304915	ENSP00000363318	ENSG00000169194	ENSG00000147168	8920992	No	No	No
IL13_IL4R	IL13	IL4R	3596	3566	ENSP00000304915	ENSP00000379111	ENSG00000169194	ENSG00000077238	8920992	No	Yes	No
IL13_TMEM219	IL13	TMEM219	3596	124446	ENSP00000304915	ENSP00000457492	ENSG00000169194	ENSG00000149932	32103204	No	No	No
IL15_IL15RA	IL15	IL15RA	3600	3601	ENSP00000296545	ENSP00000380421	ENSG00000164136	ENSG00000134470	15265897	No	Yes	No
IL15_IL2RA	IL15	IL2RA	3600	3559	ENSP00000296545	ENSP00000369293	ENSG00000164136	ENSG00000134460	8734356	No	No	No
IL15_IL2RB	IL15	IL2RB	3600	3560	ENSP00000296545	ENSP00000216223	ENSG00000164136	ENSG00000100385	15265897	No	No	No
IL15_IL2RG	IL15	IL2RG	3600	3561	ENSP00000296545	ENSP00000363318	ENSG00000164136	ENSG00000147168	15265897	No	No	No
IL16_CCR5	IL16	CCR5	3603	1234	ENSP00000302935	ENSP00000292303	ENSG00000172349	ENSG00000160791	32196115	No	No	No
IL16_CD4	IL16	CD4	3603	920	ENSP00000302935	ENSP00000011653	ENSG00000172349	ENSG00000010610	1851800	No	Yes	No
IL16_GRIN2A	IL16	GRIN2A	3603	2903	ENSP00000302935	ENSP00000379818	ENSG00000172349	ENSG00000183454	32103204	No	No	No
IL16_GRIN2B	IL16	GRIN2B	3603	2904	ENSP00000302935	ENSP00000477455	ENSG00000172349	ENSG00000273079	32103204	No	No	No
IL16_GRIN2C	IL16	GRIN2C	3603	2905	ENSP00000302935	ENSP00000293190	ENSG00000172349	ENSG00000161509	2.61983e+23	No	No	No
IL16_GRIN2D	IL16	GRIN2D	3603	2906	ENSP00000302935	ENSP00000263269	ENSG00000172349	ENSG00000105464	2.61983e+23	No	No	No
IL16_KCNA3	IL16	KCNA3	3603	3738	ENSP00000302935	ENSP00000358784	ENSG00000172349	ENSG00000177272	2619831932196110	No	No	No
IL16_KCND1	IL16	KCND1	3603	3750	ENSP00000302935	ENSP00000218176	ENSG00000172349	ENSG00000102057	2619831932196110	No	No	No
IL16_KCND2	IL16	KCND2	3603	3751	ENSP00000302935	ENSP00000333496	ENSG00000172349	ENSG00000184408	2619831932196110	No	No	No
IL16_KCNJ10	IL16	KCNJ10	3603	3766	ENSP00000302935	ENSP00000357068	ENSG00000172349	NA	32196115	No	No	No
IL16_KCNJ15	IL16	KCNJ15	3603	3772	ENSP00000302935	ENSP00000331698	ENSG00000172349	ENSG00000157551	2619831932196110	No	No	No
IL16_KCNJ4	IL16	KCNJ4	3603	3761	ENSP00000302935	ENSP00000306497	ENSG00000172349	ENSG00000168135	10479680	No	No	No
IL17A_IL17RA	IL17A	IL17RA	3605	23765	ENSP00000344192	ENSP00000320936	NA	ENSG00000177663	9367539	No	No	No
IL17A_IL17RC	IL17A	IL17RC	3605	84818	ENSP00000344192	ENSP00000295981	NA	ENSG00000163702	18684971	No	No	No
IL17B_IL17RB	IL17B	IL17RB	27190	55540	ENSP00000261796	ENSP00000288167	ENSG00000127743	ENSG00000056736	10749887	No	No	No
IL17C_IL17RE	IL17C	IL17RE	27189	132014	ENSP00000244241	ENSP00000373325	ENSG00000124391	ENSG00000163701	21993849	No	No	No
IL17F_IL17RA	IL17F	IL17RA	112744	23765	ENSP00000337432	ENSP00000320936	ENSG00000112116	ENSG00000177663	18684971	No	No	No
IL17F_IL17RC	IL17F	IL17RC	112744	84818	ENSP00000337432	ENSP00000295981	ENSG00000112116	ENSG00000163702	28827714	No	No	No
IL18_CD48	IL18	CD48	3606	962	ENSP00000280357	ENSP00000484431	ENSG00000150782	ENSG00000117091	15760905	No	No	No
IL18_IL18BP	IL18	IL18BP	3606	10068	ENSP00000280357	ENSP00000384212	ENSG00000150782	ENSG00000137496	24115947	No	Yes	No
IL18_IL18R1	IL18	IL18R1	3606	8809	ENSP00000280357	ENSP00000387211	ENSG00000150782	ENSG00000115604	9325300	No	Yes	No
IL18_IL18RAP	IL18	IL18RAP	3606	8807	ENSP00000280357	ENSP00000264260	ENSG00000150782	ENSG00000115607	9792649	No	Yes	No
IL18_IL1RAPL1	IL18	IL1RAPL1	3606	11141	ENSP00000280357	ENSP00000368278	ENSG00000150782	ENSG00000169306	9325300	No	No	No
IL18_IL1RL2	IL18	IL1RL2	3606	8808	ENSP00000280357	ENSP00000264257	ENSG00000150782	ENSG00000115598	9325300	No	No	No
IL19_IL20RA	IL19	IL20RA	29949	53832	ENSP00000343000	ENSP00000314976	ENSG00000142224	ENSG00000016402	12974481	No	No	No
IL19_IL20RB	IL19	IL20RB	29949	53833	ENSP00000343000	ENSP00000328133	ENSG00000142224	ENSG00000174564	12974481	No	No	No
IL1A_IL1R1	IL1A	IL1R1	3552	3554	ENSP00000263339	ENSP00000386380	ENSG00000115008	ENSG00000115594	2946959	No	Yes	No
IL1A_IL1R2	IL1A	IL1R2	3552	7850	ENSP00000263339	ENSP00000330959	ENSG00000115008	ENSG00000115590	7878046	No	No	No
IL1A_IL1RAP	IL1A	IL1RAP	3552	3556	ENSP00000263339	ENSP00000314807	ENSG00000115008	ENSG00000196083	9820540	No	No	No
IL1B_ADRB2	IL1B	ADRB2	3553	154	ENSP00000263341	ENSP00000305372	ENSG00000125538	ENSG00000169252	11238007	No	No	No
IL1B_IL1R1	IL1B	IL1R1	3553	3554	ENSP00000263341	ENSP00000386380	ENSG00000125538	ENSG00000115594	9062193	No	No	No
IL1B_IL1R2	IL1B	IL1R2	3553	7850	ENSP00000263341	ENSP00000330959	ENSG00000125538	ENSG00000115590	8332913	No	No	No
IL1B_IL1RAP	IL1B	IL1RAP	3553	3556	ENSP00000263341	ENSP00000314807	ENSG00000125538	ENSG00000196083	9820540	No	No	No
IL1B_SIGIRR	IL1B	SIGIRR	3553	59307	ENSP00000263341	ENSP00000403104	ENSG00000125538	ENSG00000185187	14715412	No	No	No
IL1F10_IL1R1	IL1F10	IL1R1	84639	3554	ENSP00000376893	ENSP00000386380	ENSG00000136697	ENSG00000115594	11278614	No	Yes	No
IL1F10_IL1RL2	IL1F10	IL1RL2	84639	8808	ENSP00000376893	ENSP00000264257	ENSG00000136697	ENSG00000115598	22315422	No	No	No
IL1RN_IL1R1	IL1RN	IL1R1	3557	3554	ENSP00000259206	ENSP00000386380	ENSG00000136689	ENSG00000115594	11641511	No	No	No
IL1RN_IL1R2	IL1RN	IL1R2	3557	7850	ENSP00000259206	ENSP00000330959	ENSG00000136689	ENSG00000115590	1834644	No	No	No
IL1RN_IL1RL2	IL1RN	IL1RL2	3557	8808	ENSP00000259206	ENSP00000264257	ENSG00000136689	ENSG00000115598	22047735	No	No	No
IL2_CD53	IL2	CD53	3558	963	ENSP00000226730	ENSP00000271324	ENSG00000109471	ENSG00000143119	7963560	No	No	No
IL2_IL2RA	IL2	IL2RA	3558	3559	ENSP00000226730	ENSP00000369293	ENSG00000109471	ENSG00000134460	15265897	No	No	No
IL2_IL2RB	IL2	IL2RB	3558	3560	ENSP00000226730	ENSP00000216223	ENSG00000109471	ENSG00000100385	15265897	No	No	No
IL2_IL2RG	IL2	IL2RG	3558	3561	ENSP00000226730	ENSP00000363318	ENSG00000109471	ENSG00000147168	15265897	No	No	No
IL2_NGFR	IL2	NGFR	3558	4804	ENSP00000226730	ENSP00000172229	ENSG00000109471	ENSG00000064300	1316918	No	No	No
IL20_IL20RA	IL20	IL20RA	50604	53832	ENSP00000356065	ENSP00000314976	ENSG00000162891	ENSG00000016402	12974481	No	No	No
IL20_IL20RB	IL20	IL20RB	50604	53833	ENSP00000356065	ENSP00000328133	ENSG00000162891	ENSG00000174564	12974481	No	No	No
IL20_IL22RA1	IL20	IL22RA1	50604	58985	ENSP00000356065	ENSP00000270800	ENSG00000162891	ENSG00000142677	12974481	No	No	No
IL21_IL21R	IL21	IL21R	59067	50615	ENSP00000264497	ENSP00000338010	NA	ENSG00000103522	11418623	No	No	No
IL21_IL2RG	IL21	IL2RG	59067	3561	ENSP00000264497	ENSP00000363318	NA	ENSG00000147168	11418623	No	No	No
IL22_IL10RA	IL22	IL10RA	50616	3587	ENSP00000442424	ENSP00000227752	ENSG00000127318	ENSG00000110324	10875937	No	No	No
IL22_IL10RB	IL22	IL10RB	50616	3588	ENSP00000442424	ENSP00000290200	ENSG00000127318	ENSG00000243646	10875937	No	No	No
IL22_IL21R	IL22	IL21R	50616	50615	ENSP00000442424	ENSP00000338010	ENSG00000127318	ENSG00000103522	15546387	No	No	No
IL22_IL22RA1	IL22	IL22RA1	50616	58985	ENSP00000442424	ENSP00000270800	ENSG00000127318	ENSG00000142677	18675809	No	No	No
IL22_IL22RA2	IL22	IL22RA2	50616	116379	ENSP00000442424	ENSP00000296980	ENSG00000127318	ENSG00000164485	11390453	No	No	No
IL23A_IL12RB1	IL23A	IL12RB1	51561	3594	ENSP00000228534	ENSP00000470788	ENSG00000110944	ENSG00000096996	12023369	No	No	No
IL23A_IL12RB2	IL23A	IL12RB2	51561	3595	ENSP00000228534	ENSP00000262345	ENSG00000110944	ENSG00000081985	32196115	No	No	No
IL23A_IL23R	IL23A	IL23R	51561	149233	ENSP00000228534	ENSP00000321345	ENSG00000110944	ENSG00000162594	12023369	No	No	No
IL24_IL10RB	IL24	IL10RB	11009	3588	ENSP00000375795	ENSP00000290200	ENSG00000162892	ENSG00000243646	20061404	No	Yes	No
IL24_IL20RA	IL24	IL20RA	11009	53832	ENSP00000375795	ENSP00000314976	ENSG00000162892	ENSG00000016402	12974481	No	No	No
IL24_IL20RB	IL24	IL20RB	11009	53833	ENSP00000375795	ENSP00000328133	ENSG00000162892	ENSG00000174564	12974481	No	No	No
IL24_IL22RA1	IL24	IL22RA1	11009	58985	ENSP00000375795	ENSP00000270800	ENSG00000162892	ENSG00000142677	12974481	No	No	No
IL25_IL17RB	IL25	IL17RB	64806	55540	ENSP00000328111	ENSP00000288167	ENSG00000166090	ENSG00000056736	11058597	No	No	No
IL26_IL10RB	IL26	IL10RB	55801	3588	ENSP00000229134	ENSP00000290200	ENSG00000111536	ENSG00000243646	14764663	No	No	No
IL26_IL20RA	IL26	IL20RA	55801	53832	ENSP00000229134	ENSP00000314976	ENSG00000111536	ENSG00000016402	14764663	No	No	No
IL27_IL27RA	IL27	IL27RA	246778	9466	ENSP00000349365	ENSP00000263379	ENSG00000197272	ENSG00000104998	12121660	No	No	No
IL3_CSF2RB	IL3	CSF2RB	3562	1439	ENSP00000296870	ENSP00000384053	ENSG00000164399	ENSG00000100368	11700046	No	No	No
IL3_IL3RA	IL3	IL3RA	3562	3563	ENSP00000296870	ENSP00000327890	ENSG00000164399	ENSG00000185291	11700046	No	No	No
IL31_IL31RA	IL31	IL31RA	386653	133396	ENSP00000366234	ENSP00000415900	ENSG00000204671	NA	15184896	No	No	No
IL31_OSMR	IL31	OSMR	386653	9180	ENSP00000366234	ENSP00000274276	ENSG00000204671	ENSG00000145623	15184896	No	No	No
IL33_IL1RL1	IL33	IL1RL1	90865	9173	ENSP00000370842	ENSP00000233954	ENSG00000137033	ENSG00000115602	23980170	No	No	No
IL34_CSF1R	IL34	CSF1R	146433	1436	ENSP00000397863	ENSP00000286301	ENSG00000157368	ENSG00000182578	22729249	No	No	No
IL36A_IL1RL2	IL36A	IL1RL2	27179	8808	ENSP00000259211	ENSP00000264257	ENSG00000136694	ENSG00000115598	11466363	No	No	No
IL36A_IL36RN	IL36A	IL36RN	27179	26525	ENSP00000259211	ENSP00000376896	ENSG00000136694	ENSG00000136695	29180446	No	No	No
IL36B_IL1RL2	IL36B	IL1RL2	27177	8808	ENSP00000259213	ENSP00000264257	ENSG00000136696	ENSG00000115598	21965679	No	No	No
IL36B_IL36RN	IL36B	IL36RN	27177	26525	ENSP00000259213	ENSP00000376896	ENSG00000136696	ENSG00000136695	25673295	No	No	No
IL36G_IL1RL2	IL36G	IL1RL2	56300	8808	ENSP00000259205	ENSP00000264257	ENSG00000136688	ENSG00000115598	25673295	No	No	No
IL36G_IL36RN	IL36G	IL36RN	56300	26525	ENSP00000259205	ENSP00000376896	ENSG00000136688	ENSG00000136695	25673295	No	No	No
IL37_IL1RAPL1	IL37	IL1RAPL1	27178	11141	ENSP00000263326	ENSP00000368278	ENSG00000125571	ENSG00000169306	25654981	No	No	No
IL4_CD53	IL4	CD53	3565	963	ENSP00000231449	ENSP00000271324	ENSG00000113520	ENSG00000143119	7963560	No	No	No
IL4_IL13RA1	IL4	IL13RA1	3565	3597	ENSP00000231449	ENSP00000360730	ENSG00000113520	ENSG00000131724	18480254	No	Yes	No
IL4_IL13RA2	IL4	IL13RA2	3565	3598	ENSP00000231449	ENSP00000361004	ENSG00000113520	ENSG00000123496	9130652	No	No	No
IL4_IL2RG	IL4	IL2RG	3565	3561	ENSP00000231449	ENSP00000363318	ENSG00000113520	ENSG00000147168	7918378	No	No	No
IL4_IL4R	IL4	IL4R	3565	3566	ENSP00000231449	ENSP00000379111	ENSG00000113520	ENSG00000077238	7918378	No	No	No
IL5_CSF2RB	IL5	CSF2RB	3567	1439	ENSP00000231454	ENSP00000384053	ENSG00000113525	ENSG00000100368	11748263	No	No	No
IL5_IL5RA	IL5	IL5RA	3567	3568	ENSP00000231454	ENSP00000412209	ENSG00000113525	ENSG00000091181	11748263	No	No	No
IL6_F3	IL6	F3	3569	2152	ENSP00000385675	ENSP00000334145	ENSG00000136244	ENSG00000117525	32196115	No	No	No
IL6_HRH1	IL6	HRH1	3569	3269	ENSP00000385675	ENSP00000380247	ENSG00000136244	ENSG00000196639	32103204	No	No	No
IL6_IL6R	IL6	IL6R	3569	3570	ENSP00000385675	ENSP00000357470	ENSG00000136244	ENSG00000160712	12829785	No	No	No
IL6_IL6ST	IL6	IL6ST	3569	3572	ENSP00000385675	ENSP00000370698	ENSG00000136244	ENSG00000134352	14557255	No	Yes	No
IL7_IL2RG	IL7	IL2RG	3574	3561	ENSP00000263851	ENSP00000363318	ENSG00000104432	ENSG00000147168	11858939	No	No	No
IL7_IL7R	IL7	IL7R	3574	3575	ENSP00000263851	ENSP00000306157	ENSG00000104432	ENSG00000168685	11858939	No	No	No
IL9_IL2RG	IL9	IL2RG	3578	3561	ENSP00000274520	ENSP00000363318	ENSG00000145839	ENSG00000147168	9535918	No	No	No
IL9_IL9R	IL9	IL9R	3578	3581	ENSP00000274520	ENSP00000244174	ENSG00000145839	ENSG00000124334	9535918	No	No	No
INHA_ACVR1	INHA	ACVR1	3623	90	ENSP00000243786	ENSP00000263640	ENSG00000123999	ENSG00000115170	32196115	No	No	No
INHA_ACVR2A	INHA	ACVR2A	3623	92	ENSP00000243786	ENSP00000241416	ENSG00000123999	ENSG00000121989	12493742	No	Yes	No
INHA_ACVR2B	INHA	ACVR2B	3623	93	ENSP00000243786	ENSP00000340361	ENSG00000123999	ENSG00000114739	32196115	No	No	No
INHA_TGFBR3	INHA	TGFBR3	3623	7049	ENSP00000243786	ENSP00000212355	ENSG00000123999	ENSG00000069702	12493742	No	Yes	No
[truncated: 1,400 more rows]
